# Supplementary material for: Revisiting the Gateway Drug Hypothesis for Cannabis: A Secondary Analysis of a Nationwide Survey Among Community Users in Japan
Source: Neuropsychopharmacol Rep. 2025 Jul 1;45(3):e70033. doi: 10.1002/npr2.70033 (PMC12209865; doi:10.1002/npr2.70033)
Supplement: Supplementary file 1 — Data S1. Supporting Information. [file NPR2-45-e70033-s001.xlsx]

## Sheet: シート1 - インターネット大麻調査データ
インターネット大麻調査データ
0. time	1. agreement	2. first time	3. age	4. gender male	5. japanese	6. address	7. academic	8. employment	9. mental illness	10. all mental illness	11. first mental illness age	12. desire to die	13. attempted suicide	14. relatives with mental illness	15. all relatives mental illness.	16. addiction	17. relatives suicide (incld. attempted)	18. cannabis use	19. cannabis age	20. cannabis use years	21. within year	22. frequency	23. cannabis age last time	24. cannabis types	25. cannabis effect	26. cannabis symptoms	27. cannabis symptoms problems	28. bad trips	29. bad trip types	30. bad trip count	31. bad trip severity	32. bad trip length	33. chronic mental illness from cannabis	34. flashbacks	35. self-harming with cannabis	36. work performance	37. non-active with cannabis	38. hospital for cannabis	39. all drugs used	40. drug [1st]	41. drug [2nd]	42. drug [3rd]	43. drug [4th]	44. drug [5th]	45. cannabis crime	46. cannabis crime count	47. cannabis use post-crime	48. drug crime	49. drug type
1/21/2021 10:17:02	1	1	39	1	1	1	短大・専門学校卒業	1	0	[]	0	0	0	0	[]	0	0	1	19	20	1	週4日以上	0	['乾燥大麻', '大麻樹脂（ハシシ、ワックス）', 'エディブル（食品）']	['“ハイ”になること（高揚感、多幸感）', '気ばらし、リラックスのための気分転換', '仲間意識の強化、所属感の向上', '心理的苦痛（不安、あせり、抑うつ気分など）の緩和', '病気の治癒（がんの副作用緩和、など）', '神秘的・宗教的体験', '性感の増強']	['大麻への強い渇望がある', '大麻のため、他の活動が疎かになる', '極端な耐性がついてくる', '離脱症状が出現する']	1	1	['無気力']	2~5回	苦痛を伴うが自分一人で対応できた	数分から数時間	0	0	0	0	0	0	['タバコ', 'お酒', 'コカイン', '自然系の幻覚剤（幻覚キノコ、アヤワスカ、ペヨーテなど）', '幻覚薬（LSD、MDMAなど）', '市販薬（咳止めなど）']	市販薬	お酒	自然系の幻覚剤	大麻	コカイン	0			0	[]
1/21/2021 10:18:49	1	1	29	1	1	1	大学卒業	1	0	[]	0	0	0	0	[]	0	0	1	29	0	1	週1～4日未満	0	['乾燥大麻']	['“ハイ”になること（高揚感、多幸感）', '気ばらし、リラックスのための気分転換', '心理的苦痛（不安、あせり、抑うつ気分など）の緩和', '性感の増強']	[]	0	0	[]				0	0	0	0	0	0	['お酒']	お酒	大麻	該当なし	該当なし	該当なし	0			0	[]
1/21/2021 10:20:16	1	1	49	1	1	1	短大・専門学校卒業	0	0	[]	0	0	0	0	[]	0	0	1	19	30	0		49	['乾燥大麻', '大麻樹脂（ハシシ、ワックス）']	['“ハイ”になること（高揚感、多幸感）', '気ばらし、リラックスのための気分転換', '心理的苦痛（不安、あせり、抑うつ気分など）の緩和', '神秘的・宗教的体験', '性感の増強']	['大麻への強い渇望がある']	0	1	['嘔気、嘔吐']	2~5回	苦痛を伴うが自分一人で対応できた	数分から数時間	0	0	0	0	0	1	['タバコ', 'お酒', '覚せい剤', 'シンナー', '幻覚薬（LSD、MDMAなど）']	タバコ	お酒	シンナー	大麻	覚醒剤	1	1回	使用をやめた	0	[]
1/21/2021 10:22:06	1	1	39	1	1	1	高校卒業	1	0	[]	0	0	0	0	[]	1	0	1	29	10	1	月1回～週1回未満	0	['乾燥大麻']	['気ばらし、リラックスのための気分転換', '心理的苦痛（不安、あせり、抑うつ気分など）の緩和', '身体的苦痛（痛み、しびれ、めまい、不眠など）の緩和']	[]	0	1	['嘔気、嘔吐']	6~10回	大した問題ではなかった	数分から数時間	0	0	0	0	0	0	['タバコ', 'お酒']	タバコ	お酒	大麻			0			0	[]
1/21/2021 10:23:42	1	1	24	1	1	1	高校卒業	1	0	[]	0	0	0	0	[]	0	0	1	24	0	1	月1回～週1回未満	0	['乾燥大麻', '電子タバコ', 'エディブル（食品）']	['“ハイ”になること（高揚感、多幸感）', '気ばらし、リラックスのための気分転換', '仲間意識の強化、所属感の向上', '心理的苦痛（不安、あせり、抑うつ気分など）の緩和']	[]	0	1	['不安', '嘔気、嘔吐']	1回	苦痛を伴うが自分一人で対応できた	数分から数時間	0	0	0	0	0	0	['タバコ', 'お酒']	お酒	タバコ	大麻			0			0	[]
1/21/2021 10:24:14	1	1	54	1	1	1	大学卒業	1	0	[]	0	0	0	0	[]	0	0	1	24	30	0		34	['乾燥大麻']	['“ハイ”になること（高揚感、多幸感）']	[]	0	0	[]				0	0	0	0	0	0	['タバコ', 'お酒', '幻覚薬（LSD、MDMAなど）', '市販薬（咳止めなど）']	市販薬	お酒	タバコ	大麻	自然系の幻覚剤	0			0	[]
1/21/2021 10:25:38	1	1	34	1	1	1	高校卒業	1	0	[]	0	0	0	1	['気分障害（うつ病、うつ状態、双極性障害）', 'その他']	1	0	1	24	10	1	週4日以上	0	['乾燥大麻', '大麻樹脂（ハシシ、ワックス）', '電子タバコ']	['“ハイ”になること（高揚感、多幸感）', '気ばらし、リラックスのための気分転換', '仕事、学業、家事などのパフォーマンス向上', '心理的苦痛（不安、あせり、抑うつ気分など）の緩和', '身体的苦痛（痛み、しびれ、めまい、不眠など）の緩和']	[]	0	0	[]				0	0	0	0	0	0	['タバコ', 'お酒', 'シンナー', 'コカイン', '幻覚薬（LSD、MDMAなど）', 'ベンゾジアゼピン系睡眠薬', '市販薬（咳止めなど）']	お酒	タバコ	シンナー	大麻	コカイン	0			0	[]
1/21/2021 10:27:34	1	1	44	1	1	1	高校卒業	1	0	[]	0	0	0	0	[]	0	0	1	39	5	0		39	['乾燥大麻']	['その他']	[]	0	1	['不安', 'その他']	1回	大した問題ではなかった	数分から数時間	0	0	0	0	0	0	['タバコ', 'お酒']	お酒	タバコ				0			0	[]
1/21/2021 10:29:08	1	1	29	1	1	1	大学卒業	1	0	[]	0	0	0	0	[]	0	0	1	24	5	1	月1回未満	0	['乾燥大麻', '電子タバコ']	['気ばらし、リラックスのための気分転換', '心理的苦痛（不安、あせり、抑うつ気分など）の緩和']	[]	0	0	[]				0	0	0	0	0	0	['お酒']	お酒	大麻	該当なし	該当なし	該当なし	0			0	[]
1/21/2021 10:30:42	1	1	24	1	1	1	高校卒業	0	0	[]	0	0	0	0	[]	0	0	1	19	5	1	月1回～週1回未満	0	['乾燥大麻', '大麻樹脂（ハシシ、ワックス）', '電子タバコ']	['“ハイ”になること（高揚感、多幸感）', '気ばらし、リラックスのための気分転換', '仕事、学業、家事などのパフォーマンス向上', '仲間意識の強化、所属感の向上', '心理的苦痛（不安、あせり、抑うつ気分など）の緩和', '身体的苦痛（痛み、しびれ、めまい、不眠など）の緩和', '神秘的・宗教的体験', '性感の増強']	['大麻の使用が原因で仕事や生活に支障が出る']	0	0	[]				0	0	0	0	0	0	['タバコ', 'お酒', '自然系の幻覚剤（幻覚キノコ、アヤワスカ、ペヨーテなど）', '幻覚薬（LSD、MDMAなど）', '市販薬（咳止めなど）']	お酒	タバコ	大麻			0			0	[]
1/21/2021 10:32:37	1	1	54	1	1	1	高校卒業	1	0	[]	0	0	0	0	[]	0	0	1	19	35	0		54	['乾燥大麻', '大麻樹脂（ハシシ、ワックス）']	['気ばらし、リラックスのための気分転換']	[]	0	0	[]				0	0	0	0	0	0	['タバコ', 'お酒', '覚せい剤', 'シンナー', '幻覚薬（LSD、MDMAなど）', '市販薬（咳止めなど）']	タバコ	お酒	大麻			1	2回	使用が減った	0	[]
1/21/2021 10:34:16	1	1	44	1	1	1	短大・専門学校卒業	1	0	[]	0	0	0	1	['気分障害（うつ病、うつ状態、双極性障害）']	0	0	1	24	20	1	月1回～週1回未満	0	['乾燥大麻']	['気ばらし、リラックスのための気分転換', '身体的苦痛（痛み、しびれ、めまい、不眠など）の緩和']	[]	0	1	['その他']	1回	大した問題ではなかった	数分から数時間	0	0	0	0	0	0	['タバコ', 'お酒']	タバコ	お酒				0			0	[]
1/21/2021 10:35:03	1	1	24	1	1	1	大学卒業	1	0	[]	0	0	0	0	[]	0	0	1	19	5	1	月1回未満	0	['乾燥大麻']	['“ハイ”になること（高揚感、多幸感）', '気ばらし、リラックスのための気分転換', '仕事、学業、家事などのパフォーマンス向上', '心理的苦痛（不安、あせり、抑うつ気分など）の緩和', '身体的苦痛（痛み、しびれ、めまい、不眠など）の緩和', '神秘的・宗教的体験', '性感の増強', 'その他']	[]	0	0	[]				0	0	0	0	0	0	['お酒']	お酒	大麻				0			0	[]
1/21/2021 10:35:03	1	1	39	1	1	1	中学卒業	1	0	[]	0	0	0	0	[]	0	0	1	19	20	1	週4日以上	0	['乾燥大麻', '大麻樹脂（ハシシ、ワックス）']	['“ハイ”になること（高揚感、多幸感）', '気ばらし、リラックスのための気分転換', '仕事、学業、家事などのパフォーマンス向上', '心理的苦痛（不安、あせり、抑うつ気分など）の緩和', '身体的苦痛（痛み、しびれ、めまい、不眠など）の緩和', '病気の治癒（がんの副作用緩和、など）', '性感の増強']	[]	0	1	['不安']	2~5回	大した問題ではなかった	数分から数時間	0	0	0	0	0	0	['タバコ', 'お酒', 'コカイン', '幻覚薬（LSD、MDMAなど）']	タバコ	お酒	大麻	コカイン	幻覚薬	0			0	[]
1/21/2021 10:36:24	1	1	29	1	1	1	大学院卒業以上	1	0	[]	0	0	0	0	[]	0	0	1	29	0	1	週4日以上	0	['乾燥大麻', '大麻樹脂（ハシシ、ワックス）', 'エディブル（食品）']	['“ハイ”になること（高揚感、多幸感）', '気ばらし、リラックスのための気分転換', '仕事、学業、家事などのパフォーマンス向上', '仲間意識の強化、所属感の向上', '心理的苦痛（不安、あせり、抑うつ気分など）の緩和', '身体的苦痛（痛み、しびれ、めまい、不眠など）の緩和', '性感の増強']	[]	0	0	[]				0	0	0	0	0	0	['タバコ', 'お酒', '自然系の幻覚剤（幻覚キノコ、アヤワスカ、ペヨーテなど）', '幻覚薬（LSD、MDMAなど）']	タバコ	お酒	大麻	幻覚薬	自然系の幻覚剤	0			0	[]
1/21/2021 10:40:12	1	1	24	1	1	1	大学卒業	1	0	[]	0	0	0	1	['気分障害（うつ病、うつ状態、双極性障害）', '不安障害', '摂食障害（拒食症）']	0	0	1	24	0	1	月1回～週1回未満	0	['乾燥大麻', '大麻樹脂（ハシシ、ワックス）', '電子タバコ', 'エディブル（食品）']	['“ハイ”になること（高揚感、多幸感）', '気ばらし、リラックスのための気分転換', '仕事、学業、家事などのパフォーマンス向上', '心理的苦痛（不安、あせり、抑うつ気分など）の緩和', '身体的苦痛（痛み、しびれ、めまい、不眠など）の緩和', '神秘的・宗教的体験', '性感の増強']	[]	0	1	['不安', '嘔気、嘔吐']	2~5回	苦痛を伴うが自分一人で対応できた	数分から数時間	0	0	0	0	0	0	['タバコ', 'お酒', 'コカイン', '幻覚薬（LSD、MDMAなど）']	タバコ	お酒	大麻	幻覚薬	コカイン	1	1回	使用が減った	0	[]
1/21/2021 10:40:44	1	1	59	0	1	1	短大・専門学校卒業	1	0	[]	0	0	0	0	[]	0	0	1	54	5	1	週4日以上	0	['エディブル（食品）']	['その他']	[]	0	0	[]				0	0	0	0	0	0	['市販薬（咳止めなど）']	該当なし					0			0	[]
1/21/2021 10:42:06	1	1	29	1	1	1	大学卒業	1	0	[]	0	0	0	1	['統合失調症']	0	0	1	24	5	1	月1回未満	0	['乾燥大麻']	['“ハイ”になること（高揚感、多幸感）', '気ばらし、リラックスのための気分転換', '心理的苦痛（不安、あせり、抑うつ気分など）の緩和', '神秘的・宗教的体験']	[]	0	0	[]				0	0	0	0	0	0	['タバコ', 'お酒']	お酒	タバコ	大麻			0			0	[]
1/21/2021 10:44:44	1	1	34	1	1	1	短大・専門学校卒業	1	0	[]	0	0	0	0	[]	0	0	1	24	10	0		29	['乾燥大麻']	['“ハイ”になること（高揚感、多幸感）', '気ばらし、リラックスのための気分転換', '仲間意識の強化、所属感の向上', '心理的苦痛（不安、あせり、抑うつ気分など）の緩和']	['極端な耐性がついてくる']	0	1	['不安', '嘔気、嘔吐']	2~5回	苦痛を伴うが自分一人で対応できた	数分から数時間	0	0	0	0	0	0	['タバコ', 'お酒']	タバコ	お酒	大麻			0			0	[]
1/21/2021 10:45:04	1	1	24	1	1	1	高校卒業	1	0	[]	0	0	0	0	[]	0	0	1	14	10	1	週4日以上	0	['乾燥大麻', '電子タバコ', 'エディブル（食品）']	['“ハイ”になること（高揚感、多幸感）', '気ばらし、リラックスのための気分転換', '仕事、学業、家事などのパフォーマンス向上', '身体的苦痛（痛み、しびれ、めまい、不眠など）の緩和']	['意図したより大量、または長期間に使用してしまう']	0	0	[]				0	0	0	0	0	0	['タバコ', 'お酒']	タバコ	大麻	お酒			0			0	[]
1/21/2021 10:45:26	1	1	34	1	1	1	大学卒業	1	0	[]	0	0	0	0	[]	0	0	1	24	10	0		29	['乾燥大麻', '大麻樹脂（ハシシ、ワックス）']	['“ハイ”になること（高揚感、多幸感）', '気ばらし、リラックスのための気分転換', '神秘的・宗教的体験', 'その他']	['大麻のため、他の活動が疎かになる']	0	1	['不安', 'その他']	11回以上	大した問題ではなかった	数分から数時間	0	0	0	0	0	0	['タバコ', 'お酒', '自然系の幻覚剤（幻覚キノコ、アヤワスカ、ペヨーテなど）']	お酒	タバコ	大麻	自然系の幻覚剤	該当なし	0			0	[]
1/21/2021 10:47:50	1	1	39	1	1	1	高校卒業	1	0	[]	0	0	0	0	[]	0	0	1	19	20	1	週4日以上	0	['乾燥大麻', '大麻樹脂（ハシシ、ワックス）']	['“ハイ”になること（高揚感、多幸感）', '気ばらし、リラックスのための気分転換', '神秘的・宗教的体験', '性感の増強']	[]	0	1	['不安', '嘔気、嘔吐']	2~5回	苦痛を伴うが自分一人で対応できた	数分から数時間	0	0	0	0	0	0	['タバコ', 'お酒', '覚せい剤', 'コカイン', '自然系の幻覚剤（幻覚キノコ、アヤワスカ、ペヨーテなど）', '幻覚薬（LSD、MDMAなど）']	タバコ	お酒	大麻	覚醒剤		0			0	[]
1/21/2021 10:51:38	1	1	24	1	1	1	大学卒業	1	0	[]	0	0	0	0	[]	0	0	1	24	0	1	月1回～週1回未満	0	['乾燥大麻', '電子タバコ', 'エディブル（食品）']	['“ハイ”になること（高揚感、多幸感）', '気ばらし、リラックスのための気分転換']	[]	0	0	[]				0	0	0	0	0	0	['タバコ', 'お酒']	タバコ	お酒	大麻			0			0	[]
1/21/2021 10:51:53	1	1	39	1	1	1	大学卒業	1	0	[]	0	0	0	0	[]	1	0	1	19	20	0		24	['乾燥大麻']	['“ハイ”になること（高揚感、多幸感）', '気ばらし、リラックスのための気分転換']	[]	0	1	['嘔気、嘔吐']	1回	苦痛を伴うが自分一人で対応できた	数分から数時間	0	0	0	0	0	0	['タバコ', 'お酒']	タバコ	お酒	大麻			0			0	[]
1/21/2021 10:52:04	1	1	34	1	1	1	大学卒業	1	1	['気分障害（うつ病、うつ状態、双極性障害）']	34	1	1	0	[]	0	0	1	19	15	1	週4日以上	0	['乾燥大麻', '電子タバコ', 'エディブル（食品）']	['“ハイ”になること（高揚感、多幸感）', '気ばらし、リラックスのための気分転換', '仕事、学業、家事などのパフォーマンス向上', '心理的苦痛（不安、あせり、抑うつ気分など）の緩和', '身体的苦痛（痛み、しびれ、めまい、不眠など）の緩和', '神秘的・宗教的体験']	['極端な耐性がついてくる']	0	1	['不安']	2~5回	苦痛を伴うが自分一人で対応できた	数分から数時間	0	0	0	0	0	0	['タバコ', 'お酒', '覚せい剤', 'コカイン', '幻覚薬（LSD、MDMAなど）', 'ベンゾジアゼピン系睡眠薬', '市販薬（咳止めなど）']	お酒	タバコ	大麻	ベンゾジアゼピン系睡眠薬	覚醒剤	0			0	[]
1/21/2021 10:52:04	1	1	39	1	1	1	中学卒業	1	0	[]	0	0	0	0	[]	0	1	1	24	15	1	週4日以上	0	['乾燥大麻', '大麻樹脂（ハシシ、ワックス）', '電子タバコ', 'エディブル（食品）']	['仕事、学業、家事などのパフォーマンス向上', '心理的苦痛（不安、あせり、抑うつ気分など）の緩和', '身体的苦痛（痛み、しびれ、めまい、不眠など）の緩和', '病気の治癒（がんの副作用緩和、など）']	[]	0	0	[]				0	0	0	0	0	0	['タバコ', 'お酒']	タバコ	お酒	大麻			0			0	[]
1/21/2021 10:52:17	1	1	34	1	1	1	大学卒業	1	1	['気分障害（うつ病、うつ状態、双極性障害）']	34	1	1	0	[]	0	0	1	19	15	1	週4日以上	0	['乾燥大麻', '電子タバコ', 'エディブル（食品）']	['“ハイ”になること（高揚感、多幸感）', '気ばらし、リラックスのための気分転換', '仕事、学業、家事などのパフォーマンス向上', '心理的苦痛（不安、あせり、抑うつ気分など）の緩和', '身体的苦痛（痛み、しびれ、めまい、不眠など）の緩和', '神秘的・宗教的体験']	['極端な耐性がついてくる']	0	1	['不安']	2~5回	苦痛を伴うが自分一人で対応できた	数分から数時間	0	0	0	0	0	0	['タバコ', 'お酒', '覚せい剤', 'コカイン', '幻覚薬（LSD、MDMAなど）', 'ベンゾジアゼピン系睡眠薬', '市販薬（咳止めなど）']	お酒	タバコ	大麻	ベンゾジアゼピン系睡眠薬	覚醒剤	0			0	[]
1/21/2021 10:52:23	1	1	34	1	1	1	大学卒業	1	1	['気分障害（うつ病、うつ状態、双極性障害）']	34	1	1	0	[]	0	0	1	19	15	1	週4日以上	0	['乾燥大麻', '電子タバコ', 'エディブル（食品）']	['“ハイ”になること（高揚感、多幸感）', '気ばらし、リラックスのための気分転換', '仕事、学業、家事などのパフォーマンス向上', '心理的苦痛（不安、あせり、抑うつ気分など）の緩和', '身体的苦痛（痛み、しびれ、めまい、不眠など）の緩和', '神秘的・宗教的体験']	['極端な耐性がついてくる']	0	1	['不安']	2~5回	苦痛を伴うが自分一人で対応できた	数分から数時間	0	0	0	0	0	0	['タバコ', 'お酒', '覚せい剤', 'コカイン', '幻覚薬（LSD、MDMAなど）', 'ベンゾジアゼピン系睡眠薬', '市販薬（咳止めなど）']	お酒	タバコ	大麻	ベンゾジアゼピン系睡眠薬	覚醒剤	0			0	[]
1/21/2021 10:56:42	1	1	39	1	1	1	高校卒業	1	0	[]	0	0	0	0	[]	0	0	1	19	20	1	週4日以上	0	['乾燥大麻', '電子タバコ', 'エディブル（食品）']	['“ハイ”になること（高揚感、多幸感）', '気ばらし、リラックスのための気分転換', '仕事、学業、家事などのパフォーマンス向上', '心理的苦痛（不安、あせり、抑うつ気分など）の緩和', '身体的苦痛（痛み、しびれ、めまい、不眠など）の緩和']	[]	0	1	['不安']	2~5回	苦痛を伴うが自分一人で対応できた	数分から数時間	0	0	0	0	0	0	['タバコ', 'お酒']	タバコ	お酒	大麻			0			0	[]
1/21/2021 10:58:05	1	1	24	1	1	1	高校卒業	1	0	[]	0	0	0	0	[]	0	0	1	19	5	1	週4日以上	0	['乾燥大麻', '大麻樹脂（ハシシ、ワックス）', '電子タバコ', 'エディブル（食品）']	['“ハイ”になること（高揚感、多幸感）', '気ばらし、リラックスのための気分転換', '仕事、学業、家事などのパフォーマンス向上', '心理的苦痛（不安、あせり、抑うつ気分など）の緩和', '身体的苦痛（痛み、しびれ、めまい、不眠など）の緩和', '病気の治癒（がんの副作用緩和、など）']	['大麻を入手、使用するために多くの時間を費やす']	0	0	[]				0	0	0	0	0	0	['タバコ', 'お酒']	タバコ	お酒	大麻			0			0	[]
1/21/2021 10:58:54	1	1	29	1	1	1	短大・専門学校卒業	1	0	[]	0	0	0	0	[]	0	0	1	24	5	0		29	['乾燥大麻', '電子タバコ']	['“ハイ”になること（高揚感、多幸感）', '気ばらし、リラックスのための気分転換']	[]	0	0	[]				0	0	0	0	0	0	['タバコ', 'お酒']	お酒	タバコ	大麻			0			0	[]
1/21/2021 10:59:33	1	1	29	1	1	1	短大・専門学校卒業	1	0	[]	0	0	0	0	[]	0	0	1	19	10	0		29	['乾燥大麻']	['“ハイ”になること（高揚感、多幸感）', '気ばらし、リラックスのための気分転換', '仲間意識の強化、所属感の向上', '神秘的・宗教的体験']	['大麻への強い渇望がある', '大麻のため、他の活動が疎かになる', '極端な耐性がついてくる']	1	1	['不安', '妄想']	2~5回	苦痛を伴うが自分一人で対応できた	数分から数時間	0	0	0	0	0	0	['タバコ', 'お酒', '幻覚薬（LSD、MDMAなど）']	タバコ	お酒	大麻	該当なし	該当なし	0			0	[]
1/21/2021 11:01:38	1	1	39	1	1	1	短大・専門学校卒業	1	0	[]	0	0	0	0	[]	0	0	1	24	15	1	月1回未満	0	['乾燥大麻', '大麻樹脂（ハシシ、ワックス）', '電子タバコ']	['気ばらし、リラックスのための気分転換', '仕事、学業、家事などのパフォーマンス向上', '仲間意識の強化、所属感の向上', '心理的苦痛（不安、あせり、抑うつ気分など）の緩和', '身体的苦痛（痛み、しびれ、めまい、不眠など）の緩和', '神秘的・宗教的体験']	[]	0	0	[]				0	0	0	0	0	0	['タバコ', 'お酒', 'オピオイド（ヘロイン、モルヒネ、あへん、医療用麻薬）', 'ベンゾジアゼピン系睡眠薬', '市販薬（咳止めなど）']	タバコ	お酒	大麻	オピオイド	市販薬	0			0	[]
1/21/2021 11:02:44	1	1	34	1	1	1	大学卒業	1	0	[]	0	0	0	0	[]	0	0	1	24	10	0		24	['乾燥大麻']	['気ばらし、リラックスのための気分転換', '仲間意識の強化、所属感の向上']	[]	0	0	[]				0	0	0	0	0	0	['タバコ', 'お酒']	お酒	タバコ	大麻			0			0	[]
1/21/2021 11:03:22	1	1	34	1	1	1	高校卒業	1	0	[]	0	0	0	0	[]	0	0	1	24	10	1	月1回未満	0	['乾燥大麻', '電子タバコ']	['“ハイ”になること（高揚感、多幸感）', '気ばらし、リラックスのための気分転換']	[]	0	0	[]				0	0	0	0	0	0	['タバコ', 'お酒', '覚せい剤', 'コカイン', '自然系の幻覚剤（幻覚キノコ、アヤワスカ、ペヨーテなど）', '幻覚薬（LSD、MDMAなど）', 'オピオイド（ヘロイン、モルヒネ、あへん、医療用麻薬）']	お酒	タバコ	大麻	覚醒剤	コカイン	0			0	[]
1/21/2021 11:04:27	1	1	24	1	1	1	大学卒業	1	0	[]	0	0	0	0	[]	0	0	1	24	0	0		24	['乾燥大麻']	['仕事、学業、家事などのパフォーマンス向上', '身体的苦痛（痛み、しびれ、めまい、不眠など）の緩和']	[]	0	1	['不安']	1回	大した問題ではなかった	数分から数時間	0	0	0	0	0	0	['タバコ', 'お酒', 'ベンゾジアゼピン系睡眠薬']	お酒	タバコ	ベンゾジアゼピン系睡眠薬	大麻	該当なし	0			0	[]
1/21/2021 11:04:35	1	1	39	1	1	1	高校卒業	1	0	[]	0	0	0	0	[]	0	0	1	19	20	1	月1回～週1回未満	0	['乾燥大麻', '大麻樹脂（ハシシ、ワックス）', '電子タバコ', 'エディブル（食品）']	['“ハイ”になること（高揚感、多幸感）', '仕事、学業、家事などのパフォーマンス向上', '仲間意識の強化、所属感の向上', '神秘的・宗教的体験', '性感の増強', 'その他']	[]	0	1	['不安', '妄想', '無気力']	11回以上	大した問題ではなかった	数分から数時間	0	0	0	0	0	0	['タバコ', 'お酒', 'コカイン', '自然系の幻覚剤（幻覚キノコ、アヤワスカ、ペヨーテなど）', '幻覚薬（LSD、MDMAなど）']	お酒	タバコ	大麻	幻覚薬	コカイン	0			0	[]
1/21/2021 11:05:30	1	1	39	0	1	1	高校卒業	1	1	['気分障害（うつ病、うつ状態、双極性障害）']	29	1	1	0	[]	1	0	1	19	20	0		29	['大麻樹脂（ハシシ、ワックス）', '電子タバコ']	['“ハイ”になること（高揚感、多幸感）', '性感の増強']	['大麻への強い渇望がある', '離脱症状が出現する']	1	0	[]				0	0	0	0	0	0	['タバコ', 'お酒', '幻覚薬（LSD、MDMAなど）', 'ベンゾジアゼピン系睡眠薬', '市販薬（咳止めなど）']	お酒	タバコ	市販薬	大麻	ベンゾジアゼピン系睡眠薬	0			0	[]
1/21/2021 11:06:06	1	1	29	1	1	1	短大・専門学校卒業	1	0	[]	0	0	0	0	[]	0	0	1	24	5	1	週1～4日未満	0	['乾燥大麻']	['“ハイ”になること（高揚感、多幸感）', '気ばらし、リラックスのための気分転換', '心理的苦痛（不安、あせり、抑うつ気分など）の緩和', '身体的苦痛（痛み、しびれ、めまい、不眠など）の緩和', '性感の増強', 'その他']	[]	0	0	[]				0	0	0	0	0	0	['タバコ', 'お酒']	お酒	タバコ	大麻			0			0	[]
1/21/2021 11:06:20	1	1	29	1	1	1	大学卒業	1	0	[]	0	0	0	0	[]	0	0	1	24	5	1	月1回未満	0	['乾燥大麻']	['“ハイ”になること（高揚感、多幸感）', '気ばらし、リラックスのための気分転換', '身体的苦痛（痛み、しびれ、めまい、不眠など）の緩和']	[]	0	0	[]				0	0	0	0	0	0	['タバコ', 'お酒']	お酒	タバコ	大麻			1	1回	使用をやめた	0	[]
1/21/2021 11:08:02	1	1	39	1	1	1	高校卒業	1	0	[]	0	0	0	0	[]	0	0	1	19	20	1	週4日以上	0	['乾燥大麻', '大麻樹脂（ハシシ、ワックス）', '電子タバコ', 'エディブル（食品）']	['“ハイ”になること（高揚感、多幸感）', '気ばらし、リラックスのための気分転換', '仕事、学業、家事などのパフォーマンス向上', '仲間意識の強化、所属感の向上', '心理的苦痛（不安、あせり、抑うつ気分など）の緩和', '身体的苦痛（痛み、しびれ、めまい、不眠など）の緩和', '病気の治癒（がんの副作用緩和、など）', '神秘的・宗教的体験', '性感の増強', 'その他']	[]	0	1	['嘔気、嘔吐']	2~5回	大した問題ではなかった	数分から数時間	0	0	0	0	0	0	['タバコ', 'お酒', '幻覚薬（LSD、MDMAなど）', 'ベンゾジアゼピン系睡眠薬']	タバコ	お酒	大麻	幻覚薬	ベンゾジアゼピン系睡眠薬	0			0	[]
1/21/2021 11:11:40	1	1	24	1	1	1	短大・専門学校卒業	1	1	['気分障害（うつ病、うつ状態、双極性障害）', '統合失調症', 'パーソナリティ障害']	19	1	0	1	['気分障害（うつ病、うつ状態、双極性障害）']	1	0	1	24	0	1	週4日以上	0	['乾燥大麻', '電子タバコ', 'エディブル（食品）']	['“ハイ”になること（高揚感、多幸感）', '気ばらし、リラックスのための気分転換', '仕事、学業、家事などのパフォーマンス向上', '心理的苦痛（不安、あせり、抑うつ気分など）の緩和', '身体的苦痛（痛み、しびれ、めまい、不眠など）の緩和', '病気の治癒（がんの副作用緩和、など）']	[]	0	0	[]				0	0	0	0	0	0	['タバコ', 'お酒', '幻覚薬（LSD、MDMAなど）', 'オピオイド（ヘロイン、モルヒネ、あへん、医療用麻薬）', 'ベンゾジアゼピン系睡眠薬', '市販薬（咳止めなど）']	市販薬	ベンゾジアゼピン系睡眠薬	オピオイド	幻覚薬	大麻	0			0	[]
1/21/2021 11:12:15	1	1	59	1	1	1	高校卒業	1	0	[]	0	0	0	0	[]	0	0	1	19	40	1	週4日以上	0	['乾燥大麻', '大麻樹脂（ハシシ、ワックス）', '電子タバコ', 'エディブル（食品）']	['“ハイ”になること（高揚感、多幸感）', '気ばらし、リラックスのための気分転換', '仕事、学業、家事などのパフォーマンス向上', '仲間意識の強化、所属感の向上', '心理的苦痛（不安、あせり、抑うつ気分など）の緩和', '身体的苦痛（痛み、しびれ、めまい、不眠など）の緩和', '病気の治癒（がんの副作用緩和、など）', '神秘的・宗教的体験', '性感の増強']	['社会的、対人的な問題が生じて悪化しているにも関わらず使用を続ける', '物理的に危険な状況でも大麻を継続的に使用する（例：自動車の運転など）']	1	0	[]				0	0	0	0	0	0	['タバコ', 'お酒', '覚せい剤', 'シンナー', 'コカイン', '自然系の幻覚剤（幻覚キノコ、アヤワスカ、ペヨーテなど）', '幻覚薬（LSD、MDMAなど）', 'オピオイド（ヘロイン、モルヒネ、あへん、医療用麻薬）', 'ベンゾジアゼピン系睡眠薬']	タバコ	お酒	大麻	覚醒剤		1	1回	使用が増えた	0	[]
1/21/2021 11:13:41	1	1	34	1	1	1	大学卒業	1	0	[]	0	0	0	0	[]	0	0	1	29	5	0		29	['乾燥大麻', 'エディブル（食品）']	['“ハイ”になること（高揚感、多幸感）', '気ばらし、リラックスのための気分転換', 'その他']	[]	0	0	[]				0	0	0	0	0	0	['タバコ', 'お酒']	お酒	タバコ	大麻			0			0	[]
1/21/2021 11:15:09	1	1	44	0	1	1	大学院卒業以上	0	1	['気分障害（うつ病、うつ状態、双極性障害）']	24	1	1	0	[]	1	0	1	34	10	1	週4日以上	0	['乾燥大麻', '大麻樹脂（ハシシ、ワックス）', '電子タバコ', 'エディブル（食品）']	['気ばらし、リラックスのための気分転換', '仕事、学業、家事などのパフォーマンス向上', '心理的苦痛（不安、あせり、抑うつ気分など）の緩和', '身体的苦痛（痛み、しびれ、めまい、不眠など）の緩和', '病気の治癒（がんの副作用緩和、など）']	[]	0	1	['嘔気、嘔吐']	2~5回	大した問題ではなかった	数分から数時間	0	0	0	0	0	0	['タバコ', 'お酒']	タバコ	お酒	大麻			0			0	[]
1/21/2021 11:15:28	1	1	34	1	1	1	高校卒業	1	0	[]	0	0	0	0	[]	0	0	1	14	20	1	週4日以上	0	['乾燥大麻', '大麻樹脂（ハシシ、ワックス）', '電子タバコ', 'エディブル（食品）']	['“ハイ”になること（高揚感、多幸感）', '気ばらし、リラックスのための気分転換', '心理的苦痛（不安、あせり、抑うつ気分など）の緩和']	[]	0	1	['不安']	2~5回	大した問題ではなかった	数分から数時間	0	0	0	0	0	0	['タバコ', 'お酒', '幻覚薬（LSD、MDMAなど）']	タバコ	お酒	大麻	幻覚薬		0			0	[]
1/21/2021 11:16:12	1	1	24	1	1	1	中学卒業	1	0	[]	0	0	0	0	[]	0	0	1	24	0	0		24	['乾燥大麻']	['気ばらし、リラックスのための気分転換']	[]	0	0	[]				0	0	0	0	0	0	['タバコ', 'お酒']	お酒	タバコ	該当なし	該当なし	該当なし	0			0	[]
1/21/2021 11:17:02	1	1	34	1	1	1	高校卒業	1	0	[]	0	0	0	0	[]	1	0	1	24	10	1	月1回～週1回未満	0	['乾燥大麻', '大麻樹脂（ハシシ、ワックス）']	['気ばらし、リラックスのための気分転換', '身体的苦痛（痛み、しびれ、めまい、不眠など）の緩和', 'その他']	[]	0	0	[]				0	0	0	0	0	0	['タバコ', 'お酒']	お酒	タバコ	大麻	該当なし	該当なし	0			0	[]
1/21/2021 11:17:03	1	1	24	0	1	1	大学卒業	0	1	['気分障害（うつ病、うつ状態、双極性障害）', '自閉症スペクトラム', '不安障害', 'その他']	19	1	0	1	['摂食障害（拒食症）']	0	0	1	24	0	1	月1回未満	0	['乾燥大麻']	['“ハイ”になること（高揚感、多幸感）', '気ばらし、リラックスのための気分転換', '心理的苦痛（不安、あせり、抑うつ気分など）の緩和', '神秘的・宗教的体験']	[]	0	0	[]				0	0	0	0	0	0	['タバコ', 'お酒', '幻覚薬（LSD、MDMAなど）', 'ベンゾジアゼピン系睡眠薬', '市販薬（咳止めなど）']	お酒	タバコ	ベンゾジアゼピン系睡眠薬	大麻	幻覚薬	0			0	[]
1/21/2021 11:17:42	1	1	24	0	1	1	高校卒業	1	1	['気分障害（うつ病、うつ状態、双極性障害）']	19	1	1	0	[]	0	0	1	24	0	1	週1～4日未満	0	['乾燥大麻', '電子タバコ', 'エディブル（食品）']	['“ハイ”になること（高揚感、多幸感）', '気ばらし、リラックスのための気分転換', '心理的苦痛（不安、あせり、抑うつ気分など）の緩和', '身体的苦痛（痛み、しびれ、めまい、不眠など）の緩和', '性感の増強']	[]	0	1	['不安', '幻覚', 'その他']	1回	他者の助けを必要とした	数分から数時間	0	0	0	0	0	0	['タバコ', 'お酒', '幻覚薬（LSD、MDMAなど）', 'ベンゾジアゼピン系睡眠薬', '市販薬（咳止めなど）']	市販薬	お酒	タバコ	大麻	幻覚薬	0			0	[]
1/21/2021 11:18:43	1	1	24	1	1	1	大学卒業	1	0	[]	0	0	0	0	[]	0	0	1	19	5	1	月1回～週1回未満	0	['乾燥大麻', '電子タバコ']	['“ハイ”になること（高揚感、多幸感）', '気ばらし、リラックスのための気分転換', '身体的苦痛（痛み、しびれ、めまい、不眠など）の緩和']	[]	0	0	[]				0	0	0	0	0	0	['タバコ', 'お酒', '幻覚薬（LSD、MDMAなど）']	お酒	タバコ	大麻	幻覚薬		0			0	[]
1/21/2021 11:18:50	1	1	39	1	1	1	高校卒業	1	0	[]	0	0	0	0	[]	1	0	1	19	20	1	週4日以上	0	['乾燥大麻', '大麻樹脂（ハシシ、ワックス）', '電子タバコ', 'エディブル（食品）']	['“ハイ”になること（高揚感、多幸感）', '気ばらし、リラックスのための気分転換', '仕事、学業、家事などのパフォーマンス向上', '身体的苦痛（痛み、しびれ、めまい、不眠など）の緩和']	[]	0	1	['不安']	2~5回	苦痛を伴うが自分一人で対応できた	数分から数時間	0	0	0	0	0	0	['タバコ', 'お酒', '覚せい剤', 'コカイン', '自然系の幻覚剤（幻覚キノコ、アヤワスカ、ペヨーテなど）', '幻覚薬（LSD、MDMAなど）', 'ベンゾジアゼピン系睡眠薬', '市販薬（咳止めなど）']	タバコ	お酒	大麻	幻覚薬	コカイン	0			0	[]
1/21/2021 11:20:38	1	1	44	1	1	1	短大・専門学校卒業	1	0	[]	0	0	0	0	[]	0	0	1	29	15	0		34	['乾燥大麻', '大麻樹脂（ハシシ、ワックス）', '電子タバコ', 'エディブル（食品）']	['気ばらし、リラックスのための気分転換', '仕事、学業、家事などのパフォーマンス向上', '心理的苦痛（不安、あせり、抑うつ気分など）の緩和', '身体的苦痛（痛み、しびれ、めまい、不眠など）の緩和', '病気の治癒（がんの副作用緩和、など）', '神秘的・宗教的体験']	[]	0	0	[]				0	0	0	0	0	0	['タバコ', 'お酒', '覚せい剤', 'シンナー', 'コカイン', '自然系の幻覚剤（幻覚キノコ、アヤワスカ、ペヨーテなど）', '幻覚薬（LSD、MDMAなど）']	タバコ	お酒	大麻	幻覚薬	自然系の幻覚剤	0			0	[]
1/21/2021 11:21:05	1	1	29	1	1	1	大学卒業	1	0	[]	0	0	0	0	[]	0	0	1	19	10	0		29	['乾燥大麻']	['“ハイ”になること（高揚感、多幸感）', '気ばらし、リラックスのための気分転換']	[]	0	0	[]				0	0	0	0	0	0	['タバコ', 'お酒']	お酒	タバコ	大麻			0			0	[]
1/21/2021 11:22:09	1	1	39	1	1	1	高校卒業	1	0	[]	0	0	0	0	[]	0	0	1	24	15	1	月1回未満	0	['乾燥大麻']	['“ハイ”になること（高揚感、多幸感）', '気ばらし、リラックスのための気分転換', '仕事、学業、家事などのパフォーマンス向上', '性感の増強']	[]	0	0	[]				0	0	0	0	0	0	['タバコ', 'お酒', 'ベンゾジアゼピン系睡眠薬']	お酒	タバコ	大麻			0			0	[]
1/21/2021 11:24:34	1	1	34	1	1	1	大学卒業	1	0	[]	0	0	0	0	[]	0	0	1	24	10	0		34	['乾燥大麻', 'エディブル（食品）']	['“ハイ”になること（高揚感、多幸感）', '気ばらし、リラックスのための気分転換']	['意図したより大量、または長期間に使用してしまう']	0	1	['不安', '妄想']	1回	大した問題ではなかった	数分から数時間	0	0	0	0	0	0	['タバコ', 'お酒', '幻覚薬（LSD、MDMAなど）', '市販薬（咳止めなど）']	お酒	タバコ	大麻	幻覚薬	市販薬	0			0	[]
1/21/2021 11:24:37	1	1	24	1	1	1	大学卒業	1	0	[]	0	0	0	0	[]	0	0	1	19	5	1	週1～4日未満	0	['乾燥大麻', '大麻樹脂（ハシシ、ワックス）', '電子タバコ']	['“ハイ”になること（高揚感、多幸感）', '気ばらし、リラックスのための気分転換', '仲間意識の強化、所属感の向上', '心理的苦痛（不安、あせり、抑うつ気分など）の緩和']	['意図したより大量、または長期間に使用してしまう', '大麻への強い渇望がある']	1	0	[]				0	0	0	0	1	0	['タバコ', 'お酒', '幻覚薬（LSD、MDMAなど）', '市販薬（咳止めなど）']	お酒	タバコ	大麻	市販薬	幻覚薬	0			0	[]
1/21/2021 11:24:58	1	1	49	1	1	1	高校卒業	1	0	[]	0	0	0	0	[]	0	0	1	24	25	0		24	['乾燥大麻']	['気ばらし、リラックスのための気分転換', '身体的苦痛（痛み、しびれ、めまい、不眠など）の緩和']	[]	0	0	[]				0	0	0	0	0	0	['お酒', '幻覚薬（LSD、MDMAなど）']	お酒	幻覚薬	大麻			0			0	[]
1/21/2021 11:25:07	1	1	44	1	1	1	高校卒業	0	0	[]	0	0	0	0	[]	0	0	1	19	25	0		24	['乾燥大麻']	['“ハイ”になること（高揚感、多幸感）', '気ばらし、リラックスのための気分転換']	[]	0	0	[]				0	0	0	0	0	0	['タバコ', 'お酒']	お酒	タバコ	大麻	該当なし	該当なし	0			0	[]
1/21/2021 11:25:11	1	1	44	1	1	1	短大・専門学校卒業	0	0	[]	0	0	0	0	[]	0	0	1	19	25	0		39	['乾燥大麻']	['気ばらし、リラックスのための気分転換', '心理的苦痛（不安、あせり、抑うつ気分など）の緩和', '身体的苦痛（痛み、しびれ、めまい、不眠など）の緩和', '病気の治癒（がんの副作用緩和、など）', '神秘的・宗教的体験']	['大麻のため、他の活動が疎かになる']	0	1	['不安', '妄想']	2~5回	苦痛を伴うが自分一人で対応できた	数分から数時間	0	0	0	0	0	0	['タバコ', 'お酒', '覚せい剤', '幻覚薬（LSD、MDMAなど）', '市販薬（咳止めなど）']	お酒	タバコ	自然系の幻覚剤	覚醒剤	大麻	0			0	[]
1/21/2021 11:25:58	1	1	29	1	1	1	高校卒業	1	0	[]	0	0	0	0	[]	0	0	1	24	5	1	月1回～週1回未満	0	['乾燥大麻', 'エディブル（食品）']	['“ハイ”になること（高揚感、多幸感）', '気ばらし、リラックスのための気分転換', '仲間意識の強化、所属感の向上', '身体的苦痛（痛み、しびれ、めまい、不眠など）の緩和', '性感の増強']	[]	0	1	['不安', '嘔気、嘔吐']	2~5回	大した問題ではなかった	数分から数時間	0	0	0	0	0	0	['タバコ', 'お酒']	お酒	タバコ	大麻			0			0	[]
1/21/2021 11:26:24	1	1	29	1	1	1	大学卒業	1	0	[]	0	0	0	0	[]	0	0	1	24	5	1	月1回未満	0	['乾燥大麻', '大麻樹脂（ハシシ、ワックス）']	['“ハイ”になること（高揚感、多幸感）', '気ばらし、リラックスのための気分転換', '仲間意識の強化、所属感の向上']	[]	0	1	['不安', '妄想']	1回	大した問題ではなかった	数分から数時間	0	0	0	0	0	0	['タバコ', 'お酒', '幻覚薬（LSD、MDMAなど）']	お酒	タバコ	大麻	自然系の幻覚剤		0			0	[]
1/21/2021 11:26:38	1	1	34	1	1	1	高校卒業	1	1	['統合失調症']	24	1	0	0	[]	0	0	1	19	15	0		24	['乾燥大麻', 'エディブル（食品）']	['“ハイ”になること（高揚感、多幸感）', '気ばらし、リラックスのための気分転換', '心理的苦痛（不安、あせり、抑うつ気分など）の緩和', '身体的苦痛（痛み、しびれ、めまい、不眠など）の緩和', '性感の増強']	['物理的に危険な状況でも大麻を継続的に使用する（例：自動車の運転など）']	0	0	[]				0	0	0	0	0	0	['タバコ', 'お酒', '覚せい剤']	大麻	お酒	タバコ	覚醒剤		1	1回	使用をやめた	0	[]
1/21/2021 11:27:06	1	1	29	1	1	1	大学卒業	1	0	[]	0	0	0	0	[]	0	0	1	24	5	1	週1～4日未満	0	['乾燥大麻', '大麻樹脂（ハシシ、ワックス）', 'エディブル（食品）']	['“ハイ”になること（高揚感、多幸感）', '気ばらし、リラックスのための気分転換', '仲間意識の強化、所属感の向上']	[]	0	0	[]				0	0	0	0	0	0	['タバコ', 'お酒']	お酒	タバコ	大麻			0			0	[]
1/21/2021 11:27:45	1	1	44	1	1	1	中学卒業	1	1	['気分障害（うつ病、うつ状態、双極性障害）', '不安障害']	34	1	0	1	['気分障害（うつ病、うつ状態、双極性障害）', '不安障害', 'その他']	1	1	1	19	25	1	月1回未満	0	['乾燥大麻', '大麻樹脂（ハシシ、ワックス）']	['気ばらし、リラックスのための気分転換', '仕事、学業、家事などのパフォーマンス向上', '心理的苦痛（不安、あせり、抑うつ気分など）の緩和', '身体的苦痛（痛み、しびれ、めまい、不眠など）の緩和']	[]	0	0	[]				0	0	0	0	0	0	['タバコ', 'お酒', '覚せい剤', 'シンナー']	タバコ	シンナー	お酒	覚醒剤	大麻	0			0	[]
1/21/2021 11:28:03	1	1	34	0	1	1	高校卒業	1	0	[]	0	0	0	0	[]	0	0	1	19	15	0		19	['乾燥大麻']	['“ハイ”になること（高揚感、多幸感）', '気ばらし、リラックスのための気分転換']	[]	0	0	[]				0	0	0	0	0	0	['タバコ', 'お酒']	お酒	タバコ	大麻			0			0	[]
1/21/2021 11:28:08	1	1	44	0	1	1	高校卒業	1	0	[]	0	0	0	0	[]	0	0	1	19	25	0		44	['乾燥大麻']	['気ばらし、リラックスのための気分転換', 'その他']	[]	0	1	['嘔気、嘔吐']	2~5回	大した問題ではなかった	数分から数時間	0	0	0	0	0	0	['タバコ', 'お酒']	タバコ	お酒	大麻			0			0	[]
1/21/2021 11:28:19	1	1	44	0	1	1	高校卒業	1	0	[]	0	0	0	0	[]	0	0	1	19	25	0		44	['乾燥大麻']	['気ばらし、リラックスのための気分転換', 'その他']	[]	0	1	['嘔気、嘔吐']	2~5回	大した問題ではなかった	数分から数時間	0	0	0	0	0	0	['タバコ', 'お酒']	タバコ	お酒	大麻			0			0	[]
1/21/2021 11:28:23	1	1	39	1	1	1	高校卒業	1	0	[]	0	0	0	0	[]	1	0	1	19	20	1	週1～4日未満	0	['乾燥大麻', '大麻樹脂（ハシシ、ワックス）', 'エディブル（食品）']	['“ハイ”になること（高揚感、多幸感）', '気ばらし、リラックスのための気分転換', 'その他']	[]	0	1	['不安', '嘔気、嘔吐']	6~10回	大した問題ではなかった	数分から数時間	0	0	0	0	0	0	['タバコ', 'お酒', '市販薬（咳止めなど）']	タバコ	お酒	大麻			1	1回	使用が減った	0	[]
1/21/2021 11:29:02	1	1	29	1	1	1	大学卒業	1	0	[]	0	0	0	0	[]	0	0	1	24	5	0		24	['乾燥大麻']	['“ハイ”になること（高揚感、多幸感）', '気ばらし、リラックスのための気分転換']	[]	0	0	[]				0	0	0	0	0	0	['タバコ', 'お酒']	お酒	タバコ	大麻			0			0	[]
1/21/2021 11:31:15	1	1	44	1	1	1	中学卒業	1	0	[]	0	0	0	0	[]	0	0	1	19	25	0		34	['乾燥大麻']	['“ハイ”になること（高揚感、多幸感）', '気ばらし、リラックスのための気分転換', '仕事、学業、家事などのパフォーマンス向上', '心理的苦痛（不安、あせり、抑うつ気分など）の緩和', '身体的苦痛（痛み、しびれ、めまい、不眠など）の緩和', '性感の増強']	[]	0	0	[]				0	0	0	0	0	0	['タバコ']	タバコ	大麻	該当なし	該当なし	該当なし	0			0	[]
1/21/2021 11:32:48	1	1	24	1	1	1	高校卒業	1	0	[]	0	0	0	0	[]	1	0	1	24	0	1	月1回未満	0	['乾燥大麻']	['“ハイ”になること（高揚感、多幸感）', '仲間意識の強化、所属感の向上', '心理的苦痛（不安、あせり、抑うつ気分など）の緩和']	[]	0	0	[]				0	0	0	0	0	0	['タバコ', 'お酒']	お酒	タバコ	大麻			0			0	[]
1/21/2021 11:33:55	1	1	29	1	1	1	高校卒業	1	0	[]	0	0	0	0	[]	0	0	1	29	0	1	月1回未満	0	['電子タバコ']	['“ハイ”になること（高揚感、多幸感）', '気ばらし、リラックスのための気分転換', '仲間意識の強化、所属感の向上', '神秘的・宗教的体験']	[]	0	0	[]				0	0	0	0	0	0	['タバコ', 'お酒', '幻覚薬（LSD、MDMAなど）', '市販薬（咳止めなど）']	お酒	タバコ	市販薬	大麻	幻覚薬	0			0	[]
1/21/2021 11:34:30	1	1	44	1	1	1	高校卒業	1	0	[]	0	0	0	0	[]	0	0	1	24	20	1	週4日以上	0	['乾燥大麻', '大麻樹脂（ハシシ、ワックス）']	['気ばらし、リラックスのための気分転換', '仕事、学業、家事などのパフォーマンス向上', '身体的苦痛（痛み、しびれ、めまい、不眠など）の緩和', '病気の治癒（がんの副作用緩和、など）']	[]	0	0	[]				0	0	0	0	0	0	['タバコ', 'お酒']	タバコ	お酒	大麻			0			0	[]
1/21/2021 11:35:02	1	1	24	1	1	1	大学卒業	1	0	[]	0	0	0	0	[]	0	0	1	14	10	1	月1回未満	0	['乾燥大麻']	['気ばらし、リラックスのための気分転換']	[]	0	0	[]				0	0	0	0	0	0	['タバコ', 'お酒', '幻覚薬（LSD、MDMAなど）']	タバコ	お酒	大麻			0			0	[]
1/21/2021 11:37:26	1	1	49	1	1	1	高校卒業	1	0	[]	0	0	0	0	[]	1	0	1	19	30	1	週4日以上	0	['乾燥大麻']	['“ハイ”になること（高揚感、多幸感）', '気ばらし、リラックスのための気分転換']	[]	0	0	[]				0	0	0	0	0	0	['タバコ', 'お酒', '市販薬（咳止めなど）']	市販薬	タバコ	お酒			0			0	[]
1/21/2021 11:39:46	1	1	39	1	1	1	大学卒業	1	0	[]	0	0	0	0	[]	0	0	1	24	15	1	週4日以上	0	['乾燥大麻', '大麻樹脂（ハシシ、ワックス）', 'エディブル（食品）']	['気ばらし、リラックスのための気分転換', '病気の治癒（がんの副作用緩和、など）']	[]	0	0	[]				0	0	0	0	0	0	['タバコ', 'お酒']	お酒	タバコ	大麻	該当なし	該当なし	0			0	[]
1/21/2021 11:40:36	1	1	49	1	1	1	中学卒業	1	0	[]	0	0	0	0	[]	0	0	1	24	25	1	月1回～週1回未満	0	['乾燥大麻']	['“ハイ”になること（高揚感、多幸感）', '仕事、学業、家事などのパフォーマンス向上', '心理的苦痛（不安、あせり、抑うつ気分など）の緩和', '身体的苦痛（痛み、しびれ、めまい、不眠など）の緩和', '神秘的・宗教的体験']	[]	0	0	[]				0	0	0	0	0	0	['タバコ', 'お酒', '覚せい剤', 'シンナー']	タバコ	お酒	シンナー	大麻	覚醒剤	0			0	[]
1/21/2021 11:40:46	1	1	39	1	1	1	高校卒業	1	0	[]	0	0	0	0	[]	0	0	1	19	20	0		24	['乾燥大麻', '大麻樹脂（ハシシ、ワックス）']	['“ハイ”になること（高揚感、多幸感）', '気ばらし、リラックスのための気分転換', '仕事、学業、家事などのパフォーマンス向上', '心理的苦痛（不安、あせり、抑うつ気分など）の緩和']	[]	0	0	[]				0	0	0	0	0	0	['タバコ', 'お酒', 'シンナー', 'ベンゾジアゼピン系睡眠薬', '市販薬（咳止めなど）']	お酒	タバコ	シンナー	大麻	ベンゾジアゼピン系睡眠薬	0			0	[]
1/21/2021 11:42:16	1	1	34	1	1	1	大学卒業	1	0	[]	0	0	0	0	[]	0	0	1	29	5	1	月1回未満	0	['乾燥大麻', '大麻樹脂（ハシシ、ワックス）']	['“ハイ”になること（高揚感、多幸感）', '身体的苦痛（痛み、しびれ、めまい、不眠など）の緩和']	[]	0	0	[]				0	0	0	0	0	0	['タバコ', 'お酒']	お酒	タバコ	大麻			0			0	[]
1/21/2021 11:42:30	1	1	29	1	1	1	大学卒業	0	1	['気分障害（うつ病、うつ状態、双極性障害）', '注意欠陥・多動症候群（ADHD）', '不安障害']	29	1	1	0	[]	1	0	1	29	0	1	週1～4日未満	0	['乾燥大麻', '大麻樹脂（ハシシ、ワックス）', '電子タバコ', 'エディブル（食品）']	['“ハイ”になること（高揚感、多幸感）', '気ばらし、リラックスのための気分転換', '心理的苦痛（不安、あせり、抑うつ気分など）の緩和', '身体的苦痛（痛み、しびれ、めまい、不眠など）の緩和', '神秘的・宗教的体験']	[]	0	1	['不安', '妄想']	11回以上	苦痛を伴うが自分一人で対応できた	数分から数時間	0	0	0	0	0	0	['タバコ', 'お酒', '覚せい剤', 'コカイン', '自然系の幻覚剤（幻覚キノコ、アヤワスカ、ペヨーテなど）', '幻覚薬（LSD、MDMAなど）', 'ベンゾジアゼピン系睡眠薬', '市販薬（咳止めなど）']	市販薬	ベンゾジアゼピン系睡眠薬	覚醒剤	幻覚薬	大麻	1	1回	使用をやめた	1	['それ以外（MDMA、LSDなど）']
1/21/2021 11:42:43	1	1	24	1	1	1	高校卒業	1	0	[]	0	0	0	0	[]	0	0	1	19	5	1	週4日以上	0	['乾燥大麻', '電子タバコ']	['“ハイ”になること（高揚感、多幸感）', '気ばらし、リラックスのための気分転換', '仕事、学業、家事などのパフォーマンス向上', '仲間意識の強化、所属感の向上', '身体的苦痛（痛み、しびれ、めまい、不眠など）の緩和', '性感の増強']	[]	0	1	['嘔気、嘔吐']	2~5回	苦痛を伴うが自分一人で対応できた	数分から数時間	0	0	0	0	0	0	['お酒']	お酒	大麻				0			0	[]
1/21/2021 11:44:30	1	1	44	1	1	1	大学卒業	1	0	[]	0	0	0	0	[]	0	0	1	24	20	1	週1～4日未満	0	['乾燥大麻', '大麻樹脂（ハシシ、ワックス）']	['“ハイ”になること（高揚感、多幸感）', '気ばらし、リラックスのための気分転換', '心理的苦痛（不安、あせり、抑うつ気分など）の緩和', '身体的苦痛（痛み、しびれ、めまい、不眠など）の緩和', '病気の治癒（がんの副作用緩和、など）']	[]	0	0	[]				0	0	0	0	0	0	['タバコ', 'お酒', '覚せい剤', 'シンナー', '自然系の幻覚剤（幻覚キノコ、アヤワスカ、ペヨーテなど）', 'ベンゾジアゼピン系睡眠薬']	タバコ	お酒	大麻	覚醒剤		0			0	[]
1/21/2021 11:45:03	1	1	24	1	1	1	大学卒業	1	0	[]	0	0	0	0	[]	1	0	1	19	5	1	月1回未満	0	['乾燥大麻', '電子タバコ']	['気ばらし、リラックスのための気分転換', '心理的苦痛（不安、あせり、抑うつ気分など）の緩和', '身体的苦痛（痛み、しびれ、めまい、不眠など）の緩和']	[]	0	1	['不安']	1回	他者の助けを必要とした	数分から数時間	0	0	0	0	0	0	['お酒', '幻覚薬（LSD、MDMAなど）']	お酒	幻覚薬	大麻			0			0	[]
1/21/2021 11:45:10	1	1	29	1	1	1	大学卒業	1	0	[]	0	0	0	0	[]	0	0	1	24	5	1	月1回～週1回未満	0	['乾燥大麻', '電子タバコ', 'エディブル（食品）']	['“ハイ”になること（高揚感、多幸感）', '気ばらし、リラックスのための気分転換', '仕事、学業、家事などのパフォーマンス向上', '仲間意識の強化、所属感の向上', '心理的苦痛（不安、あせり、抑うつ気分など）の緩和', '身体的苦痛（痛み、しびれ、めまい、不眠など）の緩和', '病気の治癒（がんの副作用緩和、など）', '神秘的・宗教的体験', '性感の増強']	[]	0	0	[]				0	0	0	0	0	0	['タバコ', 'お酒']	お酒	タバコ	大麻	該当なし	該当なし	0			0	[]
1/21/2021 11:47:36	1	1	44	0	1	1	大学卒業	1	1	['気分障害（うつ病、うつ状態、双極性障害）']	34	1	1	1	['気分障害（うつ病、うつ状態、双極性障害）']	0	1	1	44	0	1	月1回未満	0	['乾燥大麻', '大麻樹脂（ハシシ、ワックス）', '電子タバコ', 'エディブル（食品）']	['“ハイ”になること（高揚感、多幸感）', '心理的苦痛（不安、あせり、抑うつ気分など）の緩和', '身体的苦痛（痛み、しびれ、めまい、不眠など）の緩和', '病気の治癒（がんの副作用緩和、など）']	[]	0	0	[]				0	0	0	0	0	0	['タバコ', 'お酒', 'ベンゾジアゼピン系睡眠薬', '市販薬（咳止めなど）']	お酒	市販薬	タバコ	ベンゾジアゼピン系睡眠薬	大麻	0			0	[]
1/21/2021 11:48:29	1	1	29	1	1	1	短大・専門学校卒業	1	0	[]	0	0	0	0	[]	0	0	1	19	10	1	週1～4日未満	0	['乾燥大麻', '大麻樹脂（ハシシ、ワックス）', '電子タバコ', 'エディブル（食品）']	['“ハイ”になること（高揚感、多幸感）', '気ばらし、リラックスのための気分転換', '仕事、学業、家事などのパフォーマンス向上', '心理的苦痛（不安、あせり、抑うつ気分など）の緩和', '身体的苦痛（痛み、しびれ、めまい、不眠など）の緩和']	[]	0	0	[]				0	0	0	0	0	0	['タバコ', 'お酒', 'コカイン', '自然系の幻覚剤（幻覚キノコ、アヤワスカ、ペヨーテなど）', '幻覚薬（LSD、MDMAなど）', 'ベンゾジアゼピン系睡眠薬', '市販薬（咳止めなど）']	お酒	タバコ	大麻			0			0	[]
1/21/2021 11:48:45	1	1	39	1	1	1	短大・専門学校卒業	1	0	[]	0	0	0	0	[]	0	0	1	24	15	1	週4日以上	0	['乾燥大麻']	['“ハイ”になること（高揚感、多幸感）', '気ばらし、リラックスのための気分転換', '仕事、学業、家事などのパフォーマンス向上', '心理的苦痛（不安、あせり、抑うつ気分など）の緩和', '身体的苦痛（痛み、しびれ、めまい、不眠など）の緩和', '性感の増強']	[]	0	1	['嘔気、嘔吐']	2~5回	大した問題ではなかった	数分から数時間	0	0	0	0	0	0	['タバコ', 'お酒']	タバコ	お酒	大麻			0			0	[]
1/21/2021 11:51:18	1	1	54	1	1	1	大学卒業	1	0	[]	0	0	0	0	[]	0	0	1	19	35	1	週4日以上	0	['乾燥大麻', '大麻樹脂（ハシシ、ワックス）', '電子タバコ', 'エディブル（食品）']	['“ハイ”になること（高揚感、多幸感）', '気ばらし、リラックスのための気分転換', '仕事、学業、家事などのパフォーマンス向上', '仲間意識の強化、所属感の向上', '心理的苦痛（不安、あせり、抑うつ気分など）の緩和', '身体的苦痛（痛み、しびれ、めまい、不眠など）の緩和', '病気の治癒（がんの副作用緩和、など）', '神秘的・宗教的体験', '性感の増強', 'その他']	['物理的に危険な状況でも大麻を継続的に使用する（例：自動車の運転など）', '極端な耐性がついてくる']	1	1	['その他']	6~10回	大した問題ではなかった	数分から数時間	0	0	0	0	0	0	['タバコ', 'お酒', '覚せい剤', 'コカイン', '自然系の幻覚剤（幻覚キノコ、アヤワスカ、ペヨーテなど）', '幻覚薬（LSD、MDMAなど）', 'オピオイド（ヘロイン、モルヒネ、あへん、医療用麻薬）', 'ベンゾジアゼピン系睡眠薬', '市販薬（咳止めなど）']	市販薬	お酒	タバコ	大麻	コカイン	1	1回	変わらない	0	[]
1/21/2021 11:52:58	1	1	29	1	1	1	短大・専門学校卒業	1	0	[]	0	0	0	0	[]	1	0	1	29	0	1	月1回～週1回未満	0	['乾燥大麻', '大麻樹脂（ハシシ、ワックス）', '電子タバコ', 'エディブル（食品）']	['“ハイ”になること（高揚感、多幸感）', '気ばらし、リラックスのための気分転換', '仲間意識の強化、所属感の向上', '心理的苦痛（不安、あせり、抑うつ気分など）の緩和', '性感の増強']	['大麻の使用が原因で仕事や生活に支障が出る', '物理的に危険な状況でも大麻を継続的に使用する（例：自動車の運転など）']	1	1	['不安', '嘔気、嘔吐', '無気力']	2~5回	大した問題ではなかった	数分から数時間	0	0	0	1	1	0	['タバコ', 'お酒', '市販薬（咳止めなど）']	市販薬	タバコ	お酒	大麻		0			0	[]
1/21/2021 11:54:56	1	1	49	1	1	1	短大・専門学校卒業	1	0	[]	0	0	0	0	[]	0	1	1	24	25	1	月1回未満	0	['乾燥大麻', '大麻樹脂（ハシシ、ワックス）', '電子タバコ']	['“ハイ”になること（高揚感、多幸感）', '気ばらし、リラックスのための気分転換', '仕事、学業、家事などのパフォーマンス向上', '心理的苦痛（不安、あせり、抑うつ気分など）の緩和', '性感の増強']	['意図したより大量、または長期間に使用してしまう', '社会的、対人的な問題が生じて悪化しているにも関わらず使用を続ける', '物理的に危険な状況でも大麻を継続的に使用する（例：自動車の運転など）']	1	1	['不安', '妄想', '抑うつ気分']	6~10回	苦痛を伴うが自分一人で対応できた	1年以上	0	0	1	1	0	0	['タバコ', 'お酒', 'コカイン']	お酒	タバコ	大麻	コカイン		0			0	[]
1/21/2021 11:55:36	1	1	64	1	1	1	高校卒業	0	1	['気分障害（うつ病、うつ状態、双極性障害）', '不安障害']	44	1	0	0	[]	0	0	1	24	40	1	週1～4日未満	0	['乾燥大麻', '大麻樹脂（ハシシ、ワックス）']	['“ハイ”になること（高揚感、多幸感）', '気ばらし、リラックスのための気分転換', '心理的苦痛（不安、あせり、抑うつ気分など）の緩和', '身体的苦痛（痛み、しびれ、めまい、不眠など）の緩和']	[]	0	1	['不安']	2~5回	大した問題ではなかった	数分から数時間	0	0	0	0	0	0	['タバコ', 'お酒', 'コカイン', '自然系の幻覚剤（幻覚キノコ、アヤワスカ、ペヨーテなど）', '幻覚薬（LSD、MDMAなど）', 'オピオイド（ヘロイン、モルヒネ、あへん、医療用麻薬）', 'ベンゾジアゼピン系睡眠薬']	タバコ	お酒	大麻	自然系の幻覚剤	コカイン	0			0	[]
1/21/2021 11:56:17	1	1	44	1	1	1	高校卒業	1	0	[]	0	0	0	0	[]	0	0	1	24	20	1	週4日以上	0	['乾燥大麻', '大麻樹脂（ハシシ、ワックス）', '電子タバコ', 'エディブル（食品）']	['“ハイ”になること（高揚感、多幸感）', '気ばらし、リラックスのための気分転換', '心理的苦痛（不安、あせり、抑うつ気分など）の緩和']	['物理的に危険な状況でも大麻を継続的に使用する（例：自動車の運転など）', '極端な耐性がついてくる']	1	1	['嘔気、嘔吐']	2~5回	苦痛を伴うが自分一人で対応できた	数分から数時間	0	0	0	0	0	0	['タバコ', 'お酒', '覚せい剤', 'コカイン', '自然系の幻覚剤（幻覚キノコ、アヤワスカ、ペヨーテなど）', '幻覚薬（LSD、MDMAなど）', 'ベンゾジアゼピン系睡眠薬']	タバコ	お酒	大麻	幻覚薬	コカイン	1	1回	変わらない	1	['覚醒剤']
1/21/2021 11:57:03	1	1	39	1	1	1	短大・専門学校卒業	1	0	[]	0	0	0	0	[]	0	1	1	24	15	1	週1～4日未満	0	['乾燥大麻', '大麻樹脂（ハシシ、ワックス）', '電子タバコ', 'エディブル（食品）']	['“ハイ”になること（高揚感、多幸感）', '気ばらし、リラックスのための気分転換', '仕事、学業、家事などのパフォーマンス向上', '仲間意識の強化、所属感の向上', '心理的苦痛（不安、あせり、抑うつ気分など）の緩和', '身体的苦痛（痛み、しびれ、めまい、不眠など）の緩和', '性感の増強']	['意図したより大量、または長期間に使用してしまう', '大麻への強い渇望がある', '極端な耐性がついてくる']	1	1	['嘔気、嘔吐', 'その他']	2~5回	苦痛を伴うが自分一人で対応できた	数分から数時間	0	0	0	0	0	0	['タバコ', 'お酒', '覚せい剤', 'コカイン', 'オピオイド（ヘロイン、モルヒネ、あへん、医療用麻薬）', 'ベンゾジアゼピン系睡眠薬']	お酒	タバコ	大麻	覚醒剤	コカイン	0			0	[]
1/21/2021 11:57:19	1	1	39	1	1	1	高校卒業	1	0	[]	0	0	0	0	[]	0	0	1	19	20	1	週4日以上	0	['乾燥大麻', '大麻樹脂（ハシシ、ワックス）', '電子タバコ']	['“ハイ”になること（高揚感、多幸感）', '気ばらし、リラックスのための気分転換', '仕事、学業、家事などのパフォーマンス向上', '心理的苦痛（不安、あせり、抑うつ気分など）の緩和', '身体的苦痛（痛み、しびれ、めまい、不眠など）の緩和', '性感の増強']	['意図したより大量、または長期間に使用してしまう', '大麻を入手、使用するために多くの時間を費やす']	1	0	[]				0	0	0	0	0	0	['タバコ', 'お酒', 'シンナー', 'ベンゾジアゼピン系睡眠薬']	タバコ	お酒	大麻			0			0	[]
1/21/2021 11:58:41	1	1	49	1	1	1	短大・専門学校卒業	0	1	['気分障害（うつ病、うつ状態、双極性障害）']	34	1	1	1	['その他']	0	1	1	24	25	1	月1回～週1回未満	0	['乾燥大麻']	['気ばらし、リラックスのための気分転換', '仲間意識の強化、所属感の向上', '心理的苦痛（不安、あせり、抑うつ気分など）の緩和']	['大麻を入手、使用するために多くの時間を費やす', '大麻によって健康被害が出ているとわかっても使用を続ける', '離脱症状が出現する']	1	0	[]				1	0	0	0	0	0	['タバコ', 'お酒']	タバコ	お酒	大麻	大麻	大麻	0			0	[]
1/21/2021 11:58:52	1	1	34	1	1	1	高校卒業	1	0	[]	0	0	0	1	['気分障害（うつ病、うつ状態、双極性障害）']	0	0	1	19	15	1	週4日以上	0	['乾燥大麻', '大麻樹脂（ハシシ、ワックス）', '電子タバコ', 'エディブル（食品）']	['“ハイ”になること（高揚感、多幸感）', '気ばらし、リラックスのための気分転換', '仕事、学業、家事などのパフォーマンス向上', '心理的苦痛（不安、あせり、抑うつ気分など）の緩和', '神秘的・宗教的体験', '性感の増強']	['極端な耐性がついてくる']	0	0	[]				0	0	0	0	0	0	['タバコ', 'お酒', '幻覚薬（LSD、MDMAなど）']	タバコ	お酒	大麻	幻覚薬	該当なし	0			0	[]
1/21/2021 11:59:55	1	1	44	0	1	1	高校卒業	0	1	['気分障害（うつ病、うつ状態、双極性障害）', '注意欠陥・多動症候群（ADHD）', '不安障害', 'その他']	24	1	1	0	[]	1	1	1	19	25	1	週1～4日未満	0	['乾燥大麻', '大麻樹脂（ハシシ、ワックス）', '電子タバコ', 'エディブル（食品）']	['気ばらし、リラックスのための気分転換', '心理的苦痛（不安、あせり、抑うつ気分など）の緩和', '身体的苦痛（痛み、しびれ、めまい、不眠など）の緩和', '病気の治癒（がんの副作用緩和、など）']	[]	0	0	[]				0	0	0	0	0	0	['タバコ', 'お酒', '覚せい剤', '幻覚薬（LSD、MDMAなど）']	タバコ	お酒	大麻	覚醒剤		0			0	[]
1/21/2021 12:01:41	1	1	24	1	1	1	高校卒業	1	1	['気分障害（うつ病、うつ状態、双極性障害）', '不安障害']	24	1	1	0	[]	0	0	1	24	0	1	月1回未満	0	['乾燥大麻']	['“ハイ”になること（高揚感、多幸感）', '気ばらし、リラックスのための気分転換', '心理的苦痛（不安、あせり、抑うつ気分など）の緩和', 'その他']	[]	0	0	[]				0	0	0	0	0	1	['タバコ', 'お酒', 'ベンゾジアゼピン系睡眠薬', '市販薬（咳止めなど）']	市販薬	お酒	大麻	ベンゾジアゼピン系睡眠薬	タバコ	0			0	[]
1/21/2021 12:01:52	1	1	39	1	1	1	高校卒業	1	0	[]	0	0	0	0	[]	1	0	1	19	20	1	週4日以上	0	['乾燥大麻']	['“ハイ”になること（高揚感、多幸感）', '気ばらし、リラックスのための気分転換']	[]	0	1	['嘔気、嘔吐']	2~5回	苦痛を伴うが自分一人で対応できた	数分から数時間	0	0	0	0	0	0	['タバコ', 'お酒', '市販薬（咳止めなど）']	タバコ	お酒	大麻			0			0	[]
1/21/2021 12:01:57	1	1	24	1	1	1	大学卒業	1	0	[]	0	0	0	0	[]	0	0	1	19	5	0		19	['乾燥大麻']	['気ばらし、リラックスのための気分転換', '身体的苦痛（痛み、しびれ、めまい、不眠など）の緩和']	[]	0	0	[]				0	0	0	0	0	0	['タバコ', 'お酒', '幻覚薬（LSD、MDMAなど）', 'オピオイド（ヘロイン、モルヒネ、あへん、医療用麻薬）', 'ベンゾジアゼピン系睡眠薬', '市販薬（咳止めなど）']	お酒	タバコ	市販薬	ベンゾジアゼピン系睡眠薬	オピオイド	0			0	[]
1/21/2021 12:02:18	1	1	34	1	1	1	中学卒業	1	0	[]	0	0	0	0	[]	1	0	1	29	5	1	週4日以上	0	['乾燥大麻', '大麻樹脂（ハシシ、ワックス）', '電子タバコ']	['気ばらし、リラックスのための気分転換', '仕事、学業、家事などのパフォーマンス向上', '心理的苦痛（不安、あせり、抑うつ気分など）の緩和', '身体的苦痛（痛み、しびれ、めまい、不眠など）の緩和']	['社会的、対人的な問題が生じて悪化しているにも関わらず使用を続ける', '大麻のため、他の活動が疎かになる', '極端な耐性がついてくる']	1	1	['不安', '嘔気、嘔吐']	2~5回	苦痛を伴うが自分一人で対応できた	数分から数時間	0	0	0	0	1	0	['タバコ', 'お酒', '幻覚薬（LSD、MDMAなど）', 'ベンゾジアゼピン系睡眠薬']	お酒	タバコ	ベンゾジアゼピン系睡眠薬	大麻	幻覚薬	1	1回	使用が増えた	0	[]
1/21/2021 12:02:36	1	1	39	1	1	1	高校卒業	1	0	[]	0	0	0	0	[]	0	1	1	24	15	0		24	['乾燥大麻']	['“ハイ”になること（高揚感、多幸感）', '仲間意識の強化、所属感の向上']	[]	0	0	[]				0	0	0	0	0	0	['タバコ', 'お酒']	タバコ	お酒				0			0	[]
1/21/2021 12:02:51	1	1	34	1	1	1	大学卒業	1	0	[]	0	0	0	0	[]	0	0	1	19	15	1	月1回未満	0	['乾燥大麻', '大麻樹脂（ハシシ、ワックス）', '電子タバコ']	['“ハイ”になること（高揚感、多幸感）', '気ばらし、リラックスのための気分転換', '心理的苦痛（不安、あせり、抑うつ気分など）の緩和', '性感の増強']	['大麻への強い渇望がある']	0	0	[]				0	0	0	0	0	0	['タバコ', 'お酒', '幻覚薬（LSD、MDMAなど）', 'ベンゾジアゼピン系睡眠薬']	タバコ	お酒	ベンゾジアゼピン系睡眠薬	大麻	幻覚薬	1	1回	使用が減った	0	[]
1/21/2021 12:03:14	1	1	24	1	1	1	中学卒業	1	0	[]	0	0	0	0	[]	0	0	1	19	5	1	週4日以上	0	['乾燥大麻', '電子タバコ', 'エディブル（食品）']	['“ハイ”になること（高揚感、多幸感）', '気ばらし、リラックスのための気分転換', '仕事、学業、家事などのパフォーマンス向上']	['大麻を入手、使用するために多くの時間を費やす']	0	0	[]				0	0	0	0	0	0	['タバコ', 'お酒']	タバコ	お酒	大麻			0			0	[]
1/21/2021 12:04:25	1	1	39	1	1	1	短大・専門学校卒業	1	0	[]	0	0	0	0	[]	0	0	1	24	15	1	週1～4日未満	0	['乾燥大麻', '大麻樹脂（ハシシ、ワックス）', '電子タバコ', 'エディブル（食品）']	['“ハイ”になること（高揚感、多幸感）', '気ばらし、リラックスのための気分転換', '心理的苦痛（不安、あせり、抑うつ気分など）の緩和', '身体的苦痛（痛み、しびれ、めまい、不眠など）の緩和']	[]	0	0	[]				0	0	0	0	0	0	['タバコ', 'お酒', '幻覚薬（LSD、MDMAなど）']	お酒	タバコ	大麻	幻覚薬		0			0	[]
1/21/2021 12:04:34	1	1	39	1	1	1	高校卒業	1	0	[]	0	0	0	0	[]	0	0	1	19	20	1	週4日以上	0	['乾燥大麻', '大麻樹脂（ハシシ、ワックス）', '電子タバコ', 'エディブル（食品）']	['気ばらし、リラックスのための気分転換', '仕事、学業、家事などのパフォーマンス向上', '心理的苦痛（不安、あせり、抑うつ気分など）の緩和', '身体的苦痛（痛み、しびれ、めまい、不眠など）の緩和', '神秘的・宗教的体験']	[]	0	0	[]				0	0	0	0	0	0	['タバコ', 'お酒', '覚せい剤', 'シンナー', 'コカイン', '自然系の幻覚剤（幻覚キノコ、アヤワスカ、ペヨーテなど）', '幻覚薬（LSD、MDMAなど）']	タバコ	お酒	覚醒剤	大麻		0			0	[]
1/21/2021 12:04:44	1	1	49	1	1	1	中学卒業	1	0	[]	0	0	0	1	['その他']	1	0	1	19	30	1	週4日以上	0	['乾燥大麻', '大麻樹脂（ハシシ、ワックス）', '電子タバコ']	['“ハイ”になること（高揚感、多幸感）', '気ばらし、リラックスのための気分転換', '仕事、学業、家事などのパフォーマンス向上', '仲間意識の強化、所属感の向上', '心理的苦痛（不安、あせり、抑うつ気分など）の緩和', '身体的苦痛（痛み、しびれ、めまい、不眠など）の緩和', '性感の増強']	[]	0	0	[]				0	0	0	0	0	0	['タバコ', 'お酒', '覚せい剤', 'シンナー', '自然系の幻覚剤（幻覚キノコ、アヤワスカ、ペヨーテなど）']	タバコ	シンナー	お酒	覚醒剤	大麻	0			0	[]
1/21/2021 12:06:09	1	1	44	1	1	1	高校卒業	1	0	[]	0	0	0	0	[]	0	0	1	24	20	1	月1回未満	0	['乾燥大麻']	['“ハイ”になること（高揚感、多幸感）', '気ばらし、リラックスのための気分転換', '仕事、学業、家事などのパフォーマンス向上', '仲間意識の強化、所属感の向上', '心理的苦痛（不安、あせり、抑うつ気分など）の緩和', '身体的苦痛（痛み、しびれ、めまい、不眠など）の緩和', '病気の治癒（がんの副作用緩和、など）', '神秘的・宗教的体験', '性感の増強', 'その他']	['大麻への強い渇望がある']	0	0	[]				0	0	0	0	0	0	['タバコ', 'お酒', '幻覚薬（LSD、MDMAなど）']	お酒	タバコ	大麻	幻覚薬		0			0	[]
1/21/2021 12:06:17	1	1	24	1	1	1	中学卒業	1	0	[]	0	0	0	0	[]	1	0	1	19	5	0		24	['乾燥大麻']	['気ばらし、リラックスのための気分転換', '仕事、学業、家事などのパフォーマンス向上']	[]	0	0	[]				0	0	0	0	0	0	['タバコ', 'お酒']	タバコ	お酒	大麻			0			0	[]
1/21/2021 12:07:36	1	1	59	1	1	1	高校卒業	0	0	[]	0	0	0	0	[]	0	0	1	39	20	0		59	['乾燥大麻', '大麻樹脂（ハシシ、ワックス）', '電子タバコ', 'エディブル（食品）']	['“ハイ”になること（高揚感、多幸感）', '気ばらし、リラックスのための気分転換', '仕事、学業、家事などのパフォーマンス向上', '心理的苦痛（不安、あせり、抑うつ気分など）の緩和', '身体的苦痛（痛み、しびれ、めまい、不眠など）の緩和', 'その他']	['意図したより大量、または長期間に使用してしまう', '極端な耐性がついてくる']	1	0	[]				0	0	0	0	0	0	['タバコ', 'お酒']	お酒	タバコ	大麻			1	1回	使用をやめた	0	[]
1/21/2021 12:08:13	1	1	39	1	1	1	短大・専門学校卒業	1	0	[]	0	0	0	0	[]	0	0	1	29	10	0		34	['乾燥大麻', '大麻樹脂（ハシシ、ワックス）', 'エディブル（食品）']	['“ハイ”になること（高揚感、多幸感）', '気ばらし、リラックスのための気分転換', '心理的苦痛（不安、あせり、抑うつ気分など）の緩和']	[]	0	0	[]				0	0	0	0	0	0	['タバコ', 'お酒']	お酒	タバコ	該当なし	該当なし	該当なし	0			0	[]
1/21/2021 12:11:29	1	1	34	1	1	1	高校卒業	1	0	[]	0	0	0	0	[]	0	0	1	29	5	1	週4日以上	0	['乾燥大麻', '大麻樹脂（ハシシ、ワックス）', '電子タバコ', 'エディブル（食品）']	['“ハイ”になること（高揚感、多幸感）', '気ばらし、リラックスのための気分転換', '心理的苦痛（不安、あせり、抑うつ気分など）の緩和', '身体的苦痛（痛み、しびれ、めまい、不眠など）の緩和']	[]	0	1	['不安']	2~5回	苦痛を伴うが自分一人で対応できた	数分から数時間	0	0	0	0	0	0	['タバコ', 'お酒']	タバコ	お酒	大麻			0			0	[]
1/21/2021 12:11:32	1	1	24	1	1	1	高校卒業	1	0	[]	0	0	0	0	[]	0	0	1	19	5	1	月1回～週1回未満	0	['乾燥大麻', '大麻樹脂（ハシシ、ワックス）', '電子タバコ']	['“ハイ”になること（高揚感、多幸感）', '気ばらし、リラックスのための気分転換', '仕事、学業、家事などのパフォーマンス向上', '仲間意識の強化、所属感の向上', '心理的苦痛（不安、あせり、抑うつ気分など）の緩和']	[]	0	1	['不安']	2~5回	大した問題ではなかった	数分から数時間	0	0	0	0	0	0	['タバコ', 'お酒', 'コカイン', '幻覚薬（LSD、MDMAなど）', '市販薬（咳止めなど）']	お酒	タバコ	大麻	コカイン	自然系の幻覚剤	0			0	[]
1/21/2021 12:11:45	1	1	44	1	1	1	中学卒業	1	0	[]	0	0	0	0	[]	0	0	1	19	25	1	週4日以上	0	['乾燥大麻']	['心理的苦痛（不安、あせり、抑うつ気分など）の緩和', '病気の治癒（がんの副作用緩和、など）']	[]	0	0	[]				0	0	0	0	0	0	['タバコ', 'お酒', '市販薬（咳止めなど）']	タバコ	お酒	大麻			0			0	[]
1/21/2021 12:12:17	1	1	39	1	1	1	中学卒業	1	1	['気分障害（うつ病、うつ状態、双極性障害）']	29	1	0	0	[]	0	1	1	34	5	0		34	['乾燥大麻']	['“ハイ”になること（高揚感、多幸感）', '気ばらし、リラックスのための気分転換', '心理的苦痛（不安、あせり、抑うつ気分など）の緩和', '身体的苦痛（痛み、しびれ、めまい、不眠など）の緩和']	[]	0	0	[]				0	0	0	0	0	0	['タバコ', 'お酒']	タバコ	お酒	大麻			0			0	[]
1/21/2021 12:12:18	1	1	44	1	1	1	高校卒業	1	0	[]	0	0	0	0	[]	0	0	1	24	20	1	月1回～週1回未満	0	['乾燥大麻', '大麻樹脂（ハシシ、ワックス）', '電子タバコ', 'エディブル（食品）']	['“ハイ”になること（高揚感、多幸感）', '気ばらし、リラックスのための気分転換', '仕事、学業、家事などのパフォーマンス向上', '心理的苦痛（不安、あせり、抑うつ気分など）の緩和', '身体的苦痛（痛み、しびれ、めまい、不眠など）の緩和', '病気の治癒（がんの副作用緩和、など）']	['大麻を入手、使用するために多くの時間を費やす']	0	0	[]				0	0	0	0	0	0	['タバコ', 'お酒', 'コカイン', '幻覚薬（LSD、MDMAなど）']	タバコ	お酒	大麻	コカイン	幻覚薬	0			0	[]
1/21/2021 12:12:26	1	1	19	1	1	1	高校卒業	0	0	[]	0	0	0	0	[]	0	0	1	19	0	1	月1回未満	0	['乾燥大麻']	['気ばらし、リラックスのための気分転換', '心理的苦痛（不安、あせり、抑うつ気分など）の緩和', '身体的苦痛（痛み、しびれ、めまい、不眠など）の緩和']	[]	0	0	[]				0	0	0	0	0	0	['お酒']	お酒	大麻				0			0	[]
1/21/2021 12:13:27	1	1	64	1	1	1	大学卒業	1	0	[]	0	0	0	0	[]	0	0	1	24	40	0		24	['乾燥大麻', '大麻樹脂（ハシシ、ワックス）']	['“ハイ”になること（高揚感、多幸感）', '気ばらし、リラックスのための気分転換', '仲間意識の強化、所属感の向上', '神秘的・宗教的体験', '性感の増強']	['意図したより大量、または長期間に使用してしまう']	0	1	['抑うつ気分']	2~5回	大した問題ではなかった	数分から数時間	0	0	0	0	0	0	['タバコ', 'お酒', '自然系の幻覚剤（幻覚キノコ、アヤワスカ、ペヨーテなど）', '幻覚薬（LSD、MDMAなど）']	タバコ	お酒	大麻	幻覚薬	自然系の幻覚剤	0			0	[]
1/21/2021 12:14:50	1	1	49	1	1	1	中学卒業	1	1	['気分障害（うつ病、うつ状態、双極性障害）', '注意欠陥・多動症候群（ADHD）', 'パーソナリティ障害']	39	1	0	0	[]	1	0	1	19	30	1	週4日以上	0	['乾燥大麻', '大麻樹脂（ハシシ、ワックス）', '電子タバコ', 'エディブル（食品）']	['“ハイ”になること（高揚感、多幸感）', '気ばらし、リラックスのための気分転換', '仕事、学業、家事などのパフォーマンス向上', '仲間意識の強化、所属感の向上', '心理的苦痛（不安、あせり、抑うつ気分など）の緩和', '身体的苦痛（痛み、しびれ、めまい、不眠など）の緩和', '病気の治癒（がんの副作用緩和、など）', '神秘的・宗教的体験', '性感の増強']	['極端な耐性がついてくる']	0	1	['嘔気、嘔吐']	2~5回	大した問題ではなかった	数分から数時間	0	0	0	0	0	0	['タバコ', 'お酒', '覚せい剤', 'シンナー', 'コカイン', '自然系の幻覚剤（幻覚キノコ、アヤワスカ、ペヨーテなど）', '幻覚薬（LSD、MDMAなど）']	タバコ	お酒	シンナー	大麻	自然系の幻覚剤	1	1回	変わらない	0	[]
1/21/2021 12:15:04	1	1	39	1	1	1	高校卒業	1	0	[]	0	0	0	0	[]	0	0	1	19	20	0		34	['乾燥大麻', '大麻樹脂（ハシシ、ワックス）', '電子タバコ', 'エディブル（食品）']	['“ハイ”になること（高揚感、多幸感）', '気ばらし、リラックスのための気分転換', '心理的苦痛（不安、あせり、抑うつ気分など）の緩和', '性感の増強', 'その他']	[]	0	0	[]				0	0	0	0	0	0	['タバコ', 'お酒', '自然系の幻覚剤（幻覚キノコ、アヤワスカ、ペヨーテなど）']	お酒	タバコ	自然系の幻覚剤	大麻		0			0	[]
1/21/2021 12:15:11	1	1	49	1	1	1	中学卒業	1	0	[]	0	0	0	0	[]	0	0	1	14	35	1	月1回未満	0	['乾燥大麻', '大麻樹脂（ハシシ、ワックス）', '電子タバコ']	['“ハイ”になること（高揚感、多幸感）', '仲間意識の強化、所属感の向上', 'その他']	['社会的、対人的な問題が生じて悪化しているにも関わらず使用を続ける']	0	0	[]				0	0	0	0	0	0	['タバコ', 'お酒', '覚せい剤', 'シンナー', 'コカイン', 'ベンゾジアゼピン系睡眠薬', '市販薬（咳止めなど）']	シンナー	タバコ	お酒	覚醒剤	コカイン	0			0	[]
1/21/2021 12:15:47	1	1	44	1	1	1	短大・専門学校卒業	1	0	[]	0	0	0	0	[]	0	0	1	24	20	0		34	['乾燥大麻', '大麻樹脂（ハシシ、ワックス）']	['“ハイ”になること（高揚感、多幸感）', '気ばらし、リラックスのための気分転換', '心理的苦痛（不安、あせり、抑うつ気分など）の緩和']	[]	0	1	['不安']	1回	大した問題ではなかった	数分から数時間	0	0	0	0	0	0	['タバコ', 'お酒', 'コカイン']	タバコ	お酒	大麻	該当なし	該当なし	0			0	[]
1/21/2021 12:15:53	1	1	64	1	1	1	高校卒業	1	0	[]	0	0	0	0	[]	0	0	1	24	40	0		59	['乾燥大麻', '大麻樹脂（ハシシ、ワックス）', 'エディブル（食品）']	['“ハイ”になること（高揚感、多幸感）', '気ばらし、リラックスのための気分転換', '仕事、学業、家事などのパフォーマンス向上', '心理的苦痛（不安、あせり、抑うつ気分など）の緩和', '身体的苦痛（痛み、しびれ、めまい、不眠など）の緩和']	['大麻の使用が原因で仕事や生活に支障が出る']	0	0	[]				0	0	0	0	0	0	['タバコ', '覚せい剤', 'シンナー', 'コカイン', '自然系の幻覚剤（幻覚キノコ、アヤワスカ、ペヨーテなど）', '幻覚薬（LSD、MDMAなど）', 'オピオイド（ヘロイン、モルヒネ、あへん、医療用麻薬）', 'ベンゾジアゼピン系睡眠薬', '市販薬（咳止めなど）']	タバコ	お酒	シンナー	覚醒剤	自然系の幻覚剤	1	1回	使用が減った	0	[]
1/21/2021 12:17:52	1	1	34	1	1	1	高校卒業	1	0	[]	0	0	0	1	['気分障害（うつ病、うつ状態、双極性障害）']	0	0	1	34	0	1	月1回未満	0	['乾燥大麻']	['“ハイ”になること（高揚感、多幸感）', '気ばらし、リラックスのための気分転換', '仕事、学業、家事などのパフォーマンス向上', '身体的苦痛（痛み、しびれ、めまい、不眠など）の緩和', '病気の治癒（がんの副作用緩和、など）', '神秘的・宗教的体験', '性感の増強']	[]	0	1	['嘔気、嘔吐']	1回	大した問題ではなかった	数分から数時間	0	0	0	0	0	0	['タバコ']	タバコ	大麻				0			0	[]
1/21/2021 12:18:09	1	1	29	0	1	1	大学卒業	1	1	['その他']	19	1	1	0	[]	0	0	1	24	5	0		29	['乾燥大麻', '電子タバコ', 'エディブル（食品）']	['気ばらし、リラックスのための気分転換', '仕事、学業、家事などのパフォーマンス向上']	['大麻の使用が原因で仕事や生活に支障が出る', '大麻のため、他の活動が疎かになる']	1	1	['妄想']	6~10回	苦痛を伴うが自分一人で対応できた	数分から数時間	0	0	0	0	0	0	['タバコ', 'お酒', 'コカイン', '自然系の幻覚剤（幻覚キノコ、アヤワスカ、ペヨーテなど）']	お酒	大麻	タバコ	コカイン	自然系の幻覚剤	0			0	[]
1/21/2021 12:21:06	1	1	24	1	1	1	高校卒業	1	0	[]	0	0	0	0	[]	0	0	1	24	0	1	月1回未満	0	['乾燥大麻', '大麻樹脂（ハシシ、ワックス）']	['気ばらし、リラックスのための気分転換', '仕事、学業、家事などのパフォーマンス向上']	[]	0	0	[]				0	0	0	0	0	0	['タバコ', '幻覚薬（LSD、MDMAなど）']	タバコ	大麻	お酒	自然系の幻覚剤		0			0	[]
1/21/2021 12:22:18	1	1	34	1	1	1	大学卒業	1	0	[]	0	0	0	0	[]	0	0	1	24	10	0		24	['乾燥大麻']	['その他']	[]	0	0	[]				0	0	0	0	0	0	['タバコ', 'お酒', 'シンナー', '市販薬（咳止めなど）']	シンナー	お酒	タバコ	大麻	市販薬	0			0	[]
1/21/2021 12:22:38	1	1	34	1	1	1	短大・専門学校卒業	1	0	[]	0	0	0	0	[]	0	0	1	19	15	0		34	['乾燥大麻', '大麻樹脂（ハシシ、ワックス）']	['“ハイ”になること（高揚感、多幸感）', '気ばらし、リラックスのための気分転換', '仕事、学業、家事などのパフォーマンス向上', '仲間意識の強化、所属感の向上', '心理的苦痛（不安、あせり、抑うつ気分など）の緩和', '身体的苦痛（痛み、しびれ、めまい、不眠など）の緩和', '神秘的・宗教的体験']	[]	0	1	['不安', '嘔気、嘔吐']	2~5回	苦痛を伴うが自分一人で対応できた	数分から数時間	0	0	0	0	0	0	['タバコ', 'お酒', '市販薬（咳止めなど）']	タバコ	お酒	大麻			0			0	[]
1/21/2021 12:24:34	1	1	34	1	1	1	中学卒業	1	0	[]	0	0	0	0	[]	0	0	1	24	10	1	週1～4日未満	0	['乾燥大麻', '電子タバコ']	['気ばらし、リラックスのための気分転換', '仕事、学業、家事などのパフォーマンス向上', '心理的苦痛（不安、あせり、抑うつ気分など）の緩和', '身体的苦痛（痛み、しびれ、めまい、不眠など）の緩和', 'その他']	[]	0	1	['嘔気、嘔吐', '無気力', 'その他']	2~5回	大した問題ではなかった	数時間から1日	0	0	0	0	0	0	['タバコ', 'お酒', 'コカイン', '自然系の幻覚剤（幻覚キノコ、アヤワスカ、ペヨーテなど）', '幻覚薬（LSD、MDMAなど）']	タバコ	お酒	幻覚薬	大麻	コカイン	0			0	[]
1/21/2021 12:25:07	1	1	59	1	1	1	高校卒業	1	0	[]	0	0	0	0	[]	0	0	1	24	35	1	月1回～週1回未満	0	['乾燥大麻', '大麻樹脂（ハシシ、ワックス）']	['“ハイ”になること（高揚感、多幸感）', '気ばらし、リラックスのための気分転換', '心理的苦痛（不安、あせり、抑うつ気分など）の緩和', '身体的苦痛（痛み、しびれ、めまい、不眠など）の緩和', '性感の増強']	[]	0	1	['不安']	1回	大した問題ではなかった	数分から数時間	0	0	0	0	0	0	['タバコ', 'お酒']	お酒	タバコ	大麻			0			0	[]
1/21/2021 12:25:20	1	1	34	0	1	1	短大・専門学校卒業	1	0	[]	0	0	0	0	[]	0	0	1	24	10	0		29	['乾燥大麻']	['仲間意識の強化、所属感の向上', '神秘的・宗教的体験']	[]	0	0	[]				0	0	0	0	0	0	['タバコ', 'お酒', '市販薬（咳止めなど）']	お酒	タバコ	大麻			0			0	[]
1/21/2021 12:25:57	1	1	39	1	1	1	高校卒業	1	0	[]	0	0	0	0	[]	0	0	1	19	20	1	週4日以上	0	['乾燥大麻', '大麻樹脂（ハシシ、ワックス）', '電子タバコ']	['“ハイ”になること（高揚感、多幸感）', '気ばらし、リラックスのための気分転換', '仕事、学業、家事などのパフォーマンス向上', '病気の治癒（がんの副作用緩和、など）']	[]	0	0	[]				0	0	0	0	0	0	['タバコ', 'お酒']	お酒	タバコ	大麻			1	1回	変わらない	0	[]
1/21/2021 12:26:11	1	1	29	1	1	1	大学卒業	1	0	[]	0	0	0	0	[]	1	0	1	24	5	1	月1回～週1回未満	0	['乾燥大麻', '大麻樹脂（ハシシ、ワックス）', '電子タバコ', 'エディブル（食品）']	['気ばらし、リラックスのための気分転換', '心理的苦痛（不安、あせり、抑うつ気分など）の緩和']	['物理的に危険な状況でも大麻を継続的に使用する（例：自動車の運転など）', '極端な耐性がついてくる']	1	0	[]				0	0	0	0	0	0	['タバコ', 'お酒', 'コカイン', '幻覚薬（LSD、MDMAなど）']	タバコ	お酒	大麻	コカイン	幻覚薬	0			0	[]
1/21/2021 12:26:12	1	1	24	1	1	1	高校卒業	1	0	[]	0	0	0	0	[]	0	0	1	24	0	1	月1回未満	0	['乾燥大麻']	['“ハイ”になること（高揚感、多幸感）', '気ばらし、リラックスのための気分転換', '仕事、学業、家事などのパフォーマンス向上', '仲間意識の強化、所属感の向上', '神秘的・宗教的体験']	[]	0	0	[]				0	0	0	0	0	0	['タバコ', 'お酒']	お酒	大麻	タバコ			0			0	[]
1/21/2021 12:26:35	1	1	54	1	1	1	大学院卒業以上	1	0	[]	0	0	0	0	[]	0	0	1	49	5	0		49	['乾燥大麻']	['病気の治癒（がんの副作用緩和、など）']	[]	0	1	['その他']	2~5回	大した問題ではなかった	数分から数時間	0	0	0	0	0	0	['お酒']	お酒	大麻				0			0	[]
1/21/2021 12:26:44	1	1	39	1	1	1	大学院卒業以上	1	0	[]	0	0	0	0	[]	0	0	1	19	20	1	週4日以上	0	['乾燥大麻']	['気ばらし、リラックスのための気分転換']	[]	0	0	[]				0	0	0	0	0	0	['タバコ', 'お酒', 'コカイン', '自然系の幻覚剤（幻覚キノコ、アヤワスカ、ペヨーテなど）', '幻覚薬（LSD、MDMAなど）']	タバコ	お酒	大麻	コカイン	自然系の幻覚剤	0			0	[]
1/21/2021 12:27:13	1	1	34	1	1	1	大学卒業	1	0	[]	0	0	0	0	[]	0	0	1	29	5	1	月1回～週1回未満	0	['乾燥大麻']	['“ハイ”になること（高揚感、多幸感）', '気ばらし、リラックスのための気分転換', '心理的苦痛（不安、あせり、抑うつ気分など）の緩和', '性感の増強', '自傷的、自己破壊的な意図']	['意図したより大量、または長期間に使用してしまう']	0	0	[]				0	0	0	0	0	0	['タバコ', 'お酒', '幻覚薬（LSD、MDMAなど）']	お酒	大麻	タバコ			0			0	[]
1/21/2021 12:28:57	1	1	39	1	1	1	高校卒業	1	0	[]	0	0	0	0	[]	0	0	1	24	15	1	週4日以上	0	['乾燥大麻', '大麻樹脂（ハシシ、ワックス）', 'エディブル（食品）']	['“ハイ”になること（高揚感、多幸感）', '気ばらし、リラックスのための気分転換', '仕事、学業、家事などのパフォーマンス向上', '仲間意識の強化、所属感の向上', '心理的苦痛（不安、あせり、抑うつ気分など）の緩和', '身体的苦痛（痛み、しびれ、めまい、不眠など）の緩和', '神秘的・宗教的体験']	[]	0	0	[]				0	0	0	0	0	0	['タバコ', 'お酒', 'コカイン', '自然系の幻覚剤（幻覚キノコ、アヤワスカ、ペヨーテなど）', '幻覚薬（LSD、MDMAなど）', '市販薬（咳止めなど）']	市販薬	タバコ	お酒	大麻	自然系の幻覚剤	0			0	[]
1/21/2021 12:29:10	1	1	64	1	1	1	中学卒業	1	0	[]	0	0	0	0	[]	0	0	1	19	45	1	月1回未満	0	['乾燥大麻', '大麻樹脂（ハシシ、ワックス）']	['気ばらし、リラックスのための気分転換', '身体的苦痛（痛み、しびれ、めまい、不眠など）の緩和', '病気の治癒（がんの副作用緩和、など）']	[]	0	1	['その他']	2~5回	大した問題ではなかった	数分から数時間	0	0	0	0	0	0	['タバコ']	タバコ	大麻				1	2回	使用が減った	0	[]
1/21/2021 12:29:12	1	1	24	0	1	1	中学卒業	1	0	[]	0	0	0	0	[]	0	0	1	24	0	1	月1回～週1回未満	0	['乾燥大麻', '電子タバコ']	['“ハイ”になること（高揚感、多幸感）', '気ばらし、リラックスのための気分転換', '仕事、学業、家事などのパフォーマンス向上', '心理的苦痛（不安、あせり、抑うつ気分など）の緩和', '身体的苦痛（痛み、しびれ、めまい、不眠など）の緩和', '性感の増強']	['意図したより大量、または長期間に使用してしまう']	0	0	[]				0	0	0	0	0	0	['タバコ', 'お酒']	お酒	タバコ	大麻	該当なし	該当なし	0			0	[]
1/21/2021 12:30:27	1	1	39	1	1	1	大学卒業	0	0	[]	0	0	0	0	[]	0	0	1	24	15	1	週4日以上	0	['乾燥大麻', '大麻樹脂（ハシシ、ワックス）', '電子タバコ', 'エディブル（食品）']	['仕事、学業、家事などのパフォーマンス向上', '心理的苦痛（不安、あせり、抑うつ気分など）の緩和', '身体的苦痛（痛み、しびれ、めまい、不眠など）の緩和']	[]	0	0	[]				0	0	0	0	0	0	['タバコ', 'お酒', 'コカイン', '幻覚薬（LSD、MDMAなど）', 'ベンゾジアゼピン系睡眠薬', '市販薬（咳止めなど）']	お酒	タバコ	市販薬	ベンゾジアゼピン系睡眠薬	大麻	0			0	[]
1/21/2021 12:31:10	1	1	29	1	1	1	大学卒業	1	0	[]	0	0	0	0	[]	0	0	1	19	10	1	週4日以上	0	['乾燥大麻', '電子タバコ', 'エディブル（食品）']	['“ハイ”になること（高揚感、多幸感）', '気ばらし、リラックスのための気分転換', '心理的苦痛（不安、あせり、抑うつ気分など）の緩和']	[]	0	0	[]				0	0	0	0	0	0	['タバコ', 'お酒', '自然系の幻覚剤（幻覚キノコ、アヤワスカ、ペヨーテなど）', '幻覚薬（LSD、MDMAなど）']	お酒	タバコ	大麻	自然系の幻覚剤	幻覚薬	0			0	[]
1/21/2021 12:31:26	1	1	44	1	1	1	高校卒業	1	0	[]	0	0	0	0	[]	0	0	1	19	25	0		39	['乾燥大麻', '大麻樹脂（ハシシ、ワックス）']	['“ハイ”になること（高揚感、多幸感）', '気ばらし、リラックスのための気分転換', '仕事、学業、家事などのパフォーマンス向上', '神秘的・宗教的体験', '性感の増強', 'その他']	[]	0	1	['不安', '嘔気、嘔吐']	2~5回	大した問題ではなかった	数分から数時間	0	0	0	0	0	0	['タバコ', 'お酒', '覚せい剤', 'シンナー', '自然系の幻覚剤（幻覚キノコ、アヤワスカ、ペヨーテなど）', '幻覚薬（LSD、MDMAなど）', '市販薬（咳止めなど）']	タバコ	お酒	大麻	シンナー	自然系の幻覚剤	0			0	[]
1/21/2021 12:31:40	1	1	34	1	1	1	大学卒業	1	0	[]	0	0	0	0	[]	0	0	1	19	15	1	週4日以上	0	['乾燥大麻', '大麻樹脂（ハシシ、ワックス）', '電子タバコ', 'エディブル（食品）']	['“ハイ”になること（高揚感、多幸感）', '気ばらし、リラックスのための気分転換', '性感の増強']	[]	0	0	[]				0	0	0	0	0	0	['お酒', '自然系の幻覚剤（幻覚キノコ、アヤワスカ、ペヨーテなど）', '幻覚薬（LSD、MDMAなど）', '市販薬（咳止めなど）']	お酒	大麻	幻覚薬	自然系の幻覚剤		0			0	[]
1/21/2021 12:32:16	1	1	39	1	1	1	高校卒業	1	1	['気分障害（うつ病、うつ状態、双極性障害）']	24	1	0	0	[]	0	0	1	19	20	1	月1回～週1回未満	0	['乾燥大麻', '大麻樹脂（ハシシ、ワックス）']	['“ハイ”になること（高揚感、多幸感）', '気ばらし、リラックスのための気分転換', '仕事、学業、家事などのパフォーマンス向上', '心理的苦痛（不安、あせり、抑うつ気分など）の緩和', '身体的苦痛（痛み、しびれ、めまい、不眠など）の緩和', '性感の増強']	[]	0	0	[]				0	0	0	0	0	0	['タバコ', 'お酒', '覚せい剤', 'コカイン', '幻覚薬（LSD、MDMAなど）']	タバコ	大麻	お酒	覚醒剤	幻覚薬	1	1回	変わらない	0	[]
1/21/2021 12:32:46	1	1	34	1	1	1	高校卒業	1	0	[]	0	0	0	0	[]	1	0	1	24	10	0		24	['乾燥大麻']	['気ばらし、リラックスのための気分転換', '仕事、学業、家事などのパフォーマンス向上', '心理的苦痛（不安、あせり、抑うつ気分など）の緩和']	['意図したより大量、または長期間に使用してしまう']	0	0	[]				0	0	0	0	0	0	['タバコ', 'お酒']	お酒	大麻	タバコ			0			0	[]
1/21/2021 12:33:03	1	1	49	1	1	1	大学卒業	1	1	['その他']	39	0	0	0	[]	0	0	1	19	30	1	月1回未満	0	['乾燥大麻', '大麻樹脂（ハシシ、ワックス）']	['“ハイ”になること（高揚感、多幸感）', '気ばらし、リラックスのための気分転換', '仕事、学業、家事などのパフォーマンス向上', '仲間意識の強化、所属感の向上', '心理的苦痛（不安、あせり、抑うつ気分など）の緩和']	[]	0	0	[]				0	0	0	0	0	0	['タバコ', 'お酒', '覚せい剤', 'コカイン', '幻覚薬（LSD、MDMAなど）', '市販薬（咳止めなど）']	市販薬	お酒	大麻	コカイン		0			0	[]
1/21/2021 12:33:14	1	1	29	1	1	1	大学卒業	1	0	[]	0	0	0	0	[]	0	0	1	24	5	1	週4日以上	0	['乾燥大麻']	['“ハイ”になること（高揚感、多幸感）', '気ばらし、リラックスのための気分転換', '仕事、学業、家事などのパフォーマンス向上']	['大麻を入手、使用するために多くの時間を費やす']	0	0	[]				0	0	0	0	0	0	['タバコ', 'お酒']	タバコ	お酒	大麻			0			0	[]
1/21/2021 12:33:28	1	1	44	1	1	1	短大・専門学校卒業	1	0	[]	0	0	0	0	[]	0	0	1	24	20	1	週1～4日未満	0	['乾燥大麻']	['心理的苦痛（不安、あせり、抑うつ気分など）の緩和']	[]	0	0	[]				0	0	0	0	0	0	['タバコ', '覚せい剤']	タバコ	お酒	覚醒剤	覚醒剤	ベンゾジアゼピン系睡眠薬	0			1	['それ以外（MDMA、LSDなど）']
1/21/2021 12:33:37	1	1	24	1	1	1	高校卒業	1	0	[]	0	0	0	0	[]	1	0	1	19	5	1	月1回未満	0	['乾燥大麻']	['気ばらし、リラックスのための気分転換']	[]	0	0	[]				0	0	0	0	0	0	['タバコ', 'お酒']	お酒	タバコ	大麻			0			0	[]
1/21/2021 12:33:58	1	1	39	0	1	1	高校卒業	1	0	[]	0	0	0	0	[]	0	0	1	24	15	1	月1回未満	0	['乾燥大麻', '大麻樹脂（ハシシ、ワックス）', '電子タバコ']	['気ばらし、リラックスのための気分転換', '心理的苦痛（不安、あせり、抑うつ気分など）の緩和', 'その他']	[]	0	0	[]				0	0	0	0	0	0	['タバコ', 'お酒', 'シンナー', 'コカイン', '自然系の幻覚剤（幻覚キノコ、アヤワスカ、ペヨーテなど）', '幻覚薬（LSD、MDMAなど）', 'ベンゾジアゼピン系睡眠薬', '市販薬（咳止めなど）']	市販薬	タバコ	お酒	幻覚薬	シンナー	0			0	[]
1/21/2021 12:34:11	1	1	29	1	1	1	高校卒業	1	0	[]	0	0	0	0	[]	0	0	1	19	10	1	週1～4日未満	0	['乾燥大麻', '大麻樹脂（ハシシ、ワックス）', '電子タバコ', 'エディブル（食品）']	['“ハイ”になること（高揚感、多幸感）', '気ばらし、リラックスのための気分転換', '仕事、学業、家事などのパフォーマンス向上', '仲間意識の強化、所属感の向上', '心理的苦痛（不安、あせり、抑うつ気分など）の緩和', '身体的苦痛（痛み、しびれ、めまい、不眠など）の緩和', '神秘的・宗教的体験']	['大麻への強い渇望がある']	0	1	['不安']	2~5回	大した問題ではなかった	数分から数時間	0	0	0	0	0	0	['タバコ', 'お酒', 'コカイン', '自然系の幻覚剤（幻覚キノコ、アヤワスカ、ペヨーテなど）']	お酒	タバコ	大麻	自然系の幻覚剤		0			0	[]
1/21/2021 12:35:08	1	1	24	1	1	1	中学卒業	1	1	['注意欠陥・多動症候群（ADHD）']	14	0	0	1	['気分障害（うつ病、うつ状態、双極性障害）', '統合失調症', '自閉症スペクトラム', '注意欠陥・多動症候群（ADHD）', '不安障害', 'その他']	0	1	1	14	10	1	週4日以上	0	['乾燥大麻', '大麻樹脂（ハシシ、ワックス）', '電子タバコ', 'エディブル（食品）']	['気ばらし、リラックスのための気分転換', '仕事、学業、家事などのパフォーマンス向上', 'その他']	[]	0	0	[]				0	0	0	0	0	0	['タバコ', 'お酒', 'コカイン', '自然系の幻覚剤（幻覚キノコ、アヤワスカ、ペヨーテなど）', '幻覚薬（LSD、MDMAなど）', 'オピオイド（ヘロイン、モルヒネ、あへん、医療用麻薬）', 'ベンゾジアゼピン系睡眠薬', '市販薬（咳止めなど）']	幻覚薬	大麻	タバコ	コカイン	自然系の幻覚剤	1	1回	使用をやめた	0	[]
1/21/2021 12:36:08	1	1	39	1	1	1	高校卒業	1	0	[]	0	0	0	0	[]	0	0	1	19	20	1	週1～4日未満	0	['乾燥大麻', '電子タバコ']	['“ハイ”になること（高揚感、多幸感）', '気ばらし、リラックスのための気分転換', '心理的苦痛（不安、あせり、抑うつ気分など）の緩和']	[]	0	1	['嘔気、嘔吐']	1回	大した問題ではなかった	数分から数時間	0	0	0	0	0	0	['タバコ', 'お酒']	タバコ	お酒	大麻			0			0	[]
1/21/2021 12:36:10	1	1	34	1	1	1	中学卒業	1	0	[]	0	0	0	0	[]	0	0	1	24	10	1	月1回未満	0	['乾燥大麻', 'エディブル（食品）']	['“ハイ”になること（高揚感、多幸感）', '気ばらし、リラックスのための気分転換', '身体的苦痛（痛み、しびれ、めまい、不眠など）の緩和', 'その他']	[]	0	0	[]				0	0	0	0	0	0	['タバコ', 'お酒']	タバコ	お酒	大麻			0			0	[]
1/21/2021 12:36:50	1	1	39	1	1	1	短大・専門学校卒業	1	0	[]	0	0	0	0	[]	0	0	1	24	15	1	週4日以上	0	['乾燥大麻', '大麻樹脂（ハシシ、ワックス）', '電子タバコ', 'エディブル（食品）']	['“ハイ”になること（高揚感、多幸感）', '気ばらし、リラックスのための気分転換', '身体的苦痛（痛み、しびれ、めまい、不眠など）の緩和', '神秘的・宗教的体験']	[]	0	0	[]				0	0	0	0	0	0	['タバコ', 'お酒', '幻覚薬（LSD、MDMAなど）']	タバコ	お酒	大麻	幻覚薬		0			0	[]
1/21/2021 12:37:33	1	1	29	1	1	1	高校卒業	1	0	[]	0	0	0	0	[]	0	0	1	19	10	0		24	['乾燥大麻']	['“ハイ”になること（高揚感、多幸感）']	[]	0	0	[]				0	0	0	0	0	0	['タバコ', 'お酒']	お酒	タバコ	大麻			0			0	[]
1/21/2021 12:38:11	1	1	59	1	1	1	高校卒業	1	0	[]	0	0	0	0	[]	0	0	1	24	35	1	月1回未満	0	['乾燥大麻', '大麻樹脂（ハシシ、ワックス）', 'エディブル（食品）']	['“ハイ”になること（高揚感、多幸感）', '気ばらし、リラックスのための気分転換', '仕事、学業、家事などのパフォーマンス向上', '仲間意識の強化、所属感の向上', '性感の増強']	[]	0	0	[]				0	0	0	0	0	0	['タバコ', 'お酒', '覚せい剤', 'コカイン', '自然系の幻覚剤（幻覚キノコ、アヤワスカ、ペヨーテなど）', '幻覚薬（LSD、MDMAなど）', 'オピオイド（ヘロイン、モルヒネ、あへん、医療用麻薬）']	お酒	タバコ	大麻	コカイン	覚醒剤	1	2回	変わらない	0	[]
1/21/2021 12:38:47	1	1	34	1	1	1	高校卒業	1	0	[]	0	0	0	0	[]	0	0	1	19	15	0		24	['乾燥大麻']	['“ハイ”になること（高揚感、多幸感）', '気ばらし、リラックスのための気分転換']	[]	0	1	['抑うつ気分']	1回	大した問題ではなかった	数分から数時間	0	0	0	0	0	0	['タバコ', 'お酒', '市販薬（咳止めなど）']	タバコ	お酒	大麻			0			0	[]
1/21/2021 12:39:34	1	1	29	1	1	1	大学卒業	1	0	[]	0	0	0	0	[]	1	0	1	24	5	1	週4日以上	0	['乾燥大麻', '電子タバコ', 'エディブル（食品）']	['“ハイ”になること（高揚感、多幸感）', '気ばらし、リラックスのための気分転換', '仕事、学業、家事などのパフォーマンス向上', '心理的苦痛（不安、あせり、抑うつ気分など）の緩和', '身体的苦痛（痛み、しびれ、めまい、不眠など）の緩和']	[]	0	1	['不安']	2~5回	大した問題ではなかった	数分から数時間	0	0	0	0	0	0	['タバコ', 'お酒', '自然系の幻覚剤（幻覚キノコ、アヤワスカ、ペヨーテなど）']	お酒	タバコ	大麻	自然系の幻覚剤		0			0	[]
1/21/2021 12:40:10	1	1	39	0	1	1	短大・専門学校卒業	1	0	[]	0	0	0	0	[]	1	1	1	29	10	0		34	['乾燥大麻', '大麻樹脂（ハシシ、ワックス）', '電子タバコ', 'エディブル（食品）']	['気ばらし、リラックスのための気分転換', '心理的苦痛（不安、あせり、抑うつ気分など）の緩和', '性感の増強']	[]	0	0	[]				0	0	0	0	0	0	['タバコ', 'お酒']	お酒	タバコ	大麻	該当なし	該当なし	0			0	[]
1/21/2021 12:40:58	1	1	24	1	1	1	高校卒業	1	0	[]	0	0	0	0	[]	0	0	1	19	5	1	月1回～週1回未満	0	['乾燥大麻', '電子タバコ']	['“ハイ”になること（高揚感、多幸感）', '気ばらし、リラックスのための気分転換', '仕事、学業、家事などのパフォーマンス向上', '神秘的・宗教的体験', '性感の増強']	[]	0	0	[]				0	0	0	0	0	0	['タバコ', 'お酒']	お酒	タバコ	大麻			0			0	[]
1/21/2021 12:41:20	1	1	19	1	1	1	中学卒業	0	1	['気分障害（うつ病、うつ状態、双極性障害）', '統合失調症']	19	1	0	0	[]	0	1	1	14	5	1	月1回未満	0	['電子タバコ', 'エディブル（食品）']	['“ハイ”になること（高揚感、多幸感）', '気ばらし、リラックスのための気分転換', '仕事、学業、家事などのパフォーマンス向上', '心理的苦痛（不安、あせり、抑うつ気分など）の緩和']	[]	0	0	[]				0	0	0	0	0	0	[]						0			0	[]
1/21/2021 12:41:58	1	1	34	1	1	1	大学卒業	1	0	[]	0	0	0	0	[]	0	0	1	19	15	1	月1回未満	0	['乾燥大麻', '大麻樹脂（ハシシ、ワックス）', '電子タバコ']	['“ハイ”になること（高揚感、多幸感）', '気ばらし、リラックスのための気分転換', '仕事、学業、家事などのパフォーマンス向上', '仲間意識の強化、所属感の向上', '心理的苦痛（不安、あせり、抑うつ気分など）の緩和', '神秘的・宗教的体験']	[]	0	1	['不安', '妄想', '嘔気、嘔吐']	2~5回	苦痛を伴うが自分一人で対応できた	数分から数時間	0	0	0	0	0	0	['タバコ', 'お酒', '覚せい剤', 'コカイン', '自然系の幻覚剤（幻覚キノコ、アヤワスカ、ペヨーテなど）', '幻覚薬（LSD、MDMAなど）']	タバコ	お酒	大麻	覚醒剤	コカイン	0			0	[]
1/21/2021 12:42:51	1	1	54	0	1	1	短大・専門学校卒業	1	0	[]	0	0	0	0	[]	0	0	1	29	25	1	月1回未満	0	['乾燥大麻', 'エディブル（食品）']	['気ばらし、リラックスのための気分転換', '心理的苦痛（不安、あせり、抑うつ気分など）の緩和']	[]	0	1	['その他']	1回	苦痛を伴うが自分一人で対応できた	数分から数時間	0	0	0	0	0	0	['お酒', 'コカイン', '幻覚薬（LSD、MDMAなど）']	お酒	大麻	幻覚薬	自然系の幻覚剤	該当なし	0			0	[]
1/21/2021 12:43:05	1	1	39	1	1	1	中学卒業	1	0	[]	0	0	0	0	[]	1	0	1	19	20	1	週1～4日未満	0	['乾燥大麻', '大麻樹脂（ハシシ、ワックス）', '電子タバコ', 'エディブル（食品）']	['“ハイ”になること（高揚感、多幸感）', '気ばらし、リラックスのための気分転換', '心理的苦痛（不安、あせり、抑うつ気分など）の緩和', '身体的苦痛（痛み、しびれ、めまい、不眠など）の緩和', '性感の増強']	[]	0	1	['嘔気、嘔吐']	2~5回	苦痛を伴うが自分一人で対応できた	数分から数時間	0	0	0	1	0	0	['タバコ', 'お酒', '覚せい剤', '幻覚薬（LSD、MDMAなど）']	タバコ	お酒	大麻	幻覚薬	覚醒剤	0			0	[]
1/21/2021 12:44:03	1	1	34	1	1	1	短大・専門学校卒業	0	0	[]	0	0	0	0	[]	0	0	1	24	10	1	週4日以上	0	['乾燥大麻', '大麻樹脂（ハシシ、ワックス）']	['“ハイ”になること（高揚感、多幸感）', '気ばらし、リラックスのための気分転換', '仕事、学業、家事などのパフォーマンス向上', '仲間意識の強化、所属感の向上']	['使用をやめようとするけれど上手くいかない', '大麻を入手、使用するために多くの時間を費やす']	1	0	[]				0	0	0	0	1	0	['タバコ', 'お酒', '幻覚薬（LSD、MDMAなど）']	お酒	大麻	タバコ	お酒		0			0	[]
1/21/2021 12:45:00	1	1	54	1	1	1	高校卒業	1	0	[]	0	0	0	1	['気分障害（うつ病、うつ状態、双極性障害）']	0	0	1	24	30	1	週4日以上	0	['乾燥大麻']	['“ハイ”になること（高揚感、多幸感）', '気ばらし、リラックスのための気分転換', '心理的苦痛（不安、あせり、抑うつ気分など）の緩和', '身体的苦痛（痛み、しびれ、めまい、不眠など）の緩和']	['物理的に危険な状況でも大麻を継続的に使用する（例：自動車の運転など）']	0	0	[]				0	0	0	0	0	0	['タバコ', 'お酒', 'コカイン', '幻覚薬（LSD、MDMAなど）']	タバコ	お酒	大麻	幻覚薬	コカイン	0			0	[]
1/21/2021 12:46:03	1	1	34	1	1	1	高校卒業	1	1	['気分障害（うつ病、うつ状態、双極性障害）']	24	1	1	0	[]	0	0	1	24	10	1	週4日以上	0	['乾燥大麻', '大麻樹脂（ハシシ、ワックス）']	['“ハイ”になること（高揚感、多幸感）', '気ばらし、リラックスのための気分転換', '仕事、学業、家事などのパフォーマンス向上', '仲間意識の強化、所属感の向上', '心理的苦痛（不安、あせり、抑うつ気分など）の緩和', '身体的苦痛（痛み、しびれ、めまい、不眠など）の緩和']	['大麻を入手、使用するために多くの時間を費やす']	0	1	['不安']	2~5回	大した問題ではなかった	数分から数時間	0	0	0	0	0	0	['タバコ', 'お酒']	お酒	タバコ	大麻			0			0	[]
1/21/2021 12:46:16	1	1	34	1	1	1	大学卒業	1	0	[]	0	0	0	0	[]	0	0	1	34	0	1	月1回～週1回未満	0	['乾燥大麻', '大麻樹脂（ハシシ、ワックス）', '電子タバコ', 'エディブル（食品）']	['“ハイ”になること（高揚感、多幸感）', '気ばらし、リラックスのための気分転換', '神秘的・宗教的体験', '性感の増強']	[]	0	1	['不安']	11回以上	大した問題ではなかった	数分から数時間	0	0	0	0	0	0	['タバコ', 'お酒']	お酒	タバコ	大麻			0			0	[]
1/21/2021 12:46:44	1	1	19	1	1	1	高校卒業	1	0	[]	0	0	0	0	[]	0	0	1	19	0	1	月1回～週1回未満	0	['乾燥大麻', '大麻樹脂（ハシシ、ワックス）', '電子タバコ']	['“ハイ”になること（高揚感、多幸感）', '気ばらし、リラックスのための気分転換', '仕事、学業、家事などのパフォーマンス向上', '仲間意識の強化、所属感の向上', '心理的苦痛（不安、あせり、抑うつ気分など）の緩和', '身体的苦痛（痛み、しびれ、めまい、不眠など）の緩和', '性感の増強']	['極端な耐性がついてくる']	0	1	['嘔気、嘔吐']	2~5回	苦痛を伴うが自分一人で対応できた	数分から数時間	0	0	0	0	0	0	['タバコ', 'お酒', '幻覚薬（LSD、MDMAなど）']	タバコ	お酒	大麻	幻覚薬	該当なし	0			0	[]
1/21/2021 12:47:58	1	1	24	1	1	1	大学卒業	1	0	[]	0	0	0	1	['注意欠陥・多動症候群（ADHD）']	0	0	1	19	5	1	週4日以上	0	['乾燥大麻', '電子タバコ', 'エディブル（食品）']	['“ハイ”になること（高揚感、多幸感）', '気ばらし、リラックスのための気分転換', '仕事、学業、家事などのパフォーマンス向上', '仲間意識の強化、所属感の向上', '心理的苦痛（不安、あせり、抑うつ気分など）の緩和', '身体的苦痛（痛み、しびれ、めまい、不眠など）の緩和', '神秘的・宗教的体験', '性感の増強']	[]	0	0	[]				0	0	0	0	0	0	['タバコ', 'お酒', 'コカイン', '幻覚薬（LSD、MDMAなど）', '市販薬（咳止めなど）']	お酒	タバコ	大麻	幻覚薬		0			0	[]
1/21/2021 12:47:59	1	1	44	0	1	1	短大・専門学校卒業	1	0	[]	0	0	0	0	[]	0	0	1	24	20	1	週4日以上	0	['乾燥大麻', '大麻樹脂（ハシシ、ワックス）', '電子タバコ', 'エディブル（食品）']	['気ばらし、リラックスのための気分転換', '心理的苦痛（不安、あせり、抑うつ気分など）の緩和', '身体的苦痛（痛み、しびれ、めまい、不眠など）の緩和']	[]	0	1	['その他']	1回	苦痛を伴うが自分一人で対応できた	数時間から1日	0	0	0	0	0	0	['タバコ', 'お酒']	タバコ	お酒				0			0	[]
1/21/2021 12:48:32	1	1	24	1	1	1	高校卒業	1	0	[]	0	0	0	0	[]	1	0	1	19	5	1	週4日以上	0	['乾燥大麻', '電子タバコ', 'エディブル（食品）']	['“ハイ”になること（高揚感、多幸感）', '気ばらし、リラックスのための気分転換', '仕事、学業、家事などのパフォーマンス向上', '仲間意識の強化、所属感の向上', '身体的苦痛（痛み、しびれ、めまい、不眠など）の緩和', '性感の増強']	[]	0	0	[]				0	0	0	0	0	0	['タバコ', 'お酒', 'コカイン', '幻覚薬（LSD、MDMAなど）']	お酒	タバコ	大麻	幻覚薬	コカイン	0			0	[]
1/21/2021 12:48:48	1	1	39	1	1	1	大学卒業	1	0	[]	0	0	0	0	[]	0	0	1	19	20	1	週4日以上	0	['乾燥大麻', '大麻樹脂（ハシシ、ワックス）', '電子タバコ']	['“ハイ”になること（高揚感、多幸感）', '気ばらし、リラックスのための気分転換', '仕事、学業、家事などのパフォーマンス向上', '仲間意識の強化、所属感の向上', '心理的苦痛（不安、あせり、抑うつ気分など）の緩和', '身体的苦痛（痛み、しびれ、めまい、不眠など）の緩和', '性感の増強']	[]	0	1	['嘔気、嘔吐']	2~5回	苦痛を伴うが自分一人で対応できた	数分から数時間	0	0	0	0	0	0	['タバコ', 'お酒', '市販薬（咳止めなど）']	タバコ	お酒	大麻			0			0	[]
1/21/2021 12:49:33	1	1	49	1	1	1	高校卒業	1	0	[]	0	0	0	0	[]	0	0	1	19	30	1	週4日以上	0	['乾燥大麻']	['気ばらし、リラックスのための気分転換']	[]	0	1	['不安', '妄想', '嘔気、嘔吐']	11回以上	苦痛を伴うが自分一人で対応できた	数分から数時間	0	0	0	0	0	0	['タバコ', 'お酒', '覚せい剤', 'シンナー', 'コカイン', '自然系の幻覚剤（幻覚キノコ、アヤワスカ、ペヨーテなど）', '幻覚薬（LSD、MDMAなど）', 'オピオイド（ヘロイン、モルヒネ、あへん、医療用麻薬）', 'ベンゾジアゼピン系睡眠薬']	タバコ	お酒	大麻	覚醒剤		1	2回	使用が減った	1	['覚醒剤']
1/21/2021 12:49:53	1	1	29	1	1	1	短大・専門学校卒業	1	0	[]	0	0	0	0	[]	0	0	1	24	5	1	月1回未満	0	['乾燥大麻', '大麻樹脂（ハシシ、ワックス）', '電子タバコ', 'エディブル（食品）']	['“ハイ”になること（高揚感、多幸感）', '気ばらし、リラックスのための気分転換', '仕事、学業、家事などのパフォーマンス向上']	[]	0	1	['不安']	1回	苦痛を伴うが自分一人で対応できた	数分から数時間	0	0	0	0	0	0	['タバコ', 'お酒']	お酒	タバコ	大麻			0			0	[]
1/21/2021 12:50:03	1	1	24	1	1	1	高校卒業	1	0	[]	0	0	0	0	[]	0	0	1	24	0	0		24	['乾燥大麻', '大麻樹脂（ハシシ、ワックス）', 'エディブル（食品）']	['“ハイ”になること（高揚感、多幸感）', '気ばらし、リラックスのための気分転換', 'その他']	[]	0	1	['嘔気、嘔吐']	1回	苦痛を伴うが自分一人で対応できた	数分から数時間	0	0	0	0	0	0	['タバコ', 'お酒', 'コカイン', '幻覚薬（LSD、MDMAなど）', 'ベンゾジアゼピン系睡眠薬', '市販薬（咳止めなど）']	タバコ	お酒	大麻	幻覚薬	市販薬	0			0	[]
1/21/2021 12:50:33	1	1	44	1	1	1	短大・専門学校卒業	1	0	[]	0	0	0	0	[]	0	0	1	24	20	1	月1回未満	0	['乾燥大麻', '電子タバコ']	['気ばらし、リラックスのための気分転換', '仕事、学業、家事などのパフォーマンス向上', '心理的苦痛（不安、あせり、抑うつ気分など）の緩和', '身体的苦痛（痛み、しびれ、めまい、不眠など）の緩和']	[]	0	0	[]				0	0	0	0	0	0	['タバコ', 'お酒']	タバコ	お酒	大麻			0			0	[]
1/21/2021 12:50:36	1	1	39	0	1	1	高校卒業	1	0	[]	0	0	0	0	[]	1	1	1	19	20	1	週4日以上	0	['電子タバコ']	['“ハイ”になること（高揚感、多幸感）', '気ばらし、リラックスのための気分転換', '心理的苦痛（不安、あせり、抑うつ気分など）の緩和']	[]	0	0	[]				0	0	0	0	0	0	['タバコ', 'お酒', '覚せい剤', 'シンナー', 'コカイン', '自然系の幻覚剤（幻覚キノコ、アヤワスカ、ペヨーテなど）', '幻覚薬（LSD、MDMAなど）']	タバコ	お酒	シンナー	覚醒剤	大麻	0			0	[]
1/21/2021 12:50:47	1	1	29	1	1	1	中学卒業	1	0	[]	0	0	0	1	['気分障害（うつ病、うつ状態、双極性障害）']	0	0	1	19	10	1	月1回未満	0	['乾燥大麻']	['気ばらし、リラックスのための気分転換', '仕事、学業、家事などのパフォーマンス向上']	[]	0	0	[]				0	0	0	0	0	0	['タバコ', 'お酒']	タバコ	お酒	大麻			0			0	[]
1/21/2021 12:52:14	1	1	19	1	1	1	高校卒業	1	0	[]	0	0	0	0	[]	0	0	1	14	5	1	週4日以上	0	['乾燥大麻', '電子タバコ']	['“ハイ”になること（高揚感、多幸感）', '気ばらし、リラックスのための気分転換', '仕事、学業、家事などのパフォーマンス向上', '仲間意識の強化、所属感の向上', '心理的苦痛（不安、あせり、抑うつ気分など）の緩和', '身体的苦痛（痛み、しびれ、めまい、不眠など）の緩和']	['大麻への強い渇望がある', '極端な耐性がついてくる']	1	1	['その他']	2~5回	大した問題ではなかった	数分から数時間	0	0	0	0	0	0	['タバコ', 'お酒', 'コカイン', '市販薬（咳止めなど）']	お酒	タバコ	大麻	コカイン		0			0	[]
1/21/2021 12:52:43	1	1	34	1	1	1	高校卒業	1	0	[]	0	0	0	0	[]	0	0	1	24	10	0		24	['乾燥大麻']	['“ハイ”になること（高揚感、多幸感）', '仲間意識の強化、所属感の向上', '心理的苦痛（不安、あせり、抑うつ気分など）の緩和', '身体的苦痛（痛み、しびれ、めまい、不眠など）の緩和']	[]	0	0	[]				0	0	0	0	0	0	['タバコ', 'お酒']	お酒	タバコ	大麻			0			0	[]
1/21/2021 12:52:48	1	1	19	1	1	1	高校卒業	1	0	[]	0	0	0	0	[]	0	0	1	19	0	1	週4日以上	0	['乾燥大麻']	['“ハイ”になること（高揚感、多幸感）', '気ばらし、リラックスのための気分転換', '心理的苦痛（不安、あせり、抑うつ気分など）の緩和', '性感の増強']	['極端な耐性がついてくる']	0	1	['妄想']	1回	大した問題ではなかった	数分から数時間	0	0	0	0	0	0	['タバコ', 'お酒']	タバコ	お酒	大麻			0			0	[]
1/21/2021 12:53:06	1	1	39	1	1	1	高校卒業	1	0	[]	0	0	0	0	[]	0	0	1	24	15	1	月1回未満	0	['乾燥大麻', '大麻樹脂（ハシシ、ワックス）', '電子タバコ', 'エディブル（食品）']	['“ハイ”になること（高揚感、多幸感）', '気ばらし、リラックスのための気分転換']	['大麻のため、他の活動が疎かになる']	0	0	[]				0	0	0	0	0	0	['タバコ', 'お酒', 'コカイン', '自然系の幻覚剤（幻覚キノコ、アヤワスカ、ペヨーテなど）', '幻覚薬（LSD、MDMAなど）', 'ベンゾジアゼピン系睡眠薬', '市販薬（咳止めなど）']	お酒	タバコ	大麻	自然系の幻覚剤	コカイン	0			0	[]
1/21/2021 12:53:06	1	1	34	1	1	1	大学卒業	1	1	['気分障害（うつ病、うつ状態、双極性障害）']	24	1	0	0	[]	0	0	1	24	10	1	週1～4日未満	0	['乾燥大麻', '大麻樹脂（ハシシ、ワックス）', '電子タバコ']	['“ハイ”になること（高揚感、多幸感）', '気ばらし、リラックスのための気分転換', '仕事、学業、家事などのパフォーマンス向上', '仲間意識の強化、所属感の向上', '心理的苦痛（不安、あせり、抑うつ気分など）の緩和', '身体的苦痛（痛み、しびれ、めまい、不眠など）の緩和']	[]	0	0	[]				0	0	0	0	0	0	['タバコ', 'お酒', 'コカイン', '幻覚薬（LSD、MDMAなど）']	タバコ	お酒	コカイン	幻覚薬	大麻	0			0	[]
1/21/2021 12:53:17	1	1	19	1	1	1	中学卒業	1	0	[]	0	0	0	1	['不安障害']	0	0	1	19	0	1	週1～4日未満	0	['乾燥大麻']	['“ハイ”になること（高揚感、多幸感）', '気ばらし、リラックスのための気分転換', '仲間意識の強化、所属感の向上']	[]	0	0	[]				0	0	0	1	0	0	['お酒']	お酒	大麻				0			0	[]
1/21/2021 12:54:52	1	1	24	1	1	1	高校卒業	1	0	[]	0	0	0	0	[]	0	0	1	24	0	1	週4日以上	0	['乾燥大麻', '大麻樹脂（ハシシ、ワックス）', 'エディブル（食品）']	['“ハイ”になること（高揚感、多幸感）', '気ばらし、リラックスのための気分転換', '仕事、学業、家事などのパフォーマンス向上', '身体的苦痛（痛み、しびれ、めまい、不眠など）の緩和', '性感の増強']	[]	0	0	[]				0	0	0	0	0	0	['タバコ', 'お酒', '幻覚薬（LSD、MDMAなど）', '市販薬（咳止めなど）']	タバコ	お酒	大麻			0			0	[]
1/21/2021 12:56:04	1	1	29	1	1	1	高校卒業	1	0	[]	0	0	0	0	[]	0	0	1	24	5	1	週4日以上	0	['乾燥大麻', '大麻樹脂（ハシシ、ワックス）']	['気ばらし、リラックスのための気分転換', '仕事、学業、家事などのパフォーマンス向上', '心理的苦痛（不安、あせり、抑うつ気分など）の緩和', '身体的苦痛（痛み、しびれ、めまい、不眠など）の緩和']	[]	0	0	[]				0	0	0	0	0	0	['タバコ', 'お酒']	タバコ	お酒	大麻			0			0	[]
1/21/2021 12:56:23	1	1	39	1	1	1	高校卒業	1	0	[]	0	0	0	0	[]	1	0	1	24	15	1	週1～4日未満	0	['乾燥大麻', '電子タバコ', 'エディブル（食品）']	['“ハイ”になること（高揚感、多幸感）', '気ばらし、リラックスのための気分転換', '仕事、学業、家事などのパフォーマンス向上', '身体的苦痛（痛み、しびれ、めまい、不眠など）の緩和']	[]	0	0	[]				0	0	0	0	0	0	['タバコ', 'お酒']	タバコ	お酒	大麻			0			0	[]
1/21/2021 12:56:41	1	1	49	0	1	1	短大・専門学校卒業	1	0	[]	0	0	0	0	[]	0	0	1	24	25	1	週1～4日未満	0	['乾燥大麻']	['“ハイ”になること（高揚感、多幸感）', '気ばらし、リラックスのための気分転換', '仕事、学業、家事などのパフォーマンス向上', '心理的苦痛（不安、あせり、抑うつ気分など）の緩和', '身体的苦痛（痛み、しびれ、めまい、不眠など）の緩和', 'その他']	[]	0	0	[]				0	0	0	0	0	0	['タバコ', 'お酒']	お酒	大麻				0			0	[]
1/21/2021 12:56:56	1	1	24	1	1	1	大学卒業	1	0	[]	0	0	0	0	[]	0	0	1	19	5	1	週4日以上	0	['乾燥大麻', '電子タバコ']	['“ハイ”になること（高揚感、多幸感）', '気ばらし、リラックスのための気分転換', '仕事、学業、家事などのパフォーマンス向上', '仲間意識の強化、所属感の向上', '心理的苦痛（不安、あせり、抑うつ気分など）の緩和', '身体的苦痛（痛み、しびれ、めまい、不眠など）の緩和', '性感の増強']	[]	0	0	[]				0	0	0	0	0	0	['タバコ', 'お酒']	お酒	大麻	タバコ			0			0	[]
1/21/2021 12:57:25	1	1	44	1	1	1	短大・専門学校卒業	1	0	[]	0	0	0	1	['気分障害（うつ病、うつ状態、双極性障害）']	0	0	1	19	25	1	月1回～週1回未満	0	['乾燥大麻']	['“ハイ”になること（高揚感、多幸感）', '気ばらし、リラックスのための気分転換', '心理的苦痛（不安、あせり、抑うつ気分など）の緩和', '身体的苦痛（痛み、しびれ、めまい、不眠など）の緩和']	['極端な耐性がついてくる']	0	1	['不安', '無気力']	1回	大した問題ではなかった	数分から数時間	0	0	0	0	0	0	['タバコ', 'お酒', '覚せい剤', 'シンナー', 'コカイン', '自然系の幻覚剤（幻覚キノコ、アヤワスカ、ペヨーテなど）', '幻覚薬（LSD、MDMAなど）', 'オピオイド（ヘロイン、モルヒネ、あへん、医療用麻薬）']	タバコ	お酒	大麻	覚醒剤		1	1回	変わらない	1	['覚醒剤']
1/21/2021 12:57:28	1	1	44	1	1	1	大学卒業	1	0	[]	0	0	0	0	[]	0	0	1	24	20	1	週4日以上	0	['乾燥大麻', '大麻樹脂（ハシシ、ワックス）', '電子タバコ', 'エディブル（食品）']	['“ハイ”になること（高揚感、多幸感）', '気ばらし、リラックスのための気分転換', '仕事、学業、家事などのパフォーマンス向上', '心理的苦痛（不安、あせり、抑うつ気分など）の緩和', '病気の治癒（がんの副作用緩和、など）', '性感の増強']	[]	0	1	['不安']	1回	大した問題ではなかった	数分から数時間	0	0	0	0	0	0	['タバコ', 'お酒', '自然系の幻覚剤（幻覚キノコ、アヤワスカ、ペヨーテなど）', '幻覚薬（LSD、MDMAなど）']	大麻	幻覚薬	タバコ	自然系の幻覚剤	お酒	0			0	[]
1/21/2021 12:57:48	1	1	24	1	1	1	大学院卒業以上	1	0	[]	0	0	0	1	['気分障害（うつ病、うつ状態、双極性障害）']	1	0	1	24	0	0		24	['乾燥大麻']	['“ハイ”になること（高揚感、多幸感）', '気ばらし、リラックスのための気分転換', '心理的苦痛（不安、あせり、抑うつ気分など）の緩和', '神秘的・宗教的体験', '性感の増強']	[]	0	1	['不安', '無気力']	2~5回	大した問題ではなかった	数分から数時間	0	0	0	0	0	0	['お酒']	お酒	該当なし	該当なし	該当なし	該当なし	0			0	[]
1/21/2021 12:58:16	1	1	29	1	1	1	中学卒業	1	0	[]	0	0	0	0	[]	0	1	1	19	10	1	週4日以上	0	['乾燥大麻', '大麻樹脂（ハシシ、ワックス）', '電子タバコ', 'エディブル（食品）']	['“ハイ”になること（高揚感、多幸感）', '気ばらし、リラックスのための気分転換', '心理的苦痛（不安、あせり、抑うつ気分など）の緩和', '身体的苦痛（痛み、しびれ、めまい、不眠など）の緩和']	[]	0	0	[]				0	0	0	0	0	0	['タバコ', 'お酒', '幻覚薬（LSD、MDMAなど）', '市販薬（咳止めなど）']	タバコ	お酒	大麻			0			0	[]
1/21/2021 12:58:26	1	1	39	1	1	1	大学卒業	1	0	[]	0	0	0	0	[]	0	0	1	24	15	1	月1回～週1回未満	0	['乾燥大麻']	['“ハイ”になること（高揚感、多幸感）', '気ばらし、リラックスのための気分転換', '仕事、学業、家事などのパフォーマンス向上', '心理的苦痛（不安、あせり、抑うつ気分など）の緩和', '身体的苦痛（痛み、しびれ、めまい、不眠など）の緩和']	['意図したより大量、または長期間に使用してしまう']	0	0	[]				0	0	0	0	0	0	['タバコ', 'お酒']	お酒	タバコ	大麻			0			0	[]
1/21/2021 12:58:32	1	1	24	0	1	1	中学卒業	1	0	[]	0	0	0	0	[]	0	0	1	19	5	1	月1回～週1回未満	0	['乾燥大麻', '電子タバコ', 'エディブル（食品）']	['“ハイ”になること（高揚感、多幸感）', '気ばらし、リラックスのための気分転換', '心理的苦痛（不安、あせり、抑うつ気分など）の緩和', '身体的苦痛（痛み、しびれ、めまい、不眠など）の緩和']	[]	0	0	[]				0	0	0	0	0	0	['タバコ', 'お酒', 'コカイン']	お酒	タバコ	大麻			0			0	[]
1/21/2021 12:58:45	1	1	24	1	1	1	大学卒業	1	0	[]	0	0	0	1	['気分障害（うつ病、うつ状態、双極性障害）', '注意欠陥・多動症候群（ADHD）', '不安障害']	1	1	1	24	0	1	週4日以上	0	['乾燥大麻', '大麻樹脂（ハシシ、ワックス）', '電子タバコ', 'エディブル（食品）']	['“ハイ”になること（高揚感、多幸感）', '気ばらし、リラックスのための気分転換', '仕事、学業、家事などのパフォーマンス向上', '仲間意識の強化、所属感の向上', '心理的苦痛（不安、あせり、抑うつ気分など）の緩和', '身体的苦痛（痛み、しびれ、めまい、不眠など）の緩和']	['大麻への強い渇望がある', '社会的、対人的な問題が生じて悪化しているにも関わらず使用を続ける']	1	1	['不安', '嘔気、嘔吐']	2~5回	苦痛を伴うが自分一人で対応できた	数分から数時間	0	0	0	0	0	0	['タバコ', 'お酒', 'コカイン', '幻覚薬（LSD、MDMAなど）', '市販薬（咳止めなど）']	お酒	タバコ	大麻	コカイン	幻覚薬	0			0	[]
1/21/2021 12:58:49	1	1	39	1	1	1	高校卒業	1	0	[]	0	0	0	0	[]	0	0	1	24	15	0		24	['大麻樹脂（ハシシ、ワックス）']	['“ハイ”になること（高揚感、多幸感）', '気ばらし、リラックスのための気分転換', '心理的苦痛（不安、あせり、抑うつ気分など）の緩和', '身体的苦痛（痛み、しびれ、めまい、不眠など）の緩和', '病気の治癒（がんの副作用緩和、など）']	[]	0	0	[]				0	0	0	0	0	0	['お酒']	大麻	お酒				0			0	[]
1/21/2021 12:59:08	1	1	29	1	1	1	大学卒業	1	0	[]	0	0	0	0	[]	0	0	1	29	0	0		29	['乾燥大麻', '大麻樹脂（ハシシ、ワックス）']	['気ばらし、リラックスのための気分転換']	[]	0	0	[]				0	0	0	0	0	0	['タバコ', 'お酒', '市販薬（咳止めなど）']	市販薬	お酒	タバコ	大麻		0			0	[]
1/21/2021 13:00:49	1	1	59	1	1	1	短大・専門学校卒業	1	0	[]	0	0	0	0	[]	0	0	1	24	35	1	週1～4日未満	0	['乾燥大麻']	['“ハイ”になること（高揚感、多幸感）', '気ばらし、リラックスのための気分転換', '心理的苦痛（不安、あせり、抑うつ気分など）の緩和', 'その他']	[]	0	0	[]				0	0	0	0	0	0	['タバコ', '自然系の幻覚剤（幻覚キノコ、アヤワスカ、ペヨーテなど）']	タバコ	お酒	大麻	覚醒剤		1	3回	変わらない	0	[]
1/21/2021 13:01:27	1	1	39	1	1	1	高校卒業	1	1	['気分障害（うつ病、うつ状態、双極性障害）']	24	0	0	0	[]	0	1	1	24	15	1	月1回未満	0	['乾燥大麻', '電子タバコ']	['“ハイ”になること（高揚感、多幸感）', '気ばらし、リラックスのための気分転換', '仲間意識の強化、所属感の向上', '心理的苦痛（不安、あせり、抑うつ気分など）の緩和', '身体的苦痛（痛み、しびれ、めまい、不眠など）の緩和', '性感の増強']	[]	0	1	['不安', '妄想', 'その他']	11回以上	他者の助けを必要とした	1日から1週間	0	0	0	0	0	0	['タバコ', 'お酒']	タバコ	お酒	大麻			0			0	[]
1/21/2021 13:01:48	1	1	44	1	1	1	短大・専門学校卒業	1	0	[]	0	0	0	1	['その他']	0	0	1	19	25	0		44	['乾燥大麻']	['気ばらし、リラックスのための気分転換', '身体的苦痛（痛み、しびれ、めまい、不眠など）の緩和']	[]	0	1	['その他']	2~5回	大した問題ではなかった	数分から数時間	0	0	0	0	0	0	['タバコ', 'お酒', '市販薬（咳止めなど）']	タバコ	お酒	大麻	該当なし	該当なし	0			0	[]
1/21/2021 13:01:55	1	1	34	1	1	1	中学卒業	1	0	[]	0	0	0	0	[]	0	0	1	19	15	1	週4日以上	0	['乾燥大麻', '大麻樹脂（ハシシ、ワックス）', '電子タバコ', 'エディブル（食品）']	['“ハイ”になること（高揚感、多幸感）', '気ばらし、リラックスのための気分転換', '仕事、学業、家事などのパフォーマンス向上', '心理的苦痛（不安、あせり、抑うつ気分など）の緩和', '身体的苦痛（痛み、しびれ、めまい、不眠など）の緩和', '病気の治癒（がんの副作用緩和、など）', '神秘的・宗教的体験', '性感の増強']	['意図したより大量、または長期間に使用してしまう', '極端な耐性がついてくる']	1	0	[]				0	0	0	0	0	0	['タバコ', 'お酒', 'シンナー']	お酒	タバコ	シンナー	大麻		0			0	[]
1/21/2021 13:01:55	1	1	34	1	1	1	高校卒業	1	1	['気分障害（うつ病、うつ状態、双極性障害）', '不安障害']	29	1	1	0	[]	0	0	1	24	10	0		24	['乾燥大麻']	['“ハイ”になること（高揚感、多幸感）', '気ばらし、リラックスのための気分転換']	[]	0	0	[]				0	0	0	0	0	0	['タバコ', 'お酒']	お酒	タバコ	大麻	該当なし	該当なし	0			0	[]
1/21/2021 13:02:51	1	1	64	1	1	1	短大・専門学校卒業	1	0	[]	0	0	0	0	[]	0	0	1	24	40	1	月1回未満	0	['乾燥大麻', '大麻樹脂（ハシシ、ワックス）', 'エディブル（食品）']	['気ばらし、リラックスのための気分転換', '身体的苦痛（痛み、しびれ、めまい、不眠など）の緩和']	[]	0	0	[]				0	0	0	0	0	0	['タバコ', 'お酒']	お酒	タバコ	大麻			0			0	[]
1/21/2021 13:02:54	1	1	44	1	1	1	高校卒業	1	0	[]	0	0	0	0	[]	0	0	1	19	25	1	月1回～週1回未満	0	['乾燥大麻', '大麻樹脂（ハシシ、ワックス）']	['“ハイ”になること（高揚感、多幸感）', '気ばらし、リラックスのための気分転換', '仕事、学業、家事などのパフォーマンス向上', '性感の増強']	['意図したより大量、または長期間に使用してしまう', '大麻への強い渇望がある', '大麻の使用が原因で仕事や生活に支障が出る', '大麻のため、他の活動が疎かになる', '極端な耐性がついてくる']	1	1	['無気力', 'その他']	6~10回	他者の助けを必要とした	数分から数時間	0	0	0	1	0	0	['タバコ', 'お酒']	お酒	タバコ	大麻			0			0	[]
1/21/2021 13:03:05	1	1	39	1	1	1	大学卒業	1	0	[]	0	0	0	1	['気分障害（うつ病、うつ状態、双極性障害）']	1	0	1	19	20	1	週4日以上	0	['乾燥大麻']	['“ハイ”になること（高揚感、多幸感）', '気ばらし、リラックスのための気分転換', '心理的苦痛（不安、あせり、抑うつ気分など）の緩和', '身体的苦痛（痛み、しびれ、めまい、不眠など）の緩和']	['大麻を入手、使用するために多くの時間を費やす']	0	0	[]				0	0	0	0	0	0	['タバコ', 'お酒', '自然系の幻覚剤（幻覚キノコ、アヤワスカ、ペヨーテなど）']	タバコ	自然系の幻覚剤	大麻	お酒		0			0	[]
1/21/2021 13:03:08	1	1	39	1	1	1	短大・専門学校卒業	1	0	[]	0	0	0	0	[]	0	0	1	19	20	1	月1回～週1回未満	0	['乾燥大麻', '電子タバコ', 'エディブル（食品）']	['“ハイ”になること（高揚感、多幸感）', '気ばらし、リラックスのための気分転換', '心理的苦痛（不安、あせり、抑うつ気分など）の緩和', '身体的苦痛（痛み、しびれ、めまい、不眠など）の緩和', 'その他']	[]	0	0	[]				0	0	0	0	0	0	['タバコ', 'お酒', 'ベンゾジアゼピン系睡眠薬', '市販薬（咳止めなど）']	タバコ	お酒	大麻	市販薬	ベンゾジアゼピン系睡眠薬	0			0	[]
1/21/2021 13:03:11	1	1	39	1	1	1	中学卒業	1	0	[]	0	0	0	0	[]	0	0	1	19	20	1	月1回～週1回未満	0	['乾燥大麻', '大麻樹脂（ハシシ、ワックス）', '電子タバコ', 'エディブル（食品）']	['“ハイ”になること（高揚感、多幸感）', '気ばらし、リラックスのための気分転換', '心理的苦痛（不安、あせり、抑うつ気分など）の緩和', '身体的苦痛（痛み、しびれ、めまい、不眠など）の緩和', '神秘的・宗教的体験']	['大麻を入手、使用するために多くの時間を費やす', '大麻のため、他の活動が疎かになる', '物理的に危険な状況でも大麻を継続的に使用する（例：自動車の運転など）', '離脱症状が出現する']	1	1	['不安']	1回	大した問題ではなかった	数分から数時間	0	0	0	0	0	0	['タバコ', 'お酒', '覚せい剤', 'シンナー', 'コカイン', '市販薬（咳止めなど）']	タバコ	お酒	シンナー	大麻	コカイン	0			0	[]
1/21/2021 13:03:38	1	1	44	1	1	1	中学卒業	1	0	[]	0	0	0	0	[]	0	0	1	19	25	1	週1～4日未満	0	['乾燥大麻', '大麻樹脂（ハシシ、ワックス）', '電子タバコ', 'エディブル（食品）']	['気ばらし、リラックスのための気分転換', '身体的苦痛（痛み、しびれ、めまい、不眠など）の緩和', '性感の増強']	['極端な耐性がついてくる']	0	1	['妄想', '嘔気、嘔吐']	2~5回	大した問題ではなかった	数分から数時間	0	0	0	0	1	0	['タバコ', 'お酒', '覚せい剤', 'シンナー', 'コカイン', '自然系の幻覚剤（幻覚キノコ、アヤワスカ、ペヨーテなど）', '幻覚薬（LSD、MDMAなど）', '市販薬（咳止めなど）']	タバコ	お酒	シンナー	市販薬	大麻	0			0	[]
1/21/2021 13:03:50	1	1	29	1	1	1	大学卒業	1	1	['注意欠陥・多動症候群（ADHD）']	14	1	0	1	['自閉症スペクトラム']	0	0	1	24	5	0		24	['乾燥大麻', '大麻樹脂（ハシシ、ワックス）', '電子タバコ']	['“ハイ”になること（高揚感、多幸感）', '気ばらし、リラックスのための気分転換', '心理的苦痛（不安、あせり、抑うつ気分など）の緩和', '身体的苦痛（痛み、しびれ、めまい、不眠など）の緩和', 'その他']	[]	0	1	['不安', '妄想', '嘔気、嘔吐', 'その他']	2~5回	大した問題ではなかった	数分から数時間	0	0	0	0	0	0	['タバコ', 'お酒', '幻覚薬（LSD、MDMAなど）', '市販薬（咳止めなど）']	タバコ	お酒	大麻	幻覚薬	市販薬	0			0	[]
1/21/2021 13:04:37	1	1	29	1	1	1	大学卒業	1	0	[]	0	0	0	0	[]	0	0	1	19	10	1	月1回～週1回未満	0	['乾燥大麻', '大麻樹脂（ハシシ、ワックス）', '電子タバコ', 'エディブル（食品）']	['“ハイ”になること（高揚感、多幸感）', '気ばらし、リラックスのための気分転換', '仕事、学業、家事などのパフォーマンス向上']	[]	0	1	['嘔気、嘔吐']	1回	苦痛を伴うが自分一人で対応できた	数分から数時間	0	0	0	0	0	0	['タバコ', 'お酒', '自然系の幻覚剤（幻覚キノコ、アヤワスカ、ペヨーテなど）', '幻覚薬（LSD、MDMAなど）']	タバコ	お酒	大麻	自然系の幻覚剤	幻覚薬	0			0	[]
1/21/2021 13:04:41	1	1	34	1	1	1	高校卒業	1	1	['注意欠陥・多動症候群（ADHD）']	14	1	0	1	['注意欠陥・多動症候群（ADHD）']	0	0	1	24	10	0		29	['乾燥大麻', '大麻樹脂（ハシシ、ワックス）', '電子タバコ', 'エディブル（食品）']	['“ハイ”になること（高揚感、多幸感）', '気ばらし、リラックスのための気分転換', '仕事、学業、家事などのパフォーマンス向上', '病気の治癒（がんの副作用緩和、など）', 'その他']	[]	0	1	['その他']	6~10回	大した問題ではなかった	数分から数時間	0	0	0	0	0	0	['タバコ', '自然系の幻覚剤（幻覚キノコ、アヤワスカ、ペヨーテなど）', '幻覚薬（LSD、MDMAなど）']	タバコ	幻覚薬	大麻	自然系の幻覚剤	該当なし	0			0	[]
1/21/2021 13:05:18	1	1	34	1	1	1	短大・専門学校卒業	1	0	[]	0	0	0	0	[]	0	0	1	19	15	1	月1回未満	0	['乾燥大麻', 'エディブル（食品）']	['“ハイ”になること（高揚感、多幸感）', '気ばらし、リラックスのための気分転換']	[]	0	0	[]				0	0	0	0	0	0	['タバコ', 'お酒']	タバコ	お酒	大麻			0			0	[]
1/21/2021 13:05:31	1	1	29	1	1	1	大学卒業	1	0	[]	0	0	0	0	[]	0	0	1	24	5	1	週1～4日未満	0	['乾燥大麻']	['“ハイ”になること（高揚感、多幸感）', '気ばらし、リラックスのための気分転換', '仕事、学業、家事などのパフォーマンス向上', '身体的苦痛（痛み、しびれ、めまい、不眠など）の緩和', '病気の治癒（がんの副作用緩和、など）', '神秘的・宗教的体験']	[]	0	1	['嘔気、嘔吐']	2~5回	大した問題ではなかった	数分から数時間	0	0	0	0	0	0	['タバコ', 'お酒', '覚せい剤', 'コカイン', '自然系の幻覚剤（幻覚キノコ、アヤワスカ、ペヨーテなど）', '幻覚薬（LSD、MDMAなど）']	お酒	タバコ	大麻	自然系の幻覚剤	コカイン	1	1回	使用をやめた	0	[]
1/21/2021 13:06:19	1	1	44	1	1	1	短大・専門学校卒業	1	0	[]	0	0	0	0	[]	1	1	1	19	25	1	週4日以上	0	['乾燥大麻', '電子タバコ']	['“ハイ”になること（高揚感、多幸感）', '気ばらし、リラックスのための気分転換', '仕事、学業、家事などのパフォーマンス向上', '仲間意識の強化、所属感の向上', '心理的苦痛（不安、あせり、抑うつ気分など）の緩和', '身体的苦痛（痛み、しびれ、めまい、不眠など）の緩和', '神秘的・宗教的体験', '性感の増強']	['大麻への強い渇望がある']	0	0	[]				0	0	0	0	0	0	['タバコ', 'お酒', 'コカイン', '幻覚薬（LSD、MDMAなど）', 'ベンゾジアゼピン系睡眠薬']	タバコ	お酒	大麻			1	1回	変わらない	0	[]
1/21/2021 13:06:20	1	1	34	1	1	1	短大・専門学校卒業	0	1	['気分障害（うつ病、うつ状態、双極性障害）', '統合失調症', 'その他']	29	1	1	1	['気分障害（うつ病、うつ状態、双極性障害）', '不安障害']	0	1	1	19	15	1	週4日以上	0	['乾燥大麻', '大麻樹脂（ハシシ、ワックス）']	['“ハイ”になること（高揚感、多幸感）', '気ばらし、リラックスのための気分転換', '仕事、学業、家事などのパフォーマンス向上', '心理的苦痛（不安、あせり、抑うつ気分など）の緩和', '神秘的・宗教的体験']	[]	0	0	[]				0	0	0	0	0	0	['タバコ', 'お酒']	タバコ	お酒	大麻			1	1回	使用が減った	0	[]
1/21/2021 13:06:52	1	1	39	1	1	1	大学卒業	1	0	[]	0	0	0	0	[]	0	0	1	19	20	0		39	['乾燥大麻', '大麻樹脂（ハシシ、ワックス）']	['“ハイ”になること（高揚感、多幸感）', '気ばらし、リラックスのための気分転換', 'その他']	[]	0	1	['嘔気、嘔吐']	2~5回	苦痛を伴うが自分一人で対応できた	数分から数時間	0	0	0	0	0	0	['タバコ', 'お酒']	お酒	タバコ	大麻	該当なし	該当なし	0			0	[]
1/21/2021 13:07:08	1	1	49	1	1	1	大学卒業	1	0	[]	0	0	0	0	[]	0	0	1	24	25	0		49	['乾燥大麻']	['気ばらし、リラックスのための気分転換', 'その他']	[]	0	0	[]				0	0	0	0	0	0	['タバコ', '自然系の幻覚剤（幻覚キノコ、アヤワスカ、ペヨーテなど）', '市販薬（咳止めなど）']	タバコ	市販薬	大麻	自然系の幻覚剤		1	1回	使用をやめた	0	[]
1/21/2021 13:07:18	1	1	29	1	1	1	大学卒業	1	1	['気分障害（うつ病、うつ状態、双極性障害）']	29	1	0	1	['気分障害（うつ病、うつ状態、双極性障害）', '統合失調症', '不安障害']	0	1	1	29	0	1	週1～4日未満	0	['乾燥大麻', '大麻樹脂（ハシシ、ワックス）', '電子タバコ', 'エディブル（食品）']	['“ハイ”になること（高揚感、多幸感）', '気ばらし、リラックスのための気分転換', '仕事、学業、家事などのパフォーマンス向上', '心理的苦痛（不安、あせり、抑うつ気分など）の緩和', '身体的苦痛（痛み、しびれ、めまい、不眠など）の緩和', '性感の増強']	['離脱症状が出現する']	0	1	['その他']	1回	他者の助けを必要とした	数分から数時間	0	0	0	0	1	0	['タバコ', 'お酒', '幻覚薬（LSD、MDMAなど）', 'ベンゾジアゼピン系睡眠薬', '市販薬（咳止めなど）']	タバコ	お酒	ベンゾジアゼピン系睡眠薬	市販薬	大麻	0			0	[]
1/21/2021 13:07:24	1	1	59	0	1	1	中学卒業	1	1	['パーソナリティ障害']	34	1	1	1	['気分障害（うつ病、うつ状態、双極性障害）']	1	0	1	24	35	0		44	['乾燥大麻', '大麻樹脂（ハシシ、ワックス）', 'エディブル（食品）']	['“ハイ”になること（高揚感、多幸感）', '気ばらし、リラックスのための気分転換', '仲間意識の強化、所属感の向上', '心理的苦痛（不安、あせり、抑うつ気分など）の緩和', '身体的苦痛（痛み、しびれ、めまい、不眠など）の緩和', '性感の増強']	[]	0	0	[]				0	0	0	1	0	0	['タバコ', 'お酒', '覚せい剤', 'シンナー', 'コカイン', '自然系の幻覚剤（幻覚キノコ、アヤワスカ、ペヨーテなど）', '幻覚薬（LSD、MDMAなど）', 'ベンゾジアゼピン系睡眠薬', '市販薬（咳止めなど）']	タバコ	お酒	シンナー	大麻	コカイン	0			0	[]
1/21/2021 13:07:45	1	1	34	1	1	1	大学卒業	1	1	['気分障害（うつ病、うつ状態、双極性障害）']	29	1	1	0	[]	0	0	1	24	10	0		29	['乾燥大麻']	['“ハイ”になること（高揚感、多幸感）', '気ばらし、リラックスのための気分転換', '仕事、学業、家事などのパフォーマンス向上', '仲間意識の強化、所属感の向上', '心理的苦痛（不安、あせり、抑うつ気分など）の緩和', '身体的苦痛（痛み、しびれ、めまい、不眠など）の緩和', '病気の治癒（がんの副作用緩和、など）', '神秘的・宗教的体験', '性感の増強', '自傷的、自己破壊的な意図']	[]	0	0	[]				0	0	0	0	0	0	['タバコ', 'お酒']	お酒	タバコ	大麻			0			0	[]
1/21/2021 13:08:01	1	1	44	1	1	1	高校卒業	1	0	[]	0	0	0	0	[]	0	0	1	44	0	0		44	['乾燥大麻']	['“ハイ”になること（高揚感、多幸感）']	[]	0	0	[]				0	0	0	0	0	0	['タバコ', 'お酒']	お酒	タバコ	大麻			0			0	[]
1/21/2021 13:08:37	1	1	24	1	1	1	高校卒業	1	0	[]	0	0	0	0	[]	1	0	1	19	5	1	週1～4日未満	0	['乾燥大麻', '電子タバコ', 'エディブル（食品）']	['“ハイ”になること（高揚感、多幸感）', '気ばらし、リラックスのための気分転換', '心理的苦痛（不安、あせり、抑うつ気分など）の緩和', '神秘的・宗教的体験', '性感の増強']	['大麻の使用が原因で仕事や生活に支障が出る']	0	1	['妄想', '嘔気、嘔吐']	1回	苦痛を伴うが自分一人で対応できた	数時間から1日	0	0	0	1	0	0	['タバコ', 'お酒', 'ベンゾジアゼピン系睡眠薬', '市販薬（咳止めなど）']	タバコ	お酒	市販薬	大麻		1	1回	使用をやめた	0	[]
1/21/2021 13:08:41	1	1	29	1	1	1	高校卒業	1	0	[]	0	0	0	0	[]	0	1	1	24	5	0		24	['乾燥大麻']	['“ハイ”になること（高揚感、多幸感）', '気ばらし、リラックスのための気分転換', '心理的苦痛（不安、あせり、抑うつ気分など）の緩和', '性感の増強']	['大麻を入手、使用するために多くの時間を費やす']	0	1	['その他']	2~5回	大した問題ではなかった	数分から数時間	0	0	0	0	0	0	['タバコ', 'お酒']	お酒	タバコ	大麻			0			0	[]
1/21/2021 13:08:44	1	1	49	1	1	1	大学卒業	1	0	[]	0	0	0	0	[]	0	0	1	19	30	1	月1回～週1回未満	0	['乾燥大麻', '電子タバコ']	['“ハイ”になること（高揚感、多幸感）', '気ばらし、リラックスのための気分転換', '仕事、学業、家事などのパフォーマンス向上', '心理的苦痛（不安、あせり、抑うつ気分など）の緩和', '身体的苦痛（痛み、しびれ、めまい、不眠など）の緩和']	[]	0	0	[]				0	0	0	0	0	0	['タバコ', 'お酒']	お酒	タバコ	大麻			0			0	[]
1/21/2021 13:09:44	1	1	34	1	1	1	短大・専門学校卒業	1	0	[]	0	0	0	0	[]	0	0	1	24	10	1	月1回～週1回未満	0	['乾燥大麻']	['気ばらし、リラックスのための気分転換', '仕事、学業、家事などのパフォーマンス向上', '心理的苦痛（不安、あせり、抑うつ気分など）の緩和', '身体的苦痛（痛み、しびれ、めまい、不眠など）の緩和']	[]	0	1	['不安']	1回	苦痛を伴うが自分一人で対応できた	数分から数時間	0	0	0	0	0	0	['タバコ', 'お酒']	タバコ	お酒	大麻			0			0	[]
1/21/2021 13:09:49	1	1	24	1	1	1	高校卒業	1	0	[]	0	0	0	0	[]	0	0	1	19	5	1	週4日以上	0	['乾燥大麻', '大麻樹脂（ハシシ、ワックス）', '電子タバコ']	['“ハイ”になること（高揚感、多幸感）', '気ばらし、リラックスのための気分転換', '仕事、学業、家事などのパフォーマンス向上', '心理的苦痛（不安、あせり、抑うつ気分など）の緩和', '身体的苦痛（痛み、しびれ、めまい、不眠など）の緩和', '性感の増強']	[]	0	0	[]				0	0	0	0	0	0	['タバコ', 'お酒']	タバコ	お酒	大麻			0			0	[]
1/21/2021 13:11:44	1	1	34	1	1	1	高校卒業	1	0	[]	0	0	0	0	[]	0	0	1	19	15	1	月1回未満	0	['乾燥大麻', '大麻樹脂（ハシシ、ワックス）', '電子タバコ', 'エディブル（食品）']	['“ハイ”になること（高揚感、多幸感）', '気ばらし、リラックスのための気分転換', '身体的苦痛（痛み、しびれ、めまい、不眠など）の緩和', '性感の増強', 'その他']	['大麻への強い渇望がある']	0	0	[]				0	0	0	0	0	0	['タバコ', 'お酒', '覚せい剤', 'コカイン', '自然系の幻覚剤（幻覚キノコ、アヤワスカ、ペヨーテなど）', '幻覚薬（LSD、MDMAなど）']	タバコ	お酒	大麻	自然系の幻覚剤	幻覚薬	0			0	[]
1/21/2021 13:11:59	1	1	49	1	1	1	高校卒業	1	1	['気分障害（うつ病、うつ状態、双極性障害）']	34	1	1	1	['気分障害（うつ病、うつ状態、双極性障害）', '不安障害']	0	0	1	49	0	1	月1回～週1回未満	0	['乾燥大麻', '電子タバコ', 'エディブル（食品）']	['気ばらし、リラックスのための気分転換', '心理的苦痛（不安、あせり、抑うつ気分など）の緩和', '身体的苦痛（痛み、しびれ、めまい、不眠など）の緩和']	[]	0	0	[]				0	0	0	0	0	0	['タバコ', 'お酒', 'オピオイド（ヘロイン、モルヒネ、あへん、医療用麻薬）']	タバコ	お酒	大麻			0			0	[]
1/21/2021 13:12:05	1	1	39	1	1	1	高校卒業	1	0	[]	0	0	0	0	[]	0	0	1	24	15	1	月1回～週1回未満	0	['乾燥大麻', '大麻樹脂（ハシシ、ワックス）', '電子タバコ']	['“ハイ”になること（高揚感、多幸感）', '気ばらし、リラックスのための気分転換', '心理的苦痛（不安、あせり、抑うつ気分など）の緩和', '身体的苦痛（痛み、しびれ、めまい、不眠など）の緩和']	[]	0	0	[]				0	0	0	0	0	0	['タバコ', '覚せい剤', '幻覚薬（LSD、MDMAなど）']	タバコ	幻覚薬	覚醒剤	大麻		1	1回	使用が減った	1	['覚醒剤']
1/21/2021 13:13:31	1	1	54	1	1	1	高校卒業	1	0	[]	0	0	0	0	[]	0	0	1	49	5	1	週1～4日未満	0	['乾燥大麻', '電子タバコ']	['気ばらし、リラックスのための気分転換', '心理的苦痛（不安、あせり、抑うつ気分など）の緩和', '身体的苦痛（痛み、しびれ、めまい、不眠など）の緩和', '病気の治癒（がんの副作用緩和、など）']	[]	0	1	['嘔気、嘔吐']	2~5回	大した問題ではなかった	数分から数時間	0	0	0	0	0	0	['タバコ', 'お酒']	タバコ	お酒	大麻	該当なし	該当なし	0			0	[]
1/21/2021 13:14:30	1	1	29	1	1	1	短大・専門学校卒業	1	1	['気分障害（うつ病、うつ状態、双極性障害）']	24	1	0	1	['注意欠陥・多動症候群（ADHD）']	0	0	1	29	0	1	月1回～週1回未満	0	['乾燥大麻']	['気ばらし、リラックスのための気分転換', '心理的苦痛（不安、あせり、抑うつ気分など）の緩和', '身体的苦痛（痛み、しびれ、めまい、不眠など）の緩和', '病気の治癒（がんの副作用緩和、など）', '神秘的・宗教的体験', '性感の増強']	[]	0	0	[]				0	0	0	0	0	0	['タバコ', 'お酒']	お酒	タバコ	大麻			0			0	[]
1/21/2021 13:14:49	1	1	24	1	1	1	大学卒業	1	0	[]	0	0	0	0	[]	0	0	1	24	0	1	週1～4日未満	0	['乾燥大麻', '電子タバコ']	['“ハイ”になること（高揚感、多幸感）', '気ばらし、リラックスのための気分転換', '心理的苦痛（不安、あせり、抑うつ気分など）の緩和', '神秘的・宗教的体験']	[]	0	1	['不安', '抑うつ気分', '嘔気、嘔吐', 'その他']	1回	他者の助けを必要とした	数時間から1日	0	0	0	0	0	0	['お酒']	お酒	大麻	該当なし	該当なし	該当なし	0			0	[]
1/21/2021 13:15:27	1	1	44	0	1	1	大学卒業	1	0	[]	0	0	0	0	[]	0	0	1	19	25	1	月1回未満	0	['乾燥大麻', '大麻樹脂（ハシシ、ワックス）', 'エディブル（食品）']	['“ハイ”になること（高揚感、多幸感）', '気ばらし、リラックスのための気分転換', '仕事、学業、家事などのパフォーマンス向上', '仲間意識の強化、所属感の向上', '心理的苦痛（不安、あせり、抑うつ気分など）の緩和', '身体的苦痛（痛み、しびれ、めまい、不眠など）の緩和']	[]	0	0	[]				0	0	0	0	0	0	['タバコ', 'お酒', 'コカイン', '自然系の幻覚剤（幻覚キノコ、アヤワスカ、ペヨーテなど）', '幻覚薬（LSD、MDMAなど）', '市販薬（咳止めなど）']	お酒	タバコ	覚醒剤	大麻	自然系の幻覚剤	0			0	[]
1/21/2021 13:15:57	1	1	49	1	1	1	高校卒業	1	0	[]	0	0	0	0	[]	0	0	1	19	30	1	週1～4日未満	0	['乾燥大麻', '大麻樹脂（ハシシ、ワックス）', '電子タバコ', 'エディブル（食品）']	['“ハイ”になること（高揚感、多幸感）', '気ばらし、リラックスのための気分転換', '仕事、学業、家事などのパフォーマンス向上', '仲間意識の強化、所属感の向上', '心理的苦痛（不安、あせり、抑うつ気分など）の緩和', '身体的苦痛（痛み、しびれ、めまい、不眠など）の緩和', '病気の治癒（がんの副作用緩和、など）', '神秘的・宗教的体験', '性感の増強', '自傷的、自己破壊的な意図', 'その他']	[]	0	0	[]				0	0	0	0	0	0	['タバコ', 'お酒', '覚せい剤', 'コカイン', '自然系の幻覚剤（幻覚キノコ、アヤワスカ、ペヨーテなど）', '幻覚薬（LSD、MDMAなど）', 'ベンゾジアゼピン系睡眠薬', '市販薬（咳止めなど）']	お酒	タバコ	大麻	覚醒剤	コカイン	1	3回	変わらない	1	['覚醒剤']
1/21/2021 13:16:51	1	1	24	1	1	1	高校卒業	1	0	[]	0	0	0	0	[]	1	0	1	19	5	1	週1～4日未満	0	['乾燥大麻', '大麻樹脂（ハシシ、ワックス）', '電子タバコ', 'エディブル（食品）']	['“ハイ”になること（高揚感、多幸感）', '気ばらし、リラックスのための気分転換', '仕事、学業、家事などのパフォーマンス向上', '仲間意識の強化、所属感の向上', '身体的苦痛（痛み、しびれ、めまい、不眠など）の緩和']	['意図したより大量、または長期間に使用してしまう', '大麻への強い渇望がある']	1	0	[]				0	0	0	0	0	0	['タバコ', 'お酒']	お酒	タバコ	大麻	該当なし	該当なし	0			0	[]
1/21/2021 13:16:53	1	1	29	1	1	1	大学卒業	1	0	[]	0	0	0	0	[]	0	0	1	24	5	0		24	['乾燥大麻']	['その他']	[]	0	0	[]				0	0	0	0	0	0	['タバコ', 'お酒']	タバコ	お酒				0			0	[]
1/21/2021 13:17:45	1	1	44	1	1	1	大学卒業	1	0	[]	0	0	0	0	[]	0	0	1	29	15	1	週4日以上	0	['乾燥大麻', '大麻樹脂（ハシシ、ワックス）', '電子タバコ', 'エディブル（食品）']	['“ハイ”になること（高揚感、多幸感）', '気ばらし、リラックスのための気分転換', '仕事、学業、家事などのパフォーマンス向上', '仲間意識の強化、所属感の向上']	['極端な耐性がついてくる']	0	1	['不安', '嘔気、嘔吐']	2~5回	苦痛を伴うが自分一人で対応できた	数分から数時間	0	0	0	0	0	0	['タバコ', 'お酒', '幻覚薬（LSD、MDMAなど）']	お酒	大麻	タバコ	幻覚薬		1	1回	変わらない	0	[]
1/21/2021 13:18:17	1	1	39	1	1	1	大学卒業	1	0	[]	0	0	0	0	[]	0	0	1	24	15	1	週1～4日未満	0	['乾燥大麻', '大麻樹脂（ハシシ、ワックス）', 'エディブル（食品）']	['“ハイ”になること（高揚感、多幸感）', '気ばらし、リラックスのための気分転換', '仕事、学業、家事などのパフォーマンス向上', '仲間意識の強化、所属感の向上', '心理的苦痛（不安、あせり、抑うつ気分など）の緩和', '身体的苦痛（痛み、しびれ、めまい、不眠など）の緩和', '神秘的・宗教的体験']	[]	0	0	[]				0	0	0	0	0	0	['タバコ', 'お酒']	お酒	タバコ	大麻			0			0	[]
1/21/2021 13:18:24	1	1	49	1	1	1	大学卒業	1	0	[]	0	0	0	0	[]	0	0	1	24	25	1	月1回未満	0	['乾燥大麻', '大麻樹脂（ハシシ、ワックス）']	['“ハイ”になること（高揚感、多幸感）', '気ばらし、リラックスのための気分転換', '仕事、学業、家事などのパフォーマンス向上', '心理的苦痛（不安、あせり、抑うつ気分など）の緩和', '身体的苦痛（痛み、しびれ、めまい、不眠など）の緩和']	[]	0	0	[]				0	0	0	0	0	0	['タバコ', 'お酒', 'コカイン', '幻覚薬（LSD、MDMAなど）']	市販薬	お酒	タバコ	大麻	コカイン	0			0	[]
1/21/2021 13:18:36	1	1	49	1	1	1	大学卒業	1	0	[]	0	0	0	0	[]	0	0	1	24	25	0		29	['乾燥大麻']	['“ハイ”になること（高揚感、多幸感）', '気ばらし、リラックスのための気分転換']	[]	0	0	[]				0	0	0	0	0	0	['タバコ', 'お酒']	タバコ	お酒	大麻			0			0	[]
1/21/2021 13:18:52	1	1	29	1	1	1	大学卒業	1	0	[]	0	0	0	0	[]	0	0	1	29	0	0		29	['乾燥大麻']	['その他']	[]	0	0	[]				0	0	0	0	0	0	['タバコ', 'お酒']	お酒	タバコ				0			0	[]
1/21/2021 13:19:14	1	1	29	1	1	1	大学卒業	1	0	[]	0	0	0	0	[]	0	0	1	24	5	1	月1回未満	0	['乾燥大麻', 'エディブル（食品）']	['“ハイ”になること（高揚感、多幸感）', '気ばらし、リラックスのための気分転換']	[]	0	0	[]				0	0	0	0	0	0	['タバコ', 'お酒']	お酒	タバコ	大麻			0			0	[]
1/21/2021 13:19:59	1	1	24	1	1	1	高校卒業	0	0	[]	0	0	0	0	[]	0	0	1	19	5	1	月1回未満	0	['乾燥大麻', '大麻樹脂（ハシシ、ワックス）', 'エディブル（食品）']	['“ハイ”になること（高揚感、多幸感）', '気ばらし、リラックスのための気分転換', '仕事、学業、家事などのパフォーマンス向上', '心理的苦痛（不安、あせり、抑うつ気分など）の緩和', '身体的苦痛（痛み、しびれ、めまい、不眠など）の緩和', '神秘的・宗教的体験']	[]	0	1	['妄想', '嘔気、嘔吐']	1回	大した問題ではなかった	数分から数時間	0	0	0	0	0	0	['タバコ', 'お酒', '幻覚薬（LSD、MDMAなど）']	タバコ	お酒	大麻	幻覚薬	該当なし	1	1回	使用をやめた	0	[]
1/21/2021 13:20:07	1	1	19	1	1	1	高校卒業	1	1	['気分障害（うつ病、うつ状態、双極性障害）']	14	1	1	0	[]	1	1	1	19	0	1	月1回未満	0	['乾燥大麻']	['“ハイ”になること（高揚感、多幸感）', '気ばらし、リラックスのための気分転換', '心理的苦痛（不安、あせり、抑うつ気分など）の緩和', '身体的苦痛（痛み、しびれ、めまい、不眠など）の緩和', '自傷的、自己破壊的な意図']	[]	0	0	[]				0	0	0	0	0	0	['タバコ', 'お酒', '幻覚薬（LSD、MDMAなど）', 'ベンゾジアゼピン系睡眠薬', '市販薬（咳止めなど）']	ベンゾジアゼピン系睡眠薬	タバコ	お酒	大麻	幻覚薬	0			0	[]
1/21/2021 13:20:22	1	1	19	1	1	1	高校卒業	1	0	[]	0	0	0	0	[]	0	0	1	19	0	1	月1回未満	0	['乾燥大麻']	['“ハイ”になること（高揚感、多幸感）', '気ばらし、リラックスのための気分転換', '仕事、学業、家事などのパフォーマンス向上', '心理的苦痛（不安、あせり、抑うつ気分など）の緩和', '神秘的・宗教的体験']	[]	0	0	[]				0	0	0	0	0	0	['タバコ', 'お酒', '市販薬（咳止めなど）']	お酒	タバコ	大麻	市販薬		0			0	[]
1/21/2021 13:21:16	1	1	24	1	1	1	大学卒業	1	0	[]	0	0	0	0	[]	0	0	1	24	0	0		24	['乾燥大麻']	['“ハイ”になること（高揚感、多幸感）', '気ばらし、リラックスのための気分転換', '仲間意識の強化、所属感の向上']	['意図したより大量、または長期間に使用してしまう', '大麻のため、他の活動が疎かになる']	1	0	[]				1	0	0	0	1	0	['タバコ', 'お酒']	お酒	タバコ	大麻			0			0	[]
1/21/2021 13:22:04	1	1	44	1	1	1	高校卒業	1	0	[]	0	0	0	0	[]	0	0	1	19	25	1	月1回～週1回未満	0	['乾燥大麻', '大麻樹脂（ハシシ、ワックス）']	['“ハイ”になること（高揚感、多幸感）', '気ばらし、リラックスのための気分転換', '仕事、学業、家事などのパフォーマンス向上', '仲間意識の強化、所属感の向上', '心理的苦痛（不安、あせり、抑うつ気分など）の緩和', '身体的苦痛（痛み、しびれ、めまい、不眠など）の緩和']	['意図したより大量、または長期間に使用してしまう']	0	0	[]				0	0	0	0	0	0	['タバコ', 'お酒', 'コカイン', '幻覚薬（LSD、MDMAなど）', 'オピオイド（ヘロイン、モルヒネ、あへん、医療用麻薬）', 'ベンゾジアゼピン系睡眠薬']	お酒	タバコ	大麻	幻覚薬	自然系の幻覚剤	0			0	[]
1/21/2021 13:22:11	1	1	39	1	1	1	中学卒業	1	0	[]	0	0	0	0	[]	0	0	1	19	20	1	週4日以上	0	['乾燥大麻', '大麻樹脂（ハシシ、ワックス）', '電子タバコ', 'エディブル（食品）']	['“ハイ”になること（高揚感、多幸感）', '気ばらし、リラックスのための気分転換', '心理的苦痛（不安、あせり、抑うつ気分など）の緩和', '身体的苦痛（痛み、しびれ、めまい、不眠など）の緩和']	[]	0	1	['嘔気、嘔吐']	11回以上	大した問題ではなかった	数分から数時間	0	0	0	0	0	0	['タバコ', 'お酒', '覚せい剤', 'シンナー', 'コカイン', '幻覚薬（LSD、MDMAなど）']	タバコ	お酒	シンナー	覚醒剤	大麻	0			0	[]
1/21/2021 13:22:22	1	1	49	1	1	1	大学院卒業以上	1	0	[]	0	0	0	0	[]	0	0	1	29	20	0		39	['乾燥大麻', 'エディブル（食品）']	['気ばらし、リラックスのための気分転換', '心理的苦痛（不安、あせり、抑うつ気分など）の緩和', '身体的苦痛（痛み、しびれ、めまい、不眠など）の緩和']	[]	0	0	[]				0	0	0	0	0	0	['お酒']	お酒	大麻	該当なし	該当なし	該当なし	0			0	[]
1/21/2021 13:22:29	1	1	29	1	1	1	大学卒業	1	0	[]	0	0	0	0	[]	0	0	1	29	0	1	月1回～週1回未満	0	['乾燥大麻', '電子タバコ']	['“ハイ”になること（高揚感、多幸感）', '気ばらし、リラックスのための気分転換', '身体的苦痛（痛み、しびれ、めまい、不眠など）の緩和', '神秘的・宗教的体験']	['大麻のため、他の活動が疎かになる']	0	1	['不安', '妄想', '抑うつ気分']	1回	苦痛を伴うが自分一人で対応できた	数分から数時間	0	0	0	0	0	0	['タバコ', 'お酒', '幻覚薬（LSD、MDMAなど）']	お酒	タバコ	大麻	幻覚薬		0			0	[]
1/21/2021 13:23:10	1	1	34	1	1	1	高校卒業	0	0	[]	0	0	0	0	[]	1	0	1	19	15	1	週4日以上	0	['乾燥大麻', '大麻樹脂（ハシシ、ワックス）', '電子タバコ', 'エディブル（食品）']	['“ハイ”になること（高揚感、多幸感）', '気ばらし、リラックスのための気分転換', '仕事、学業、家事などのパフォーマンス向上', '心理的苦痛（不安、あせり、抑うつ気分など）の緩和', '身体的苦痛（痛み、しびれ、めまい、不眠など）の緩和', '性感の増強']	['意図したより大量、または長期間に使用してしまう', '使用をやめようとするけれど上手くいかない', '大麻を入手、使用するために多くの時間を費やす', '大麻への強い渇望がある', '大麻の使用が原因で仕事や生活に支障が出る', '大麻のため、他の活動が疎かになる', '極端な耐性がついてくる']	1	0	[]				1	0	0	1	0	0	['タバコ', 'お酒', 'コカイン', '自然系の幻覚剤（幻覚キノコ、アヤワスカ、ペヨーテなど）', '幻覚薬（LSD、MDMAなど）', '市販薬（咳止めなど）']	タバコ	お酒	大麻	コカイン	覚醒剤	0			0	[]
1/21/2021 13:23:31	1	1	34	1	1	1	高校卒業	1	1	['統合失調症']	29	0	0	0	[]	0	0	1	24	10	1	月1回未満	0	['乾燥大麻', '電子タバコ']	['“ハイ”になること（高揚感、多幸感）', '気ばらし、リラックスのための気分転換', '仕事、学業、家事などのパフォーマンス向上', '仲間意識の強化、所属感の向上', '心理的苦痛（不安、あせり、抑うつ気分など）の緩和', '身体的苦痛（痛み、しびれ、めまい、不眠など）の緩和', '神秘的・宗教的体験', '性感の増強']	['大麻への強い渇望がある']	0	0	[]				1	0	0	0	0	1	['タバコ', 'お酒']	お酒	タバコ	大麻			0			0	[]
1/21/2021 13:24:13	1	1	29	1	1	1	短大・専門学校卒業	1	1	['自閉症スペクトラム', '注意欠陥・多動症候群（ADHD）', 'その他']	14	1	0	0	[]	0	0	1	24	5	1	週1～4日未満	0	['乾燥大麻', '電子タバコ', 'エディブル（食品）']	['“ハイ”になること（高揚感、多幸感）', '気ばらし、リラックスのための気分転換', '心理的苦痛（不安、あせり、抑うつ気分など）の緩和']	['極端な耐性がついてくる']	0	1	['不安']	2~5回	大した問題ではなかった	数分から数時間	0	0	0	0	0	0	['タバコ', 'お酒', 'ベンゾジアゼピン系睡眠薬']	お酒	タバコ	大麻			0			0	[]
1/21/2021 13:25:35	1	1	39	0	1	1	大学卒業	1	1	['気分障害（うつ病、うつ状態、双極性障害）']	24	1	0	0	[]	0	0	1	34	5	0		34	['乾燥大麻', '大麻樹脂（ハシシ、ワックス）', '電子タバコ', 'エディブル（食品）']	['“ハイ”になること（高揚感、多幸感）', '気ばらし、リラックスのための気分転換', '仕事、学業、家事などのパフォーマンス向上', '仲間意識の強化、所属感の向上', '心理的苦痛（不安、あせり、抑うつ気分など）の緩和', '身体的苦痛（痛み、しびれ、めまい、不眠など）の緩和', '神秘的・宗教的体験']	[]	0	0	[]				0	0	0	0	0	0	['お酒', '幻覚薬（LSD、MDMAなど）']	お酒	大麻	幻覚薬			1	1回	使用が減った	0	[]
1/21/2021 13:26:11	1	1	29	1	1	1	大学院卒業以上	1	0	[]	0	0	0	0	[]	0	0	1	29	0	0		29	['乾燥大麻']	['気ばらし、リラックスのための気分転換']	[]	0	0	[]				0	0	0	0	0	0	['タバコ', 'お酒']	タバコ	お酒	大麻	該当なし	該当なし	0			0	[]
1/21/2021 13:26:40	1	1	59	1	1	1	短大・専門学校卒業	1	0	[]	0	0	0	0	[]	0	0	1	19	40	1	週1～4日未満	0	['乾燥大麻', '大麻樹脂（ハシシ、ワックス）', '電子タバコ']	['“ハイ”になること（高揚感、多幸感）', '気ばらし、リラックスのための気分転換', '心理的苦痛（不安、あせり、抑うつ気分など）の緩和', '身体的苦痛（痛み、しびれ、めまい、不眠など）の緩和']	[]	0	0	[]				0	0	0	0	0	0	['タバコ', 'お酒']	タバコ	お酒	大麻			0			0	[]
1/21/2021 13:27:22	1	1	19	1	1	1	高校卒業	1	0	[]	0	0	0	0	[]	0	0	1	19	0	1	月1回未満	0	['乾燥大麻', '大麻樹脂（ハシシ、ワックス）', '電子タバコ']	['“ハイ”になること（高揚感、多幸感）', '気ばらし、リラックスのための気分転換', '心理的苦痛（不安、あせり、抑うつ気分など）の緩和']	[]	0	0	[]				0	0	0	0	0	0	['お酒']	お酒	大麻				0			0	[]
1/21/2021 13:27:25	1	1	34	1	1	1	短大・専門学校卒業	1	1	['気分障害（うつ病、うつ状態、双極性障害）', 'その他']	24	1	0	0	[]	0	0	1	19	15	1	週1～4日未満	0	['乾燥大麻']	['気ばらし、リラックスのための気分転換', '心理的苦痛（不安、あせり、抑うつ気分など）の緩和', '身体的苦痛（痛み、しびれ、めまい、不眠など）の緩和']	[]	0	0	[]				0	0	0	0	0	0	['タバコ', 'お酒']	タバコ	お酒	大麻			0			0	[]
1/21/2021 13:28:08	1	1	34	1	1	1	短大・専門学校卒業	1	1	['気分障害（うつ病、うつ状態、双極性障害）', '不安障害']	19	1	1	0	[]	0	0	1	24	10	0		29	['乾燥大麻']	['気ばらし、リラックスのための気分転換', '仲間意識の強化、所属感の向上']	[]	0	0	[]				0	0	0	0	0	0	['タバコ', 'お酒']	お酒	タバコ	大麻			0			0	[]
1/21/2021 13:28:29	1	1	44	1	1	1	大学卒業	1	0	[]	0	0	0	0	[]	0	0	1	34	10	1	月1回未満	0	['乾燥大麻', 'エディブル（食品）']	['“ハイ”になること（高揚感、多幸感）', '気ばらし、リラックスのための気分転換']	[]	0	0	[]				0	0	0	0	0	0	[]						0			0	[]
1/21/2021 13:32:07	1	1	34	0	1	1	大学卒業	1	1	['不安障害']	24	1	0	0	[]	0	0	1	29	5	0		29	['乾燥大麻']	['心理的苦痛（不安、あせり、抑うつ気分など）の緩和']	[]	0	0	[]				0	0	0	0	0	0	[]	該当なし	該当なし	該当なし	該当なし	該当なし	0			0	[]
1/21/2021 13:32:32	1	1	24	1	1	1	中学卒業	1	0	[]	0	0	0	0	[]	0	0	1	19	5	1	週4日以上	0	['乾燥大麻', '大麻樹脂（ハシシ、ワックス）', '電子タバコ', 'エディブル（食品）']	['“ハイ”になること（高揚感、多幸感）', '仕事、学業、家事などのパフォーマンス向上', '身体的苦痛（痛み、しびれ、めまい、不眠など）の緩和', '神秘的・宗教的体験', '性感の増強', 'その他']	[]	0	0	[]				0	0	0	0	0	0	['タバコ', 'お酒', 'コカイン', '幻覚薬（LSD、MDMAなど）', 'オピオイド（ヘロイン、モルヒネ、あへん、医療用麻薬）', 'ベンゾジアゼピン系睡眠薬', '市販薬（咳止めなど）']	タバコ	市販薬	市販薬	大麻	幻覚薬	0			0	[]
1/21/2021 13:32:56	1	1	39	1	1	1	大学卒業	0	1	['気分障害（うつ病、うつ状態、双極性障害）', '自閉症スペクトラム', '注意欠陥・多動症候群（ADHD）', '不安障害', 'その他']	19	1	0	0	[]	0	0	1	19	20	0		39	['乾燥大麻', '大麻樹脂（ハシシ、ワックス）', '電子タバコ', 'エディブル（食品）']	['“ハイ”になること（高揚感、多幸感）', '気ばらし、リラックスのための気分転換', '仕事、学業、家事などのパフォーマンス向上', '心理的苦痛（不安、あせり、抑うつ気分など）の緩和', '身体的苦痛（痛み、しびれ、めまい、不眠など）の緩和', '病気の治癒（がんの副作用緩和、など）', 'その他']	['意図したより大量、または長期間に使用してしまう', '使用をやめようとするけれど上手くいかない', '大麻を入手、使用するために多くの時間を費やす', '大麻への強い渇望がある', '大麻の使用が原因で仕事や生活に支障が出る', '社会的、対人的な問題が生じて悪化しているにも関わらず使用を続ける', '大麻のため、他の活動が疎かになる', '極端な耐性がついてくる']	1	0	[]				0	0	0	1	1	0	['タバコ', 'お酒', 'コカイン', '自然系の幻覚剤（幻覚キノコ、アヤワスカ、ペヨーテなど）', '幻覚薬（LSD、MDMAなど）', 'ベンゾジアゼピン系睡眠薬', '市販薬（咳止めなど）']	大麻	お酒	タバコ	市販薬	コカイン	0			0	[]
1/21/2021 13:32:58	1	1	44	1	1	1	高校卒業	1	1	['気分障害（うつ病、うつ状態、双極性障害）']	44	1	0	0	[]	0	0	1	24	20	0		39	['乾燥大麻', '大麻樹脂（ハシシ、ワックス）', 'エディブル（食品）']	['“ハイ”になること（高揚感、多幸感）', '気ばらし、リラックスのための気分転換', '仕事、学業、家事などのパフォーマンス向上', '心理的苦痛（不安、あせり、抑うつ気分など）の緩和', '身体的苦痛（痛み、しびれ、めまい、不眠など）の緩和', '性感の増強']	[]	0	0	[]				0	0	0	0	0	0	['タバコ', 'お酒', 'コカイン', '自然系の幻覚剤（幻覚キノコ、アヤワスカ、ペヨーテなど）', 'ベンゾジアゼピン系睡眠薬']	お酒	タバコ	大麻	コカイン	ベンゾジアゼピン系睡眠薬	0			0	[]
1/21/2021 13:33:44	1	1	29	1	1	1	大学卒業	1	0	[]	0	0	0	0	[]	0	0	1	24	5	0		29	['乾燥大麻']	['“ハイ”になること（高揚感、多幸感）', '気ばらし、リラックスのための気分転換']	[]	0	0	[]				0	0	0	0	0	0	['タバコ', 'お酒']	お酒	タバコ	大麻			0			0	[]
1/21/2021 13:33:51	1	1	24	1	1	1	高校卒業	0	0	[]	0	0	0	0	[]	0	0	1	24	0	1	週4日以上	0	['乾燥大麻']	['“ハイ”になること（高揚感、多幸感）', '気ばらし、リラックスのための気分転換', '仲間意識の強化、所属感の向上', '心理的苦痛（不安、あせり、抑うつ気分など）の緩和', '身体的苦痛（痛み、しびれ、めまい、不眠など）の緩和', '神秘的・宗教的体験', '性感の増強']	[]	0	0	[]				0	0	0	0	0	0	['タバコ', 'お酒']	お酒	タバコ	大麻			0			0	[]
1/21/2021 13:35:56	1	1	29	1	1	1	大学卒業	1	0	[]	0	0	0	0	[]	1	0	1	24	5	1	月1回未満	0	['乾燥大麻']	['“ハイ”になること（高揚感、多幸感）', '気ばらし、リラックスのための気分転換', '心理的苦痛（不安、あせり、抑うつ気分など）の緩和']	[]	0	1	['不安']	1回	大した問題ではなかった	数分から数時間	0	0	0	0	1	0	['タバコ', 'お酒']	タバコ	お酒	大麻			0			0	[]
1/21/2021 13:35:59	1	1	44	1	1	1	大学卒業	1	1	['気分障害（うつ病、うつ状態、双極性障害）', '注意欠陥・多動症候群（ADHD）']	29	1	1	0	[]	0	0	1	39	5	0		39	['乾燥大麻']	['“ハイ”になること（高揚感、多幸感）', '気ばらし、リラックスのための気分転換', '心理的苦痛（不安、あせり、抑うつ気分など）の緩和', '身体的苦痛（痛み、しびれ、めまい、不眠など）の緩和']	[]	0	0	[]				0	0	0	0	0	0	['タバコ', 'お酒', '覚せい剤', 'シンナー', '幻覚薬（LSD、MDMAなど）', 'ベンゾジアゼピン系睡眠薬', '市販薬（咳止めなど）']	シンナー	市販薬	ベンゾジアゼピン系睡眠薬	タバコ	お酒	0			0	[]
1/21/2021 13:36:13	1	1	44	1	1	1	短大・専門学校卒業	1	0	[]	0	0	0	0	[]	0	0	1	19	25	1	月1回未満	0	['乾燥大麻', 'エディブル（食品）']	['気ばらし、リラックスのための気分転換', '仕事、学業、家事などのパフォーマンス向上', '仲間意識の強化、所属感の向上', '心理的苦痛（不安、あせり、抑うつ気分など）の緩和', '身体的苦痛（痛み、しびれ、めまい、不眠など）の緩和']	[]	0	0	[]				0	0	0	0	0	0	['タバコ', 'お酒', '幻覚薬（LSD、MDMAなど）']	タバコ	お酒	大麻	覚醒剤		0			0	[]
1/21/2021 13:36:51	1	1	24	0	1	1	大学卒業	1	0	[]	0	0	0	0	[]	0	0	1	24	0	1	月1回未満	0	['電子タバコ', 'エディブル（食品）']	['気ばらし、リラックスのための気分転換']	[]	0	0	[]				0	0	0	0	0	0	['タバコ', 'お酒', 'オピオイド（ヘロイン、モルヒネ、あへん、医療用麻薬）', 'ベンゾジアゼピン系睡眠薬', '市販薬（咳止めなど）']	お酒	タバコ	市販薬	ベンゾジアゼピン系睡眠薬	オピオイド	0			0	[]
1/21/2021 13:37:26	1	1	54	1	1	1	高校卒業	1	0	[]	0	0	0	0	[]	0	0	1	19	35	0		49	['乾燥大麻', '大麻樹脂（ハシシ、ワックス）', 'エディブル（食品）']	['“ハイ”になること（高揚感、多幸感）', '仕事、学業、家事などのパフォーマンス向上', '心理的苦痛（不安、あせり、抑うつ気分など）の緩和', '身体的苦痛（痛み、しびれ、めまい、不眠など）の緩和', '神秘的・宗教的体験', '性感の増強']	['意図したより大量、または長期間に使用してしまう', '大麻への強い渇望がある']	1	1	['不安']	2~5回	大した問題ではなかった	数分から数時間	0	0	0	0	0	0	['タバコ', 'お酒', '覚せい剤', 'シンナー', 'コカイン', '自然系の幻覚剤（幻覚キノコ、アヤワスカ、ペヨーテなど）', '幻覚薬（LSD、MDMAなど）']	タバコ	お酒	シンナー	大麻	覚醒剤	0			0	[]
1/21/2021 13:37:53	1	1	34	1	1	1	短大・専門学校卒業	1	0	[]	0	0	0	0	[]	0	0	1	24	10	0		29	['乾燥大麻']	['“ハイ”になること（高揚感、多幸感）', '気ばらし、リラックスのための気分転換', '仲間意識の強化、所属感の向上', '心理的苦痛（不安、あせり、抑うつ気分など）の緩和']	['極端な耐性がついてくる']	0	1	['不安', '嘔気、嘔吐']	2~5回	苦痛を伴うが自分一人で対応できた	数分から数時間	0	0	0	0	0	0	['タバコ', 'お酒']	タバコ	お酒	大麻			0			0	[]
1/21/2021 13:39:33	1	1	24	1	1	1	高校卒業	1	1	['気分障害（うつ病、うつ状態、双極性障害）', '不安障害']	14	0	0	0	[]	0	0	1	24	0	1	週4日以上	0	['乾燥大麻', 'エディブル（食品）']	['“ハイ”になること（高揚感、多幸感）', '気ばらし、リラックスのための気分転換', '仕事、学業、家事などのパフォーマンス向上', '心理的苦痛（不安、あせり、抑うつ気分など）の緩和', '身体的苦痛（痛み、しびれ、めまい、不眠など）の緩和', '神秘的・宗教的体験']	[]	0	1	['不安', '妄想']	11回以上	大した問題ではなかった	数分から数時間	0	0	0	0	0	0	['お酒', '幻覚薬（LSD、MDMAなど）', 'ベンゾジアゼピン系睡眠薬']	お酒	ベンゾジアゼピン系睡眠薬	大麻	幻覚薬		0			0	[]
1/21/2021 13:39:37	1	1	24	0	1	1	高校卒業	0	1	['気分障害（うつ病、うつ状態、双極性障害）']	19	1	1	0	[]	0	0	1	24	0	1	週4日以上	0	['乾燥大麻']	['“ハイ”になること（高揚感、多幸感）', '気ばらし、リラックスのための気分転換', '仕事、学業、家事などのパフォーマンス向上', '心理的苦痛（不安、あせり、抑うつ気分など）の緩和']	[]	0	0	[]				0	0	0	0	0	0	['お酒', 'ベンゾジアゼピン系睡眠薬', '市販薬（咳止めなど）']	市販薬	ベンゾジアゼピン系睡眠薬	お酒	大麻	該当なし	0			0	[]
1/21/2021 13:40:16	1	1	24	1	1	1	高校卒業	1	0	[]	0	0	0	0	[]	0	0	1	24	0	1	週4日以上	0	['乾燥大麻', '電子タバコ', 'エディブル（食品）']	['“ハイ”になること（高揚感、多幸感）', '気ばらし、リラックスのための気分転換', '性感の増強']	[]	0	0	[]				0	0	0	0	0	0	['お酒', '市販薬（咳止めなど）']	市販薬	お酒	大麻			0			0	[]
1/21/2021 13:41:43	1	1	24	0	1	1	高校卒業	1	0	[]	0	0	0	0	[]	0	0	1	19	5	1	月1回未満	0	['乾燥大麻', '大麻樹脂（ハシシ、ワックス）', '電子タバコ']	['“ハイ”になること（高揚感、多幸感）', '気ばらし、リラックスのための気分転換', '仕事、学業、家事などのパフォーマンス向上', '仲間意識の強化、所属感の向上', '心理的苦痛（不安、あせり、抑うつ気分など）の緩和', '身体的苦痛（痛み、しびれ、めまい、不眠など）の緩和']	[]	0	1	['その他']	1回	苦痛を伴うが自分一人で対応できた	数分から数時間	0	0	0	0	0	0	['タバコ', 'お酒', '幻覚薬（LSD、MDMAなど）', '市販薬（咳止めなど）']	お酒	タバコ	大麻	幻覚薬	市販薬	0			0	[]
1/21/2021 13:42:07	1	1	24	1	1	1	大学卒業	1	0	[]	0	0	0	0	[]	0	0	1	19	5	1	月1回未満	0	['乾燥大麻']	['“ハイ”になること（高揚感、多幸感）', '気ばらし、リラックスのための気分転換', '仲間意識の強化、所属感の向上', '神秘的・宗教的体験']	[]	0	0	[]				0	0	0	0	0	0	['タバコ', 'お酒']	お酒	タバコ	大麻	該当なし	該当なし	0			0	[]
1/21/2021 13:42:27	1	1	49	1	1	1	大学卒業	1	0	[]	0	0	0	1	['気分障害（うつ病、うつ状態、双極性障害）', '注意欠陥・多動症候群（ADHD）', 'パーソナリティ障害']	0	0	1	24	25	1	月1回～週1回未満	0	['乾燥大麻']	['“ハイ”になること（高揚感、多幸感）', '気ばらし、リラックスのための気分転換', '身体的苦痛（痛み、しびれ、めまい、不眠など）の緩和']	[]	0	0	[]				0	0	0	0	0	0	['タバコ', 'お酒', '幻覚薬（LSD、MDMAなど）', '市販薬（咳止めなど）']	市販薬	お酒	タバコ	大麻	幻覚薬	1	1回	使用が減った	0	[]
1/21/2021 13:44:11	1	1	39	1	1	1	高校卒業	1	0	[]	0	0	0	0	[]	0	1	1	19	20	1	週4日以上	0	['乾燥大麻', '電子タバコ']	['“ハイ”になること（高揚感、多幸感）', '気ばらし、リラックスのための気分転換', '神秘的・宗教的体験', 'その他']	[]	0	0	[]				0	0	0	0	0	0	['タバコ', 'お酒', '覚せい剤', 'コカイン', '幻覚薬（LSD、MDMAなど）', '市販薬（咳止めなど）']	市販薬	タバコ	お酒	大麻	覚醒剤	0			0	[]
1/21/2021 13:44:14	1	1	24	1	1	1	高校卒業	1	1	['気分障害（うつ病、うつ状態、双極性障害）', '注意欠陥・多動症候群（ADHD）']	14	1	1	0	[]	0	0	1	19	5	1	週4日以上	0	['乾燥大麻', '大麻樹脂（ハシシ、ワックス）', '電子タバコ', 'エディブル（食品）']	['“ハイ”になること（高揚感、多幸感）', '気ばらし、リラックスのための気分転換', '仕事、学業、家事などのパフォーマンス向上', '心理的苦痛（不安、あせり、抑うつ気分など）の緩和', '身体的苦痛（痛み、しびれ、めまい、不眠など）の緩和', '病気の治癒（がんの副作用緩和、など）', '神秘的・宗教的体験']	['意図したより大量、または長期間に使用してしまう', '大麻を入手、使用するために多くの時間を費やす', '大麻の使用が原因で仕事や生活に支障が出る', '大麻のため、他の活動が疎かになる']	1	1	['不安', '嘔気、嘔吐', '無気力']	11回以上	苦痛を伴うが自分一人で対応できた	数分から数時間	0	0	0	0	1	0	['タバコ', 'お酒', '自然系の幻覚剤（幻覚キノコ、アヤワスカ、ペヨーテなど）', '幻覚薬（LSD、MDMAなど）', 'オピオイド（ヘロイン、モルヒネ、あへん、医療用麻薬）', 'ベンゾジアゼピン系睡眠薬', '市販薬（咳止めなど）']	タバコ	お酒	ベンゾジアゼピン系睡眠薬	大麻	幻覚薬	1	1回	使用をやめた	0	[]
1/21/2021 13:44:20	1	1	29	1	1	1	大学卒業	1	0	[]	0	0	0	1	['気分障害（うつ病、うつ状態、双極性障害）', 'その他']	0	0	1	24	5	1	月1回未満	0	['乾燥大麻', '大麻樹脂（ハシシ、ワックス）', 'エディブル（食品）']	['“ハイ”になること（高揚感、多幸感）', '気ばらし、リラックスのための気分転換', '身体的苦痛（痛み、しびれ、めまい、不眠など）の緩和', '性感の増強']	[]	0	0	[]				0	0	0	0	0	0	['タバコ', 'お酒', 'コカイン', '自然系の幻覚剤（幻覚キノコ、アヤワスカ、ペヨーテなど）', '幻覚薬（LSD、MDMAなど）', 'オピオイド（ヘロイン、モルヒネ、あへん、医療用麻薬）', '市販薬（咳止めなど）']	お酒	タバコ	市販薬	大麻	自然系の幻覚剤	0			0	[]
1/21/2021 13:44:53	1	1	24	1	1	1	大学卒業	1	0	[]	0	0	0	0	[]	0	0	1	24	0	1	週1～4日未満	0	['電子タバコ']	['“ハイ”になること（高揚感、多幸感）', '気ばらし、リラックスのための気分転換', '神秘的・宗教的体験', '性感の増強']	[]	0	0	[]				0	0	0	0	0	0	['タバコ', 'お酒', '幻覚薬（LSD、MDMAなど）']	タバコ	お酒	幻覚薬	大麻		0			0	[]
1/21/2021 13:46:26	1	1	29	0	1	1	短大・専門学校卒業	1	1	['気分障害（うつ病、うつ状態、双極性障害）']	19	1	0	0	[]	0	0	1	29	0	1	週4日以上	0	['乾燥大麻', 'エディブル（食品）']	['気ばらし、リラックスのための気分転換', '心理的苦痛（不安、あせり、抑うつ気分など）の緩和', 'その他']	[]	0	1	['不安', '嘔気、嘔吐']	2~5回	他者の助けを必要とした	数分から数時間	0	0	0	0	0	0	['タバコ', 'お酒', '市販薬（咳止めなど）']	市販薬	お酒	タバコ	大麻	該当なし	0			0	[]
1/21/2021 13:47:06	1	1	29	1	1	1	高校卒業	1	0	[]	0	0	0	0	[]	0	0	1	29	0	0		29	['乾燥大麻', '大麻樹脂（ハシシ、ワックス）', '電子タバコ', 'エディブル（食品）']	['“ハイ”になること（高揚感、多幸感）', '気ばらし、リラックスのための気分転換', '仕事、学業、家事などのパフォーマンス向上', '心理的苦痛（不安、あせり、抑うつ気分など）の緩和', '身体的苦痛（痛み、しびれ、めまい、不眠など）の緩和', '神秘的・宗教的体験', '性感の増強']	[]	0	1	['嘔気、嘔吐', '無気力']	1回	他者の助けを必要とした	数時間から1日	0	0	0	0	0	0	['タバコ', 'お酒', '市販薬（咳止めなど）']	市販薬	タバコ	お酒	大麻		0			0	[]
1/21/2021 13:48:07	1	1	44	1	1	1	大学卒業	1	0	[]	0	0	0	0	[]	0	0	1	19	25	1	週4日以上	0	['乾燥大麻', '大麻樹脂（ハシシ、ワックス）', '電子タバコ', 'エディブル（食品）']	['“ハイ”になること（高揚感、多幸感）', '気ばらし、リラックスのための気分転換', '仕事、学業、家事などのパフォーマンス向上', '仲間意識の強化、所属感の向上', '性感の増強', 'その他']	[]	0	0	[]				0	0	0	0	0	0	['タバコ', 'お酒', '覚せい剤', 'シンナー', 'コカイン', '自然系の幻覚剤（幻覚キノコ、アヤワスカ、ペヨーテなど）', '幻覚薬（LSD、MDMAなど）', 'オピオイド（ヘロイン、モルヒネ、あへん、医療用麻薬）']	お酒	タバコ	シンナー	大麻	自然系の幻覚剤	0			0	[]
1/21/2021 13:49:01	1	1	24	1	1	1	高校卒業	1	0	[]	0	0	0	0	[]	0	0	1	19	5	1	月1回～週1回未満	0	['乾燥大麻', '電子タバコ']	['“ハイ”になること（高揚感、多幸感）', '気ばらし、リラックスのための気分転換', '仲間意識の強化、所属感の向上', '心理的苦痛（不安、あせり、抑うつ気分など）の緩和', '身体的苦痛（痛み、しびれ、めまい、不眠など）の緩和']	[]	0	0	[]				0	0	0	0	0	0	['タバコ', 'お酒', 'ベンゾジアゼピン系睡眠薬']	タバコ	お酒	ベンゾジアゼピン系睡眠薬	大麻		0			0	[]
1/21/2021 13:49:59	1	1	49	1	1	1	大学卒業	1	0	[]	0	0	0	0	[]	0	0	1	24	25	1	月1回未満	0	['乾燥大麻']	['“ハイ”になること（高揚感、多幸感）', '気ばらし、リラックスのための気分転換', 'その他']	[]	0	0	[]				0	0	0	0	0	0	['タバコ', 'お酒', '自然系の幻覚剤（幻覚キノコ、アヤワスカ、ペヨーテなど）']	お酒	タバコ	大麻	幻覚薬		0			0	[]
1/21/2021 13:50:30	1	1	29	1	1	1	中学卒業	1	0	[]	0	0	0	0	[]	1	1	1	19	10	1	週4日以上	0	['乾燥大麻']	['“ハイ”になること（高揚感、多幸感）', '気ばらし、リラックスのための気分転換', '仕事、学業、家事などのパフォーマンス向上', '仲間意識の強化、所属感の向上', '心理的苦痛（不安、あせり、抑うつ気分など）の緩和', '身体的苦痛（痛み、しびれ、めまい、不眠など）の緩和', '病気の治癒（がんの副作用緩和、など）']	['極端な耐性がついてくる']	0	1	['不安']	1回	大した問題ではなかった	数分から数時間	0	0	0	0	0	0	['タバコ', 'お酒', '市販薬（咳止めなど）']	タバコ	お酒	大麻			0			0	[]
1/21/2021 13:51:22	1	1	44	1	1	1	中学卒業	1	0	[]	0	0	0	0	[]	0	0	1	24	20	1	週4日以上	0	['乾燥大麻', '大麻樹脂（ハシシ、ワックス）', '電子タバコ', 'エディブル（食品）']	['“ハイ”になること（高揚感、多幸感）', '気ばらし、リラックスのための気分転換', '心理的苦痛（不安、あせり、抑うつ気分など）の緩和', '身体的苦痛（痛み、しびれ、めまい、不眠など）の緩和', '性感の増強']	[]	0	0	[]				0	0	0	0	0	0	['タバコ', 'お酒', '覚せい剤', 'シンナー']	タバコ	お酒	シンナー	大麻	覚醒剤	0			0	[]
1/21/2021 13:51:59	1	1	34	1	1	1	短大・専門学校卒業	1	0	[]	0	0	0	0	[]	0	0	1	29	5	1	月1回未満	0	['乾燥大麻']	['心理的苦痛（不安、あせり、抑うつ気分など）の緩和']	[]	0	0	[]				0	0	0	0	0	0	['タバコ', 'お酒']	タバコ	お酒	大麻			0			0	[]
1/21/2021 13:52:38	1	1	24	1	1	1	高校卒業	1	0	[]	0	0	0	1	['統合失調症']	0	0	1	19	5	1	月1回～週1回未満	0	['乾燥大麻']	['気ばらし、リラックスのための気分転換']	[]	0	1	['不安', '嘔気、嘔吐']	1回	苦痛を伴うが自分一人で対応できた	数分から数時間	0	0	0	0	0	0	['タバコ', 'お酒']	お酒	タバコ	大麻			0			0	[]
1/21/2021 13:52:42	1	1	44	1	1	1	短大・専門学校卒業	1	0	[]	0	0	0	0	[]	0	1	1	19	25	1	月1回～週1回未満	0	['乾燥大麻', '大麻樹脂（ハシシ、ワックス）', 'エディブル（食品）']	['“ハイ”になること（高揚感、多幸感）', '気ばらし、リラックスのための気分転換', '仲間意識の強化、所属感の向上', '心理的苦痛（不安、あせり、抑うつ気分など）の緩和', '身体的苦痛（痛み、しびれ、めまい、不眠など）の緩和']	[]	0	1	['嘔気、嘔吐']	2~5回	大した問題ではなかった	数分から数時間	0	0	0	0	0	0	['タバコ', 'お酒', '自然系の幻覚剤（幻覚キノコ、アヤワスカ、ペヨーテなど）', '幻覚薬（LSD、MDMAなど）', 'オピオイド（ヘロイン、モルヒネ、あへん、医療用麻薬）']	お酒	タバコ	大麻	自然系の幻覚剤	幻覚薬	0			0	[]
1/21/2021 13:53:05	1	1	24	1	1	1	高校卒業	1	0	[]	0	0	0	0	[]	0	0	1	24	0	1	週1～4日未満	0	['乾燥大麻']	['気ばらし、リラックスのための気分転換', '仲間意識の強化、所属感の向上', '心理的苦痛（不安、あせり、抑うつ気分など）の緩和']	[]	0	0	[]				0	0	0	0	0	0	['タバコ', 'お酒']	タバコ	お酒				0			0	[]
1/21/2021 13:54:45	1	1	34	1	1	1	短大・専門学校卒業	1	1	['その他']	19	1	0	0	[]	0	0	1	24	10	1	月1回未満	0	['乾燥大麻', '電子タバコ']	['“ハイ”になること（高揚感、多幸感）', '気ばらし、リラックスのための気分転換', '心理的苦痛（不安、あせり、抑うつ気分など）の緩和', '性感の増強', 'その他']	[]	0	1	['不安', '嘔気、嘔吐', 'その他']	11回以上	苦痛を伴うが自分一人で対応できた	数分から数時間	0	0	0	0	0	0	['タバコ', 'お酒', '覚せい剤', 'コカイン', '幻覚薬（LSD、MDMAなど）', '市販薬（咳止めなど）']	お酒	タバコ	大麻	市販薬	コカイン	0			0	[]
1/21/2021 13:54:52	1	1	24	1	1	1	短大・専門学校卒業	1	0	[]	0	0	0	0	[]	0	0	1	24	0	1	月1回未満	0	['乾燥大麻']	['“ハイ”になること（高揚感、多幸感）']	[]	0	1	['嘔気、嘔吐']	2~5回	苦痛を伴うが自分一人で対応できた	数分から数時間	0	0	0	0	0	0	['タバコ', 'お酒', '市販薬（咳止めなど）']	タバコ	お酒	市販薬	大麻	該当なし	0			0	[]
1/21/2021 13:56:50	1	1	29	1	1	1	大学卒業	1	0	[]	0	0	0	0	[]	0	0	1	24	5	0		24	['乾燥大麻', '電子タバコ']	['“ハイ”になること（高揚感、多幸感）', '気ばらし、リラックスのための気分転換']	[]	0	0	[]				0	0	0	0	0	0	['タバコ', 'お酒']	タバコ	お酒	大麻			0			0	[]
1/21/2021 13:56:55	1	1	29	0	1	1	高校卒業	1	1	['その他']	24	1	0	0	[]	0	0	1	24	5	1	週4日以上	0	['乾燥大麻']	['“ハイ”になること（高揚感、多幸感）', '気ばらし、リラックスのための気分転換', '心理的苦痛（不安、あせり、抑うつ気分など）の緩和']	[]	0	1	['不安']	1回	大した問題ではなかった	数分から数時間	1	0	0	0	0	0	['タバコ', 'お酒', 'ベンゾジアゼピン系睡眠薬']	大麻	ベンゾジアゼピン系睡眠薬	タバコ	お酒	該当なし	0			0	[]
1/21/2021 13:57:04	1	1	59	1	1	1	高校卒業	1	0	[]	0	0	0	0	[]	0	0	1	24	35	0		44	['乾燥大麻']	['“ハイ”になること（高揚感、多幸感）']	[]	0	1	['不安']	1回	大した問題ではなかった	数分から数時間	0	0	0	0	0	0	['タバコ', 'お酒', 'コカイン', '自然系の幻覚剤（幻覚キノコ、アヤワスカ、ペヨーテなど）', '幻覚薬（LSD、MDMAなど）', 'オピオイド（ヘロイン、モルヒネ、あへん、医療用麻薬）']	お酒	タバコ	大麻	幻覚薬	コカイン	0			0	[]
1/21/2021 13:58:29	1	1	24	0	1	1	中学卒業	1	0	[]	0	0	0	1	['気分障害（うつ病、うつ状態、双極性障害）', '統合失調症', '注意欠陥・多動症候群（ADHD）', 'パーソナリティ障害']	1	0	1	24	0	1	週1～4日未満	0	['乾燥大麻', 'エディブル（食品）']	['“ハイ”になること（高揚感、多幸感）', '気ばらし、リラックスのための気分転換', '仕事、学業、家事などのパフォーマンス向上', '心理的苦痛（不安、あせり、抑うつ気分など）の緩和', '身体的苦痛（痛み、しびれ、めまい、不眠など）の緩和', '性感の増強', '自傷的、自己破壊的な意図', 'その他']	[]	0	0	[]				0	0	0	0	0	0	['タバコ', 'お酒', '幻覚薬（LSD、MDMAなど）', '市販薬（咳止めなど）']	タバコ	お酒	市販薬	大麻	幻覚薬	0			0	[]
1/21/2021 13:59:24	1	1	24	1	1	1	大学卒業	1	0	[]	0	0	0	0	[]	0	0	1	24	0	0		24	['乾燥大麻', '電子タバコ']	['“ハイ”になること（高揚感、多幸感）', '気ばらし、リラックスのための気分転換', '仲間意識の強化、所属感の向上']	[]	0	0	[]				0	0	0	0	0	0	[]						0			0	[]
1/21/2021 13:59:40	1	1	39	1	1	1	高校卒業	1	0	[]	0	0	0	0	[]	0	0	1	24	15	0		24	['乾燥大麻']	['“ハイ”になること（高揚感、多幸感）', '気ばらし、リラックスのための気分転換', '心理的苦痛（不安、あせり、抑うつ気分など）の緩和', '身体的苦痛（痛み、しびれ、めまい、不眠など）の緩和']	[]	0	0	[]				0	0	0	0	0	0	['お酒', '自然系の幻覚剤（幻覚キノコ、アヤワスカ、ペヨーテなど）']	お酒	自然系の幻覚剤	大麻			0			0	[]
1/21/2021 14:00:03	1	1	34	1	1	1	短大・専門学校卒業	1	0	[]	0	0	0	0	[]	0	0	1	19	15	1	月1回～週1回未満	0	['乾燥大麻', '大麻樹脂（ハシシ、ワックス）', '電子タバコ', 'エディブル（食品）']	['“ハイ”になること（高揚感、多幸感）', '気ばらし、リラックスのための気分転換', '仕事、学業、家事などのパフォーマンス向上', '仲間意識の強化、所属感の向上', '心理的苦痛（不安、あせり、抑うつ気分など）の緩和', '身体的苦痛（痛み、しびれ、めまい、不眠など）の緩和', 'その他']	['意図したより大量、または長期間に使用してしまう', '大麻を入手、使用するために多くの時間を費やす']	1	1	['嘔気、嘔吐']	1回	苦痛を伴うが自分一人で対応できた	数分から数時間	0	0	0	0	0	0	['タバコ', 'お酒', '幻覚薬（LSD、MDMAなど）', '市販薬（咳止めなど）']	タバコ	お酒	大麻			0			0	[]
1/21/2021 14:00:21	1	1	34	1	1	1	大学卒業	1	0	[]	0	0	0	0	[]	0	0	1	24	10	0		29	['乾燥大麻']	['“ハイ”になること（高揚感、多幸感）', '気ばらし、リラックスのための気分転換', '仕事、学業、家事などのパフォーマンス向上']	[]	0	0	[]				0	0	0	0	0	0	['タバコ', 'お酒']	タバコ	お酒	大麻			0			0	[]
1/21/2021 14:00:26	1	1	29	1	1	1	大学卒業	1	0	[]	0	0	0	0	[]	0	0	1	24	5	0		29	['乾燥大麻', '電子タバコ', 'エディブル（食品）']	['“ハイ”になること（高揚感、多幸感）', '気ばらし、リラックスのための気分転換', '仕事、学業、家事などのパフォーマンス向上', '仲間意識の強化、所属感の向上', '心理的苦痛（不安、あせり、抑うつ気分など）の緩和', '身体的苦痛（痛み、しびれ、めまい、不眠など）の緩和']	['大麻を入手、使用するために多くの時間を費やす']	0	0	[]				0	0	0	0	0	0	['タバコ', 'お酒']	タバコ	お酒	大麻			0			0	[]
1/21/2021 14:01:11	1	1	39	1	1	1	大学卒業	1	0	[]	0	0	0	0	[]	0	0	1	24	15	0		34	['乾燥大麻', '大麻樹脂（ハシシ、ワックス）', 'エディブル（食品）']	['“ハイ”になること（高揚感、多幸感）', '気ばらし、リラックスのための気分転換', '仕事、学業、家事などのパフォーマンス向上', '仲間意識の強化、所属感の向上']	['意図したより大量、または長期間に使用してしまう', '大麻の使用が原因で仕事や生活に支障が出る', '大麻のため、他の活動が疎かになる', '物理的に危険な状況でも大麻を継続的に使用する（例：自動車の運転など）']	1	0	[]				0	0	0	1	0	0	['コカイン', '自然系の幻覚剤（幻覚キノコ、アヤワスカ、ペヨーテなど）', '幻覚薬（LSD、MDMAなど）', 'ベンゾジアゼピン系睡眠薬']	お酒	タバコ	自然系の幻覚剤	ベンゾジアゼピン系睡眠薬	市販薬	1	1回	使用をやめた	0	[]
1/21/2021 14:01:15	1	1	24	1	1	1	高校卒業	1	0	[]	0	0	0	0	[]	0	0	1	19	5	1	週4日以上	0	['乾燥大麻', '大麻樹脂（ハシシ、ワックス）', '電子タバコ', 'エディブル（食品）']	['気ばらし、リラックスのための気分転換', '仕事、学業、家事などのパフォーマンス向上', '心理的苦痛（不安、あせり、抑うつ気分など）の緩和', '身体的苦痛（痛み、しびれ、めまい、不眠など）の緩和']	[]	0	1	['嘔気、嘔吐']	1回	大した問題ではなかった	数分から数時間	0	0	0	0	0	0	['タバコ', 'お酒', '覚せい剤', 'コカイン', '幻覚薬（LSD、MDMAなど）', 'ベンゾジアゼピン系睡眠薬', '市販薬（咳止めなど）']	タバコ	お酒	大麻	市販薬	覚醒剤	0			0	[]
1/21/2021 14:03:33	1	1	54	1	1	1	高校卒業	1	1	['気分障害（うつ病、うつ状態、双極性障害）']	34	1	0	0	[]	0	0	1	19	35	1	月1回未満	0	['乾燥大麻', '大麻樹脂（ハシシ、ワックス）', '電子タバコ']	['気ばらし、リラックスのための気分転換', '心理的苦痛（不安、あせり、抑うつ気分など）の緩和']	[]	0	1	['不安']	6~10回	大した問題ではなかった	数時間から1日	0	0	0	0	0	0	['タバコ', 'お酒', '覚せい剤', 'コカイン', '自然系の幻覚剤（幻覚キノコ、アヤワスカ、ペヨーテなど）']	お酒	タバコ	大麻	自然系の幻覚剤	覚醒剤	0			0	[]
1/21/2021 14:05:17	1	1	34	1	1	1	高校卒業	1	0	[]	0	0	0	0	[]	0	0	1	19	15	1	週4日以上	0	['乾燥大麻', '大麻樹脂（ハシシ、ワックス）', '電子タバコ', 'エディブル（食品）']	['“ハイ”になること（高揚感、多幸感）', '気ばらし、リラックスのための気分転換', '身体的苦痛（痛み、しびれ、めまい、不眠など）の緩和', 'その他']	[]	0	1	['嘔気、嘔吐']	11回以上	大した問題ではなかった	数分から数時間	0	0	0	0	0	0	['タバコ', 'お酒', 'コカイン']	タバコ	お酒	大麻	コカイン		0			0	[]
1/21/2021 14:05:37	1	1	54	1	1	1	高校卒業	1	0	[]	0	0	0	0	[]	0	0	1	24	30	0		34	['乾燥大麻', '大麻樹脂（ハシシ、ワックス）']	['“ハイ”になること（高揚感、多幸感）', '気ばらし、リラックスのための気分転換', '仕事、学業、家事などのパフォーマンス向上', '仲間意識の強化、所属感の向上', '神秘的・宗教的体験']	[]	0	0	[]				0	0	0	0	0	0	['タバコ', 'お酒']	タバコ	お酒	大麻	該当なし	該当なし	0			0	[]
1/21/2021 14:06:37	1	1	29	1	1	1	短大・専門学校卒業	1	0	[]	0	0	0	0	[]	0	0	1	24	5	0		29	['乾燥大麻', 'エディブル（食品）']	['“ハイ”になること（高揚感、多幸感）', '気ばらし、リラックスのための気分転換', '心理的苦痛（不安、あせり、抑うつ気分など）の緩和']	[]	0	0	[]				0	0	0	0	0	0	['タバコ', 'お酒']	お酒	タバコ	大麻	該当なし	該当なし	0			0	[]
1/21/2021 14:08:59	1	1	24	1	1	1	大学卒業	1	0	[]	0	0	0	0	[]	0	1	1	24	0	1	月1回未満	0	['乾燥大麻', 'エディブル（食品）']	['“ハイ”になること（高揚感、多幸感）', '気ばらし、リラックスのための気分転換', '仕事、学業、家事などのパフォーマンス向上', '心理的苦痛（不安、あせり、抑うつ気分など）の緩和']	[]	0	0	[]				0	0	0	0	0	0	['タバコ', 'お酒', 'コカイン', '幻覚薬（LSD、MDMAなど）', 'ベンゾジアゼピン系睡眠薬', '市販薬（咳止めなど）']	お酒	タバコ	ベンゾジアゼピン系睡眠薬	大麻	幻覚薬	0			0	[]
1/21/2021 14:09:06	1	1	29	1	1	1	高校卒業	1	1	['気分障害（うつ病、うつ状態、双極性障害）']	24	1	0	0	[]	0	0	1	24	5	1	月1回未満	0	['乾燥大麻', '電子タバコ']	['“ハイ”になること（高揚感、多幸感）']	[]	0	1	['不安', '妄想', '嘔気、嘔吐']	1回	大した問題ではなかった	数分から数時間	0	0	0	0	0	0	['タバコ', 'お酒', '市販薬（咳止めなど）']	お酒	タバコ	大麻	市販薬		0			0	[]
1/21/2021 14:09:08	1	1	34	1	1	1	大学卒業	1	0	[]	0	0	0	0	[]	0	0	1	24	10	1	月1回未満	0	['乾燥大麻', '電子タバコ', 'エディブル（食品）']	['“ハイ”になること（高揚感、多幸感）', '気ばらし、リラックスのための気分転換', '心理的苦痛（不安、あせり、抑うつ気分など）の緩和']	[]	0	0	[]				0	0	0	0	0	0	['タバコ', 'お酒', '幻覚薬（LSD、MDMAなど）']	タバコ	お酒	大麻	幻覚薬	該当なし	0			0	[]
1/21/2021 14:09:19	1	1	69	1	1	1	大学卒業	1	0	[]	0	0	0	0	[]	0	0	1	29	40	1	週1～4日未満	0	['乾燥大麻']	['“ハイ”になること（高揚感、多幸感）', '気ばらし、リラックスのための気分転換', '仕事、学業、家事などのパフォーマンス向上', '仲間意識の強化、所属感の向上', '心理的苦痛（不安、あせり、抑うつ気分など）の緩和', '身体的苦痛（痛み、しびれ、めまい、不眠など）の緩和', '性感の増強']	[]	0	0	[]				0	0	0	0	0	0	[]						0			0	[]
1/21/2021 14:09:46	1	1	54	1	1	1	高校卒業	1	0	[]	0	0	0	0	[]	0	0	1	19	35	0		54	['乾燥大麻', '大麻樹脂（ハシシ、ワックス）']	['“ハイ”になること（高揚感、多幸感）', '気ばらし、リラックスのための気分転換', '仕事、学業、家事などのパフォーマンス向上', '仲間意識の強化、所属感の向上', '性感の増強']	[]	0	0	[]				0	0	0	0	0	0	['タバコ', 'お酒', 'コカイン', '自然系の幻覚剤（幻覚キノコ、アヤワスカ、ペヨーテなど）', '幻覚薬（LSD、MDMAなど）']	大麻	タバコ	お酒	幻覚薬	自然系の幻覚剤	0			0	[]
1/21/2021 14:11:10	1	1	24	0	1	1	高校卒業	1	1	['気分障害（うつ病、うつ状態、双極性障害）']	19	1	1	1	['気分障害（うつ病、うつ状態、双極性障害）']	0	0	1	24	0	1	週4日以上	0	['乾燥大麻', '電子タバコ', 'エディブル（食品）']	['“ハイ”になること（高揚感、多幸感）', '気ばらし、リラックスのための気分転換', '仕事、学業、家事などのパフォーマンス向上', '心理的苦痛（不安、あせり、抑うつ気分など）の緩和', '身体的苦痛（痛み、しびれ、めまい、不眠など）の緩和', '病気の治癒（がんの副作用緩和、など）']	[]	0	0	[]				0	0	0	0	0	0	['タバコ', 'お酒', '幻覚薬（LSD、MDMAなど）', '市販薬（咳止めなど）']	お酒	タバコ	市販薬	大麻	幻覚薬	0			0	[]
1/21/2021 14:11:42	1	1	24	1	1	1	高校卒業	1	0	[]	0	0	0	0	[]	0	0	1	19	5	1	週4日以上	0	['乾燥大麻', '大麻樹脂（ハシシ、ワックス）', '電子タバコ', 'エディブル（食品）']	['“ハイ”になること（高揚感、多幸感）', '気ばらし、リラックスのための気分転換', '仕事、学業、家事などのパフォーマンス向上', '仲間意識の強化、所属感の向上', '心理的苦痛（不安、あせり、抑うつ気分など）の緩和', '身体的苦痛（痛み、しびれ、めまい、不眠など）の緩和', '神秘的・宗教的体験']	[]	0	0	[]				0	0	0	0	0	0	['タバコ', 'お酒', '幻覚薬（LSD、MDMAなど）']	タバコ	お酒	大麻			0			0	[]
1/21/2021 14:12:27	1	1	29	1	1	1	中学卒業	1	0	[]	0	0	0	0	[]	1	0	1	19	10	1	月1回未満	0	['乾燥大麻']	['“ハイ”になること（高揚感、多幸感）', '気ばらし、リラックスのための気分転換']	[]	0	0	[]				0	0	0	0	0	0	['タバコ', 'お酒']	タバコ	お酒	大麻			0			0	[]
1/21/2021 14:12:36	1	1	44	1	1	1	高校卒業	1	1	['気分障害（うつ病、うつ状態、双極性障害）']	24	0	0	0	[]	0	0	1	24	20	1	週4日以上	0	['乾燥大麻', '電子タバコ', 'エディブル（食品）']	['“ハイ”になること（高揚感、多幸感）', '気ばらし、リラックスのための気分転換', '心理的苦痛（不安、あせり、抑うつ気分など）の緩和', '身体的苦痛（痛み、しびれ、めまい、不眠など）の緩和']	[]	0	0	[]				0	0	0	0	0	0	['タバコ', 'お酒']	お酒	タバコ				0			0	[]
1/21/2021 14:14:02	1	1	24	1	1	1	高校卒業	0	0	[]	0	0	0	0	[]	0	0	1	24	0	1	月1回未満	0	['乾燥大麻']	['“ハイ”になること（高揚感、多幸感）', '気ばらし、リラックスのための気分転換', '仕事、学業、家事などのパフォーマンス向上', '心理的苦痛（不安、あせり、抑うつ気分など）の緩和', '病気の治癒（がんの副作用緩和、など）']	[]	0	1	['不安']	1回	大した問題ではなかった	数分から数時間	0	0	0	0	0	0	['タバコ', 'お酒']	お酒	タバコ				0			0	[]
1/21/2021 14:14:24	1	1	34	1	1	1	短大・専門学校卒業	1	0	[]	0	0	0	0	[]	0	0	1	19	15	0		29	['乾燥大麻', '大麻樹脂（ハシシ、ワックス）']	['気ばらし、リラックスのための気分転換', '神秘的・宗教的体験']	[]	0	0	[]				0	0	0	0	0	0	['タバコ', 'お酒']	タバコ	お酒	大麻			0			0	[]
1/21/2021 14:14:29	1	1	44	1	1	1	高校卒業	1	0	[]	0	0	0	0	[]	0	0	1	14	30	1	月1回～週1回未満	0	['乾燥大麻', '大麻樹脂（ハシシ、ワックス）', '電子タバコ']	['“ハイ”になること（高揚感、多幸感）', '気ばらし、リラックスのための気分転換', '仕事、学業、家事などのパフォーマンス向上', '仲間意識の強化、所属感の向上', '心理的苦痛（不安、あせり、抑うつ気分など）の緩和', '身体的苦痛（痛み、しびれ、めまい、不眠など）の緩和', '病気の治癒（がんの副作用緩和、など）', '性感の増強']	['極端な耐性がついてくる']	0	1	['不安']	6~10回	大した問題ではなかった	数分から数時間	0	0	0	0	0	0	['タバコ', 'お酒']	タバコ	お酒	大麻			0			0	[]
1/21/2021 14:14:56	1	1	44	1	1	1	高校卒業	0	0	[]	0	0	0	0	[]	0	0	1	34	10	0		34	['乾燥大麻']	['身体的苦痛（痛み、しびれ、めまい、不眠など）の緩和', '病気の治癒（がんの副作用緩和、など）']	[]	0	1	['不安', '嘔気、嘔吐']	1回	苦痛を伴うが自分一人で対応できた	数分から数時間	0	0	0	0	0	0	['タバコ', 'お酒', 'ベンゾジアゼピン系睡眠薬']	タバコ	お酒	ベンゾジアゼピン系睡眠薬	該当なし	該当なし	0			0	[]
1/21/2021 14:15:28	1	1	29	1	1	1	高校卒業	1	0	[]	0	0	0	0	[]	0	0	1	19	10	1	週4日以上	0	['乾燥大麻', '電子タバコ']	['“ハイ”になること（高揚感、多幸感）', '気ばらし、リラックスのための気分転換', '仕事、学業、家事などのパフォーマンス向上', '仲間意識の強化、所属感の向上', '心理的苦痛（不安、あせり、抑うつ気分など）の緩和', '神秘的・宗教的体験', '性感の増強']	['意図したより大量、または長期間に使用してしまう', '大麻を入手、使用するために多くの時間を費やす', '大麻への強い渇望がある', '大麻の使用が原因で仕事や生活に支障が出る', '物理的に危険な状況でも大麻を継続的に使用する（例：自動車の運転など）', '大麻によって健康被害が出ているとわかっても使用を続ける', '極端な耐性がついてくる']	1	0	[]				0	0	0	0	0	0	['タバコ', 'お酒', '市販薬（咳止めなど）']	市販薬	お酒	タバコ	大麻		0			0	[]
1/21/2021 14:15:32	1	1	44	1	1	1	短大・専門学校卒業	1	0	[]	0	0	0	0	[]	0	0	1	24	20	1	週4日以上	0	['乾燥大麻']	['気ばらし、リラックスのための気分転換', '心理的苦痛（不安、あせり、抑うつ気分など）の緩和']	[]	0	0	[]				0	0	0	0	0	0	['タバコ', 'お酒', '幻覚薬（LSD、MDMAなど）']	タバコ	お酒	大麻	幻覚薬		1	1回	使用が減った	1	['それ以外（MDMA、LSDなど）']
1/21/2021 14:17:24	1	1	29	1	1	1	高校卒業	1	0	[]	0	0	0	0	[]	1	0	1	29	0	1	週4日以上	0	['乾燥大麻', '電子タバコ']	['“ハイ”になること（高揚感、多幸感）', '仲間意識の強化、所属感の向上', 'その他']	[]	0	1	['不安', '抑うつ気分']	1回	大した問題ではなかった	数分から数時間	0	0	0	0	0	0	['お酒']	お酒	大麻				0			0	[]
1/21/2021 14:17:47	1	1	54	1	1	1	大学卒業	0	0	[]	0	0	0	0	[]	0	0	1	29	25	0		49	['乾燥大麻', '大麻樹脂（ハシシ、ワックス）', 'エディブル（食品）']	['“ハイ”になること（高揚感、多幸感）', '気ばらし、リラックスのための気分転換']	[]	0	0	[]				0	0	0	0	0	0	['タバコ', 'お酒', '覚せい剤', 'コカイン', '自然系の幻覚剤（幻覚キノコ、アヤワスカ、ペヨーテなど）', '幻覚薬（LSD、MDMAなど）', 'オピオイド（ヘロイン、モルヒネ、あへん、医療用麻薬）', 'ベンゾジアゼピン系睡眠薬']	タバコ	お酒	覚醒剤	自然系の幻覚剤	大麻	1	1回	使用が減った	0	[]
1/21/2021 14:19:07	1	1	49	1	1	1	大学卒業	1	0	[]	0	0	0	0	[]	0	0	1	24	25	1	月1回～週1回未満	0	['乾燥大麻', '大麻樹脂（ハシシ、ワックス）', '電子タバコ', 'エディブル（食品）']	['“ハイ”になること（高揚感、多幸感）', '気ばらし、リラックスのための気分転換', '性感の増強']	[]	0	0	[]				0	0	0	0	0	0	['タバコ', 'お酒', '市販薬（咳止めなど）']	市販薬	タバコ	お酒	大麻		0			0	[]
1/21/2021 14:19:37	1	1	24	1	1	1	大学院卒業以上	1	0	[]	0	0	0	0	[]	0	0	1	24	0	1	月1回未満	0	['電子タバコ']	['“ハイ”になること（高揚感、多幸感）', '気ばらし、リラックスのための気分転換', '心理的苦痛（不安、あせり、抑うつ気分など）の緩和', '性感の増強']	[]	0	0	[]				0	0	0	0	0	0	['お酒']	お酒	大麻				0			0	[]
1/21/2021 14:19:45	1	1	24	1	1	1	大学卒業	1	0	[]	0	0	0	0	[]	0	0	1	19	5	1	週1～4日未満	0	['乾燥大麻', '電子タバコ', 'エディブル（食品）']	['“ハイ”になること（高揚感、多幸感）', '気ばらし、リラックスのための気分転換', '仕事、学業、家事などのパフォーマンス向上', '仲間意識の強化、所属感の向上']	['大麻を入手、使用するために多くの時間を費やす']	0	0	[]				0	0	0	0	0	0	['お酒', '幻覚薬（LSD、MDMAなど）', 'ベンゾジアゼピン系睡眠薬']	お酒	大麻				0			0	[]
1/21/2021 14:20:05	1	1	19	1	1	1	高校卒業	1	0	[]	0	0	0	0	[]	0	0	1	19	0	1	週1～4日未満	0	['乾燥大麻', '電子タバコ']	['“ハイ”になること（高揚感、多幸感）', '気ばらし、リラックスのための気分転換', '仕事、学業、家事などのパフォーマンス向上', '仲間意識の強化、所属感の向上']	[]	0	0	[]				0	0	0	0	0	0	['タバコ', 'お酒', '市販薬（咳止めなど）']	お酒	タバコ	市販薬	大麻		0			0	[]
1/21/2021 14:20:30	1	1	44	1	1	1	中学卒業	1	0	[]	0	0	0	0	[]	0	1	1	24	20	0		29	['乾燥大麻', '大麻樹脂（ハシシ、ワックス）']	['“ハイ”になること（高揚感、多幸感）', '気ばらし、リラックスのための気分転換', '性感の増強']	[]	0	0	[]				0	0	0	0	0	0	['タバコ', 'お酒', '市販薬（咳止めなど）']	市販薬	タバコ	お酒	大麻		0			0	[]
1/21/2021 14:21:03	1	1	29	1	1	1	大学卒業	1	0	[]	0	0	0	0	[]	0	0	1	19	10	0		29	['乾燥大麻', '大麻樹脂（ハシシ、ワックス）', '電子タバコ', 'エディブル（食品）']	['身体的苦痛（痛み、しびれ、めまい、不眠など）の緩和', '病気の治癒（がんの副作用緩和、など）']	[]	0	0	[]				0	0	0	0	0	0	['タバコ', 'お酒']	タバコ	お酒	大麻			0			0	[]
1/21/2021 14:21:18	1	1	24	1	1	1	高校卒業	1	1	['その他']	14	1	0	0	[]	0	0	1	19	5	0		24	['乾燥大麻', '電子タバコ']	['気ばらし、リラックスのための気分転換', '仕事、学業、家事などのパフォーマンス向上']	[]	0	0	[]				0	0	0	0	0	0	['タバコ', 'お酒']						0			0	[]
1/21/2021 14:21:44	1	1	39	1	1	1	大学卒業	1	0	[]	0	0	0	0	[]	1	0	1	19	20	1	月1回～週1回未満	0	['乾燥大麻', '大麻樹脂（ハシシ、ワックス）']	['気ばらし、リラックスのための気分転換']	[]	0	0	[]				0	0	0	0	0	0	['タバコ', 'お酒']	タバコ	お酒	大麻			0			0	[]
1/21/2021 14:21:47	1	1	24	0	1	1	中学卒業	1	0	[]	0	0	0	1	['気分障害（うつ病、うつ状態、双極性障害）']	0	1	1	24	0	1	週4日以上	0	['乾燥大麻']	['“ハイ”になること（高揚感、多幸感）', '気ばらし、リラックスのための気分転換', '性感の増強']	['意図したより大量、または長期間に使用してしまう', '大麻を入手、使用するために多くの時間を費やす']	1	0	[]				0	0	0	1	0	0	['タバコ', 'お酒', 'コカイン', '市販薬（咳止めなど）']	市販薬	タバコ	お酒	大麻	コカイン	0			0	[]
1/21/2021 14:22:00	1	1	29	0	1	1	中学卒業	1	0	[]	0	0	0	1	['気分障害（うつ病、うつ状態、双極性障害）', '注意欠陥・多動症候群（ADHD）']	1	1	1	19	10	1	月1回未満	0	['乾燥大麻']	['“ハイ”になること（高揚感、多幸感）', '気ばらし、リラックスのための気分転換', '仕事、学業、家事などのパフォーマンス向上', '心理的苦痛（不安、あせり、抑うつ気分など）の緩和', '身体的苦痛（痛み、しびれ、めまい、不眠など）の緩和', '病気の治癒（がんの副作用緩和、など）']	[]	0	0	[]				0	0	0	0	0	0	['タバコ', 'お酒']	お酒	タバコ	大麻			0			0	[]
1/21/2021 14:22:06	1	1	19	1	1	1	高校卒業	1	1	['注意欠陥・多動症候群（ADHD）']	19	1	1	0	[]	0	0	1	19	0	0		19	['乾燥大麻', 'エディブル（食品）']	['気ばらし、リラックスのための気分転換', '心理的苦痛（不安、あせり、抑うつ気分など）の緩和']	['使用をやめようとするけれど上手くいかない']	0	0	[]				0	0	0	0	0	0	['タバコ', 'お酒', 'ベンゾジアゼピン系睡眠薬', '市販薬（咳止めなど）']	お酒	タバコ	市販薬	ベンゾジアゼピン系睡眠薬	大麻	0			0	[]
1/21/2021 14:22:50	1	1	54	0	1	1	高校卒業	1	0	[]	0	0	0	0	[]	0	0	1	29	25	0		44	['エディブル（食品）']	['心理的苦痛（不安、あせり、抑うつ気分など）の緩和', '身体的苦痛（痛み、しびれ、めまい、不眠など）の緩和']	[]	0	0	[]				0	0	0	0	0	0	['タバコ']	タバコ	大麻				0			0	[]
1/21/2021 14:23:25	1	1	24	1	1	1	中学卒業	1	0	[]	0	0	0	0	[]	0	0	1	19	5	1	月1回未満	0	['乾燥大麻']	['気ばらし、リラックスのための気分転換', '心理的苦痛（不安、あせり、抑うつ気分など）の緩和']	[]	0	0	[]				0	0	0	0	0	0	['タバコ', 'お酒']	お酒	タバコ	大麻	該当なし	該当なし	0			0	[]
1/21/2021 14:23:30	1	1	29	1	1	1	大学卒業	1	0	[]	0	0	0	0	[]	0	0	1	24	5	1	週1～4日未満	0	['乾燥大麻', '電子タバコ']	['“ハイ”になること（高揚感、多幸感）', '気ばらし、リラックスのための気分転換', '仕事、学業、家事などのパフォーマンス向上', '仲間意識の強化、所属感の向上', '心理的苦痛（不安、あせり、抑うつ気分など）の緩和', '身体的苦痛（痛み、しびれ、めまい、不眠など）の緩和']	[]	0	0	[]				0	0	0	0	0	0	['タバコ', 'お酒', '幻覚薬（LSD、MDMAなど）']	お酒	タバコ	大麻	幻覚薬		0			0	[]
1/21/2021 14:23:55	1	1	29	1	1	1	大学卒業	1	0	[]	0	0	0	0	[]	0	0	1	24	5	0		24	['乾燥大麻']	['“ハイ”になること（高揚感、多幸感）', '気ばらし、リラックスのための気分転換']	[]	0	0	[]				0	0	0	0	0	0	['タバコ', 'お酒']	お酒	タバコ	大麻			0			0	[]
1/21/2021 14:24:00	1	1	24	1	1	1	高校卒業	1	0	[]	0	0	0	0	[]	0	0	1	24	0	1	月1回未満	0	['乾燥大麻']	['気ばらし、リラックスのための気分転換', '身体的苦痛（痛み、しびれ、めまい、不眠など）の緩和', 'その他']	[]	0	0	[]				0	0	0	0	0	0	['タバコ', 'お酒', '市販薬（咳止めなど）']	市販薬	お酒	タバコ	大麻		0			0	[]
1/21/2021 14:24:23	1	1	24	1	1	1	短大・専門学校卒業	1	0	[]	0	0	0	0	[]	1	0	1	24	0	1	週1～4日未満	0	['乾燥大麻', '電子タバコ']	['“ハイ”になること（高揚感、多幸感）', '気ばらし、リラックスのための気分転換', '仕事、学業、家事などのパフォーマンス向上']	[]	0	0	[]				0	0	0	0	0	0	['幻覚薬（LSD、MDMAなど）']	タバコ	お酒	大麻	幻覚薬		0			0	[]
1/21/2021 14:24:29	1	1	39	1	1	1	高校卒業	1	0	[]	0	0	0	0	[]	0	0	1	19	20	1	週4日以上	0	['乾燥大麻']	['“ハイ”になること（高揚感、多幸感）', '仕事、学業、家事などのパフォーマンス向上', '身体的苦痛（痛み、しびれ、めまい、不眠など）の緩和']	[]	0	0	[]				0	0	0	0	0	0	['タバコ', 'お酒', '自然系の幻覚剤（幻覚キノコ、アヤワスカ、ペヨーテなど）']	お酒	タバコ	大麻			0			0	[]
1/21/2021 14:25:17	1	1	19	1	1	1	大学卒業	1	0	[]	0	0	0	0	[]	0	0	1	19	0	0		19	['乾燥大麻', '大麻樹脂（ハシシ、ワックス）']	['気ばらし、リラックスのための気分転換']	[]	0	0	[]				0	0	0	0	0	0	['タバコ', 'お酒', '幻覚薬（LSD、MDMAなど）']	タバコ	お酒	自然系の幻覚剤	大麻		0			0	[]
1/21/2021 14:25:29	1	1	24	1	1	1	高校卒業	1	0	[]	0	0	0	0	[]	0	0	1	19	5	1	月1回未満	0	['乾燥大麻']	['“ハイ”になること（高揚感、多幸感）', '気ばらし、リラックスのための気分転換']	[]	0	0	[]				0	0	0	0	0	0	['タバコ', 'お酒']	タバコ	お酒	大麻	該当なし	該当なし	0			0	[]
1/21/2021 14:25:36	1	1	24	0	1	1	高校卒業	1	0	[]	0	0	0	0	[]	1	0	1	19	5	1	週4日以上	0	['乾燥大麻', '大麻樹脂（ハシシ、ワックス）']	['“ハイ”になること（高揚感、多幸感）', '気ばらし、リラックスのための気分転換', '仕事、学業、家事などのパフォーマンス向上', '仲間意識の強化、所属感の向上', '心理的苦痛（不安、あせり、抑うつ気分など）の緩和', '身体的苦痛（痛み、しびれ、めまい、不眠など）の緩和', '神秘的・宗教的体験', '性感の増強']	[]	0	1	['不安', '妄想']	1回	大した問題ではなかった	数分から数時間	0	0	0	0	0	0	['タバコ', 'お酒']	タバコ	お酒	大麻			0			0	[]
1/21/2021 14:26:15	1	1	19	1	1	1	高校卒業	1	0	[]	0	0	0	0	[]	0	0	1	19	0	1	月1回～週1回未満	0	['乾燥大麻', '電子タバコ', 'エディブル（食品）']	['“ハイ”になること（高揚感、多幸感）', '気ばらし、リラックスのための気分転換', '仕事、学業、家事などのパフォーマンス向上', '仲間意識の強化、所属感の向上', '性感の増強']	['大麻を入手、使用するために多くの時間を費やす']	0	0	[]				0	0	0	0	0	0	['タバコ', 'お酒']	タバコ	大麻	お酒			0			0	[]
1/21/2021 14:26:53	1	1	34	1	1	1	短大・専門学校卒業	1	0	[]	0	0	0	1	['統合失調症']	0	0	1	24	10	0		24	['乾燥大麻']	['気ばらし、リラックスのための気分転換', '心理的苦痛（不安、あせり、抑うつ気分など）の緩和', '身体的苦痛（痛み、しびれ、めまい、不眠など）の緩和']	[]	0	0	[]				0	0	0	0	0	0	['タバコ', 'お酒', '市販薬（咳止めなど）']	お酒	タバコ	大麻			0			0	[]
1/21/2021 14:26:55	1	1	59	1	1	1	大学卒業	1	0	[]	0	0	0	0	[]	0	0	1	24	35	0		39	['乾燥大麻']	['“ハイ”になること（高揚感、多幸感）', '気ばらし、リラックスのための気分転換', '仕事、学業、家事などのパフォーマンス向上', '性感の増強']	[]	0	0	[]				0	0	0	0	0	0	['タバコ', 'お酒', '市販薬（咳止めなど）']	市販薬	お酒	タバコ	大麻		0			0	[]
1/21/2021 14:26:57	1	1	29	1	1	1	高校卒業	1	1	['気分障害（うつ病、うつ状態、双極性障害）']	29	1	1	0	[]	0	1	1	19	10	1	週4日以上	0	['乾燥大麻', '大麻樹脂（ハシシ、ワックス）', '電子タバコ', 'エディブル（食品）']	['“ハイ”になること（高揚感、多幸感）', '気ばらし、リラックスのための気分転換', '仕事、学業、家事などのパフォーマンス向上', '仲間意識の強化、所属感の向上', '心理的苦痛（不安、あせり、抑うつ気分など）の緩和', '身体的苦痛（痛み、しびれ、めまい、不眠など）の緩和']	[]	0	0	[]				0	0	0	0	0	0	['タバコ', 'お酒', 'コカイン', '幻覚薬（LSD、MDMAなど）', 'ベンゾジアゼピン系睡眠薬', '市販薬（咳止めなど）']	お酒	ベンゾジアゼピン系睡眠薬	タバコ	コカイン	大麻	0			0	[]
1/21/2021 14:27:03	1	1	24	1	1	1	高校卒業	1	0	[]	0	0	0	1	['気分障害（うつ病、うつ状態、双極性障害）']	1	0	1	19	5	0		24	['乾燥大麻']	['“ハイ”になること（高揚感、多幸感）', '気ばらし、リラックスのための気分転換', '心理的苦痛（不安、あせり、抑うつ気分など）の緩和', '身体的苦痛（痛み、しびれ、めまい、不眠など）の緩和', '神秘的・宗教的体験', '性感の増強']	[]	0	0	[]				0	0	0	0	0	0	['タバコ', 'お酒']						0			0	[]
1/21/2021 14:27:09	1	1	24	1	1	1	高校卒業	1	0	[]	0	0	0	1	['気分障害（うつ病、うつ状態、双極性障害）']	1	0	1	19	5	0		24	['乾燥大麻']	['“ハイ”になること（高揚感、多幸感）', '気ばらし、リラックスのための気分転換', '心理的苦痛（不安、あせり、抑うつ気分など）の緩和', '身体的苦痛（痛み、しびれ、めまい、不眠など）の緩和', '神秘的・宗教的体験', '性感の増強']	[]	0	0	[]				0	0	0	0	0	0	['タバコ', 'お酒']						0			0	[]
1/21/2021 14:27:32	1	1	44	1	1	1	高校卒業	1	0	[]	0	0	0	1	['気分障害（うつ病、うつ状態、双極性障害）', '統合失調症', '自閉症スペクトラム']	0	0	1	19	25	1	月1回未満	0	['乾燥大麻', '大麻樹脂（ハシシ、ワックス）', 'エディブル（食品）']	['“ハイ”になること（高揚感、多幸感）', '気ばらし、リラックスのための気分転換', '性感の増強']	[]	0	0	[]				0	0	0	0	0	0	['タバコ', 'お酒', '自然系の幻覚剤（幻覚キノコ、アヤワスカ、ペヨーテなど）']	タバコ	お酒	大麻	自然系の幻覚剤		0			0	[]
1/21/2021 14:28:29	1	1	24	1	1	1	高校卒業	1	0	[]	0	0	0	0	[]	0	0	1	19	5	1	週4日以上	0	['乾燥大麻', '電子タバコ']	['“ハイ”になること（高揚感、多幸感）', '気ばらし、リラックスのための気分転換', '仕事、学業、家事などのパフォーマンス向上', '心理的苦痛（不安、あせり、抑うつ気分など）の緩和', '身体的苦痛（痛み、しびれ、めまい、不眠など）の緩和']	[]	0	1	['嘔気、嘔吐']	2~5回	大した問題ではなかった	数分から数時間	0	0	0	0	0	0	['タバコ', 'お酒', 'コカイン', '幻覚薬（LSD、MDMAなど）', '市販薬（咳止めなど）']	タバコ	お酒	シンナー	大麻	幻覚薬	0			0	[]
1/21/2021 14:28:29	1	1	29	1	1	1	短大・専門学校卒業	1	1	['気分障害（うつ病、うつ状態、双極性障害）', '不安障害']	14	1	1	0	[]	0	0	1	14	15	1	週4日以上	0	['乾燥大麻', '大麻樹脂（ハシシ、ワックス）', '電子タバコ', 'エディブル（食品）']	['心理的苦痛（不安、あせり、抑うつ気分など）の緩和', '身体的苦痛（痛み、しびれ、めまい、不眠など）の緩和']	[]	0	0	[]				0	0	0	0	0	0	['タバコ', 'お酒', '覚せい剤', 'シンナー', 'コカイン', '自然系の幻覚剤（幻覚キノコ、アヤワスカ、ペヨーテなど）', '幻覚薬（LSD、MDMAなど）', 'オピオイド（ヘロイン、モルヒネ、あへん、医療用麻薬）', 'ベンゾジアゼピン系睡眠薬', '市販薬（咳止めなど）']	タバコ	お酒	大麻			0			0	[]
1/21/2021 14:29:06	1	1	19	1	1	1	高校卒業	1	0	[]	0	0	0	1	['気分障害（うつ病、うつ状態、双極性障害）']	0	1	1	19	0	1	週4日以上	0	['乾燥大麻', '大麻樹脂（ハシシ、ワックス）', '電子タバコ']	['“ハイ”になること（高揚感、多幸感）', '気ばらし、リラックスのための気分転換', '心理的苦痛（不安、あせり、抑うつ気分など）の緩和', '身体的苦痛（痛み、しびれ、めまい、不眠など）の緩和']	['大麻の使用が原因で仕事や生活に支障が出る', '物理的に危険な状況でも大麻を継続的に使用する（例：自動車の運転など）']	1	1	['嘔気、嘔吐']	2~5回	苦痛を伴うが自分一人で対応できた	数分から数時間	0	0	0	1	0	0	['タバコ', 'お酒', '幻覚薬（LSD、MDMAなど）', '市販薬（咳止めなど）']	お酒	タバコ	大麻	市販薬	幻覚薬	0			0	[]
1/21/2021 14:29:47	1	1	24	1	1	1	大学卒業	1	0	[]	0	0	0	0	[]	0	0	1	19	5	1	週4日以上	0	['乾燥大麻', '大麻樹脂（ハシシ、ワックス）', '電子タバコ']	['気ばらし、リラックスのための気分転換', '心理的苦痛（不安、あせり、抑うつ気分など）の緩和']	[]	0	1	['嘔気、嘔吐']	1回	大した問題ではなかった	数分から数時間	0	0	0	0	0	0	['タバコ', 'お酒']	お酒	タバコ	大麻			0			0	[]
1/21/2021 14:29:50	1	1	24	1	1	1	高校卒業	1	0	[]	0	0	0	0	[]	0	0	1	19	5	1	週4日以上	0	['乾燥大麻', '大麻樹脂（ハシシ、ワックス）']	['“ハイ”になること（高揚感、多幸感）', '気ばらし、リラックスのための気分転換', '仕事、学業、家事などのパフォーマンス向上', '仲間意識の強化、所属感の向上', '心理的苦痛（不安、あせり、抑うつ気分など）の緩和', '身体的苦痛（痛み、しびれ、めまい、不眠など）の緩和', '病気の治癒（がんの副作用緩和、など）', '神秘的・宗教的体験']	[]	0	1	['不安']	1回	大した問題ではなかった	数分から数時間	0	0	0	0	0	0	['タバコ', 'お酒']	お酒	大麻	タバコ			1	1回	変わらない	0	[]
1/21/2021 14:30:37	1	1	34	1	1	1	大学卒業	1	0	[]	0	0	0	0	[]	0	0	1	24	10	0		29	['乾燥大麻', 'エディブル（食品）']	['気ばらし、リラックスのための気分転換', '心理的苦痛（不安、あせり、抑うつ気分など）の緩和']	[]	0	0	[]				0	0	0	0	0	0	['タバコ', 'お酒']	お酒	タバコ	大麻			0			0	[]
1/21/2021 14:30:43	1	1	29	1	1	1	高校卒業	1	0	[]	0	0	0	0	[]	1	0	1	24	5	1	週1～4日未満	0	['乾燥大麻', '電子タバコ']	['“ハイ”になること（高揚感、多幸感）', '気ばらし、リラックスのための気分転換', '心理的苦痛（不安、あせり、抑うつ気分など）の緩和', '神秘的・宗教的体験', '性感の増強']	['大麻を入手、使用するために多くの時間を費やす', '極端な耐性がついてくる']	1	0	[]				0	0	0	0	0	0	['タバコ', 'お酒', '幻覚薬（LSD、MDMAなど）']	タバコ	お酒	大麻	自然系の幻覚剤	該当なし	0			0	[]
1/21/2021 14:30:47	1	1	34	1	1	1	中学卒業	1	1	['気分障害（うつ病、うつ状態、双極性障害）', '統合失調症', '不安障害', '摂食障害（拒食症）']	14	1	1	0	[]	0	1	1	24	10	1	週4日以上	0	['乾燥大麻', '大麻樹脂（ハシシ、ワックス）', '電子タバコ']	['気ばらし、リラックスのための気分転換', '心理的苦痛（不安、あせり、抑うつ気分など）の緩和']	[]	0	0	[]				0	0	0	0	0	0	['タバコ', 'お酒', '覚せい剤', 'シンナー', 'コカイン', '自然系の幻覚剤（幻覚キノコ、アヤワスカ、ペヨーテなど）', '幻覚薬（LSD、MDMAなど）', 'オピオイド（ヘロイン、モルヒネ、あへん、医療用麻薬）', 'ベンゾジアゼピン系睡眠薬', '市販薬（咳止めなど）']	お酒	タバコ	シンナー	覚醒剤	幻覚薬	0			1	['覚醒剤']
1/21/2021 14:30:50	1	1	24	1	1	1	大学卒業	1	0	[]	0	0	0	0	[]	0	0	1	24	0	1	月1回未満	0	['乾燥大麻', '電子タバコ']	['“ハイ”になること（高揚感、多幸感）', '気ばらし、リラックスのための気分転換', '仕事、学業、家事などのパフォーマンス向上', '身体的苦痛（痛み、しびれ、めまい、不眠など）の緩和']	[]	0	0	[]				0	0	0	0	0	0	['タバコ', 'お酒']	タバコ	お酒	大麻	該当なし	該当なし	0			0	[]
1/21/2021 14:30:51	1	1	29	1	1	1	中学卒業	1	0	[]	0	0	0	0	[]	1	0	1	14	15	1	週4日以上	0	['乾燥大麻', '大麻樹脂（ハシシ、ワックス）', '電子タバコ']	['“ハイ”になること（高揚感、多幸感）', '気ばらし、リラックスのための気分転換', '仕事、学業、家事などのパフォーマンス向上', '心理的苦痛（不安、あせり、抑うつ気分など）の緩和', '身体的苦痛（痛み、しびれ、めまい、不眠など）の緩和']	['極端な耐性がついてくる']	0	0	[]				0	0	0	0	0	0	['タバコ', 'お酒', '覚せい剤', 'シンナー', '幻覚薬（LSD、MDMAなど）', '市販薬（咳止めなど）']	タバコ	シンナー	大麻	お酒	覚醒剤	0			0	[]
1/21/2021 14:31:02	1	1	34	1	1	1	中学卒業	1	1	['気分障害（うつ病、うつ状態、双極性障害）', '注意欠陥・多動症候群（ADHD）']	14	1	1	1	['気分障害（うつ病、うつ状態、双極性障害）']	1	1	1	14	20	1	週4日以上	0	['乾燥大麻', '大麻樹脂（ハシシ、ワックス）', '電子タバコ', 'エディブル（食品）']	['“ハイ”になること（高揚感、多幸感）', '気ばらし、リラックスのための気分転換', '仕事、学業、家事などのパフォーマンス向上', '心理的苦痛（不安、あせり、抑うつ気分など）の緩和', '身体的苦痛（痛み、しびれ、めまい、不眠など）の緩和', '神秘的・宗教的体験']	['意図したより大量、または長期間に使用してしまう', '大麻を入手、使用するために多くの時間を費やす', '極端な耐性がついてくる']	1	1	['不安', '妄想']	1回	苦痛を伴うが自分一人で対応できた	数分から数時間	0	0	0	1	0	0	['タバコ', 'お酒', '覚せい剤', 'シンナー', 'コカイン', '自然系の幻覚剤（幻覚キノコ、アヤワスカ、ペヨーテなど）', '幻覚薬（LSD、MDMAなど）', 'ベンゾジアゼピン系睡眠薬', '市販薬（咳止めなど）']	お酒	タバコ	大麻	覚醒剤		0			0	[]
1/21/2021 14:31:23	1	1	24	1	1	1	大学卒業	1	0	[]	0	0	0	0	[]	0	0	1	24	0	1	月1回～週1回未満	0	['乾燥大麻', '電子タバコ']	['“ハイ”になること（高揚感、多幸感）', '気ばらし、リラックスのための気分転換', '仕事、学業、家事などのパフォーマンス向上', '仲間意識の強化、所属感の向上', '心理的苦痛（不安、あせり、抑うつ気分など）の緩和']	[]	0	0	[]				0	0	0	0	0	0	['タバコ', 'お酒', '幻覚薬（LSD、MDMAなど）', '市販薬（咳止めなど）']	お酒	タバコ	大麻			0			0	[]
1/21/2021 14:32:01	1	1	19	1	1	1	高校卒業	1	0	[]	0	0	0	0	[]	0	0	1	19	0	0		19	['乾燥大麻', '大麻樹脂（ハシシ、ワックス）', '電子タバコ', 'エディブル（食品）']	['“ハイ”になること（高揚感、多幸感）', '気ばらし、リラックスのための気分転換', '仕事、学業、家事などのパフォーマンス向上', '身体的苦痛（痛み、しびれ、めまい、不眠など）の緩和', '神秘的・宗教的体験']	[]	0	0	[]				0	0	0	0	0	0	['タバコ', 'お酒', 'コカイン', '自然系の幻覚剤（幻覚キノコ、アヤワスカ、ペヨーテなど）', '幻覚薬（LSD、MDMAなど）', '市販薬（咳止めなど）']	タバコ	お酒	大麻			0			0	[]
1/21/2021 14:32:54	1	1	24	1	1	1	中学卒業	1	0	[]	0	0	0	0	[]	1	0	1	19	5	1	月1回～週1回未満	0	['乾燥大麻', '大麻樹脂（ハシシ、ワックス）']	['“ハイ”になること（高揚感、多幸感）', '気ばらし、リラックスのための気分転換', '仕事、学業、家事などのパフォーマンス向上', '仲間意識の強化、所属感の向上', '心理的苦痛（不安、あせり、抑うつ気分など）の緩和', '身体的苦痛（痛み、しびれ、めまい、不眠など）の緩和', '病気の治癒（がんの副作用緩和、など）', '神秘的・宗教的体験', '性感の増強']	[]	0	0	[]				0	0	0	0	0	0	['お酒', '幻覚薬（LSD、MDMAなど）']	お酒	大麻	幻覚薬			0			0	[]
1/21/2021 14:33:10	1	1	19	1	1	1	高校卒業	1	0	[]	0	0	0	0	[]	0	0	1	14	5	1	週4日以上	0	['乾燥大麻', '電子タバコ', 'エディブル（食品）']	['“ハイ”になること（高揚感、多幸感）', '気ばらし、リラックスのための気分転換', '仕事、学業、家事などのパフォーマンス向上', '仲間意識の強化、所属感の向上', '神秘的・宗教的体験', '性感の増強']	['意図したより大量、または長期間に使用してしまう', '極端な耐性がついてくる']	1	0	[]				0	0	0	0	0	0	['タバコ', 'お酒', 'コカイン', '幻覚薬（LSD、MDMAなど）']	タバコ	お酒	大麻	幻覚薬	コカイン	0			0	[]
1/21/2021 14:34:04	1	1	39	1	1	1	大学卒業	1	0	[]	0	0	0	0	[]	0	0	1	39	0	1	月1回未満	0	['乾燥大麻']	['仕事、学業、家事などのパフォーマンス向上', '身体的苦痛（痛み、しびれ、めまい、不眠など）の緩和', '神秘的・宗教的体験', '性感の増強']	[]	0	0	[]				0	0	0	0	0	0	['タバコ', 'お酒', '自然系の幻覚剤（幻覚キノコ、アヤワスカ、ペヨーテなど）']	タバコ	お酒	自然系の幻覚剤	大麻		0			0	[]
1/21/2021 14:34:10	1	1	24	1	1	1	中学卒業	1	0	[]	0	0	0	0	[]	0	0	1	19	5	0		24	['乾燥大麻', '大麻樹脂（ハシシ、ワックス）']	['“ハイ”になること（高揚感、多幸感）', '気ばらし、リラックスのための気分転換']	[]	0	1	['不安']	1回	苦痛を伴うが自分一人で対応できた	数分から数時間	0	0	0	0	0	0	['タバコ', 'お酒']	タバコ	お酒	大麻			0			0	[]
1/21/2021 14:34:29	1	1	19	0	1	1	高校卒業	1	0	[]	0	0	0	0	[]	0	0	1	19	0	1	週4日以上	0	['乾燥大麻', '電子タバコ']	['“ハイ”になること（高揚感、多幸感）', '気ばらし、リラックスのための気分転換', '仲間意識の強化、所属感の向上', '身体的苦痛（痛み、しびれ、めまい、不眠など）の緩和']	[]	0	1	['不安', '嘔気、嘔吐']	2~5回	大した問題ではなかった	数分から数時間	0	0	0	0	0	0	['タバコ', 'お酒', '幻覚薬（LSD、MDMAなど）', 'ベンゾジアゼピン系睡眠薬', '市販薬（咳止めなど）']	お酒	タバコ	大麻	市販薬	自然系の幻覚剤	0			0	[]
1/21/2021 14:35:45	1	1	24	1	1	1	中学卒業	1	0	[]	0	0	0	0	[]	0	0	1	19	5	1	週4日以上	0	['乾燥大麻', '大麻樹脂（ハシシ、ワックス）', '電子タバコ']	['“ハイ”になること（高揚感、多幸感）', '気ばらし、リラックスのための気分転換', '仕事、学業、家事などのパフォーマンス向上', '仲間意識の強化、所属感の向上', '心理的苦痛（不安、あせり、抑うつ気分など）の緩和', '身体的苦痛（痛み、しびれ、めまい、不眠など）の緩和', '病気の治癒（がんの副作用緩和、など）', '性感の増強']	[]	0	0	[]				0	0	0	0	0	0	['タバコ', 'お酒', '覚せい剤', '幻覚薬（LSD、MDMAなど）', 'ベンゾジアゼピン系睡眠薬']	お酒	タバコ	大麻	覚醒剤	幻覚薬	0			0	[]
1/21/2021 14:36:23	1	1	29	1	1	1	大学卒業	1	0	[]	0	0	0	0	[]	1	0	1	19	10	1	週1～4日未満	0	['乾燥大麻', '大麻樹脂（ハシシ、ワックス）', '電子タバコ', 'エディブル（食品）']	['“ハイ”になること（高揚感、多幸感）', '気ばらし、リラックスのための気分転換', '仕事、学業、家事などのパフォーマンス向上', '心理的苦痛（不安、あせり、抑うつ気分など）の緩和', '身体的苦痛（痛み、しびれ、めまい、不眠など）の緩和', '神秘的・宗教的体験', '性感の増強']	[]	0	1	['不安', '嘔気、嘔吐', '無気力']	2~5回	大した問題ではなかった	数分から数時間	0	0	0	0	0	0	['タバコ', 'お酒', '幻覚薬（LSD、MDMAなど）', '市販薬（咳止めなど）']	タバコ	お酒	大麻			0			0	[]
1/21/2021 14:36:32	1	1	29	1	1	1	大学卒業	1	0	[]	0	0	0	0	[]	1	0	1	19	10	1	週1～4日未満	0	['乾燥大麻', '大麻樹脂（ハシシ、ワックス）', '電子タバコ', 'エディブル（食品）']	['“ハイ”になること（高揚感、多幸感）', '気ばらし、リラックスのための気分転換', '仕事、学業、家事などのパフォーマンス向上', '心理的苦痛（不安、あせり、抑うつ気分など）の緩和', '身体的苦痛（痛み、しびれ、めまい、不眠など）の緩和', '神秘的・宗教的体験', '性感の増強']	[]	0	1	['不安', '嘔気、嘔吐', '無気力']	2~5回	大した問題ではなかった	数分から数時間	0	0	0	0	0	0	['タバコ', 'お酒', '幻覚薬（LSD、MDMAなど）', '市販薬（咳止めなど）']	タバコ	お酒	大麻			0			0	[]
1/21/2021 14:37:45	1	1	29	1	1	1	大学卒業	1	0	[]	0	0	0	0	[]	0	0	1	29	0	1	月1回未満	0	['乾燥大麻', '電子タバコ']	['“ハイ”になること（高揚感、多幸感）', '仕事、学業、家事などのパフォーマンス向上']	[]	0	1	['不安', '妄想']	11回以上	苦痛を伴うが自分一人で対応できた	数分から数時間	0	0	0	0	0	0	['タバコ', 'お酒', '自然系の幻覚剤（幻覚キノコ、アヤワスカ、ペヨーテなど）']	お酒	タバコ	大麻	自然系の幻覚剤		0			0	[]
1/21/2021 14:37:46	1	1	24	1	1	1	大学卒業	1	0	[]	0	0	0	0	[]	0	0	1	19	5	1	週4日以上	0	['乾燥大麻', '大麻樹脂（ハシシ、ワックス）', '電子タバコ', 'エディブル（食品）']	['“ハイ”になること（高揚感、多幸感）', '気ばらし、リラックスのための気分転換', '心理的苦痛（不安、あせり、抑うつ気分など）の緩和', '身体的苦痛（痛み、しびれ、めまい、不眠など）の緩和']	[]	0	0	[]				0	0	0	0	0	0	['タバコ', 'お酒', 'コカイン', '幻覚薬（LSD、MDMAなど）']	お酒	タバコ	大麻	コカイン	幻覚薬	0			0	[]
1/21/2021 14:39:21	1	1	29	1	1	1	中学卒業	1	0	[]	0	0	0	0	[]	0	1	1	19	10	1	月1回～週1回未満	0	['乾燥大麻']	['“ハイ”になること（高揚感、多幸感）', '気ばらし、リラックスのための気分転換', '仕事、学業、家事などのパフォーマンス向上']	[]	0	0	[]				0	0	0	0	0	0	['タバコ', 'お酒']	お酒	タバコ	大麻			0			0	[]
1/21/2021 14:39:30	1	1	24	0	1	1	短大・専門学校卒業	1	0	[]	0	0	0	0	[]	0	1	1	19	5	0		19	['乾燥大麻', '大麻樹脂（ハシシ、ワックス）', '電子タバコ']	['“ハイ”になること（高揚感、多幸感）', '気ばらし、リラックスのための気分転換', '仲間意識の強化、所属感の向上', '心理的苦痛（不安、あせり、抑うつ気分など）の緩和', '身体的苦痛（痛み、しびれ、めまい、不眠など）の緩和', '病気の治癒（がんの副作用緩和、など）', '性感の増強']	[]	0	0	[]				0	0	0	0	0	0	['タバコ', 'お酒', '市販薬（咳止めなど）']	タバコ	お酒	大麻	該当なし	該当なし	0			0	[]
1/21/2021 14:40:17	1	1	39	1	1	1	高校卒業	1	0	[]	0	0	0	0	[]	0	0	1	24	15	1	月1回～週1回未満	0	['乾燥大麻', '大麻樹脂（ハシシ、ワックス）', '電子タバコ', 'エディブル（食品）']	['“ハイ”になること（高揚感、多幸感）', '気ばらし、リラックスのための気分転換', '仕事、学業、家事などのパフォーマンス向上', '仲間意識の強化、所属感の向上']	[]	0	0	[]				0	0	0	0	0	0	['タバコ', 'お酒', 'コカイン', '自然系の幻覚剤（幻覚キノコ、アヤワスカ、ペヨーテなど）', '幻覚薬（LSD、MDMAなど）']	お酒	大麻	タバコ	自然系の幻覚剤	コカイン	1	1回	使用が減った	0	[]
1/21/2021 14:40:23	1	1	34	1	1	1	大学卒業	1	0	[]	0	0	0	0	[]	0	0	1	24	10	1	週4日以上	0	['乾燥大麻', '電子タバコ', 'エディブル（食品）']	['“ハイ”になること（高揚感、多幸感）', '気ばらし、リラックスのための気分転換', '仕事、学業、家事などのパフォーマンス向上', '仲間意識の強化、所属感の向上', '心理的苦痛（不安、あせり、抑うつ気分など）の緩和', '身体的苦痛（痛み、しびれ、めまい、不眠など）の緩和', '病気の治癒（がんの副作用緩和、など）', '性感の増強']	['意図したより大量、または長期間に使用してしまう']	0	1	['不安', '無気力']	2~5回	他者の助けを必要とした	数時間から1日	0	0	0	0	0	1	['タバコ', 'お酒']	お酒	タバコ	大麻			0			0	[]
1/21/2021 14:40:34	1	1	29	1	1	1	中学卒業	1	0	[]	0	0	0	0	[]	0	0	1	19	10	1	週4日以上	0	['乾燥大麻', '電子タバコ']	['“ハイ”になること（高揚感、多幸感）', '気ばらし、リラックスのための気分転換', '身体的苦痛（痛み、しびれ、めまい、不眠など）の緩和']	[]	0	0	[]				0	0	0	0	0	0	['タバコ', 'お酒', 'シンナー', 'コカイン', '市販薬（咳止めなど）']	タバコ	お酒	大麻	シンナー	コカイン	0			0	[]
1/21/2021 14:42:14	1	1	24	1	1	1	短大・専門学校卒業	1	0	[]	0	0	0	0	[]	0	0	1	24	0	1	月1回未満	0	['乾燥大麻']	['“ハイ”になること（高揚感、多幸感）', '気ばらし、リラックスのための気分転換', '心理的苦痛（不安、あせり、抑うつ気分など）の緩和']	[]	0	0	[]				0	0	0	0	0	0	['タバコ', 'お酒', '市販薬（咳止めなど）']						0			0	[]
1/21/2021 14:42:35	1	1	24	1	1	1	高校卒業	1	0	[]	0	0	0	0	[]	0	0	1	19	5	1	週4日以上	0	['乾燥大麻', '大麻樹脂（ハシシ、ワックス）', '電子タバコ', 'エディブル（食品）']	['“ハイ”になること（高揚感、多幸感）', '気ばらし、リラックスのための気分転換', '仕事、学業、家事などのパフォーマンス向上', '心理的苦痛（不安、あせり、抑うつ気分など）の緩和', '身体的苦痛（痛み、しびれ、めまい、不眠など）の緩和', 'その他']	[]	0	0	[]				0	0	0	0	0	0	['タバコ', 'お酒', 'コカイン', '自然系の幻覚剤（幻覚キノコ、アヤワスカ、ペヨーテなど）', '幻覚薬（LSD、MDMAなど）']	お酒	タバコ	大麻	コカイン	幻覚薬	0			0	[]
1/21/2021 14:43:06	1	1	19	0	1	1	短大・専門学校卒業	0	0	[]	0	0	0	0	[]	0	0	1	19	0	1	月1回未満	0	['乾燥大麻']	['“ハイ”になること（高揚感、多幸感）', '気ばらし、リラックスのための気分転換', '仕事、学業、家事などのパフォーマンス向上', '心理的苦痛（不安、あせり、抑うつ気分など）の緩和']	[]	0	0	[]				0	0	0	0	0	0	['お酒']	該当なし					0			0	[]
1/21/2021 14:43:30	1	1	24	1	1	1	高校卒業	1	0	[]	0	0	0	0	[]	0	0	1	19	5	1	月1回～週1回未満	0	['乾燥大麻', '電子タバコ']	['“ハイ”になること（高揚感、多幸感）', '気ばらし、リラックスのための気分転換', '心理的苦痛（不安、あせり、抑うつ気分など）の緩和', '身体的苦痛（痛み、しびれ、めまい、不眠など）の緩和', '病気の治癒（がんの副作用緩和、など）']	[]	0	0	[]				0	0	0	0	0	0	['タバコ', 'お酒', '市販薬（咳止めなど）']	タバコ	お酒	大麻			0			0	[]
1/21/2021 14:43:25	1	1	44	1	1	1	高校卒業	1	0	[]	0	0	0	0	[]	0	0	1	19	25	1	週4日以上	0	['乾燥大麻', '大麻樹脂（ハシシ、ワックス）', '電子タバコ', 'エディブル（食品）']	['仕事、学業、家事などのパフォーマンス向上', 'その他']	[]	0	0	[]				0	0	0	0	0	0	['タバコ', 'お酒', 'シンナー', 'コカイン', '自然系の幻覚剤（幻覚キノコ、アヤワスカ、ペヨーテなど）', '幻覚薬（LSD、MDMAなど）']	タバコ	お酒	シンナー	大麻	コカイン	0			0	[]
1/21/2021 14:43:39	1	1	44	1	1	1	高校卒業	1	0	[]	0	0	0	0	[]	0	0	1	19	25	1	週4日以上	0	['乾燥大麻', '大麻樹脂（ハシシ、ワックス）', '電子タバコ', 'エディブル（食品）']	['“ハイ”になること（高揚感、多幸感）', '気ばらし、リラックスのための気分転換', '身体的苦痛（痛み、しびれ、めまい、不眠など）の緩和', '病気の治癒（がんの副作用緩和、など）']	[]	0	0	[]				0	0	0	0	0	0	['タバコ', 'お酒', '覚せい剤', 'シンナー', 'コカイン', '自然系の幻覚剤（幻覚キノコ、アヤワスカ、ペヨーテなど）', '幻覚薬（LSD、MDMAなど）', '市販薬（咳止めなど）']	タバコ	お酒	シンナー	覚醒剤	大麻	0			0	[]
1/21/2021 14:44:19	1	1	39	1	1	1	中学卒業	1	0	[]	0	0	0	0	[]	0	0	1	24	15	0		34	['乾燥大麻', '大麻樹脂（ハシシ、ワックス）']	['気ばらし、リラックスのための気分転換', '仲間意識の強化、所属感の向上', '心理的苦痛（不安、あせり、抑うつ気分など）の緩和', '身体的苦痛（痛み、しびれ、めまい、不眠など）の緩和', '神秘的・宗教的体験', '性感の増強']	[]	0	1	['不安', '嘔気、嘔吐']	2~5回	苦痛を伴うが自分一人で対応できた	数分から数時間	0	0	0	0	0	0	['タバコ', 'お酒']	タバコ	お酒	大麻			0			0	[]
1/21/2021 14:44:40	1	1	49	1	1	1	大学卒業	1	1	['気分障害（うつ病、うつ状態、双極性障害）']	44	1	0	0	[]	1	0	1	34	15	0		44	['乾燥大麻', '大麻樹脂（ハシシ、ワックス）']	['“ハイ”になること（高揚感、多幸感）', '気ばらし、リラックスのための気分転換', '心理的苦痛（不安、あせり、抑うつ気分など）の緩和', '神秘的・宗教的体験', '性感の増強']	['大麻の使用が原因で仕事や生活に支障が出る', '大麻のため、他の活動が疎かになる']	1	1	['不安', '無気力', 'その他']	2~5回	苦痛を伴うが自分一人で対応できた	数分から数時間	0	0	0	1	1	0	['タバコ', 'お酒', '覚せい剤', '幻覚薬（LSD、MDMAなど）', 'ベンゾジアゼピン系睡眠薬']	お酒	タバコ	大麻	覚醒剤	幻覚薬	0			0	[]
1/21/2021 14:45:23	1	1	24	0	1	1	高校卒業	1	0	[]	0	0	0	1	['気分障害（うつ病、うつ状態、双極性障害）']	0	1	1	19	5	1	月1回未満	0	['乾燥大麻']	['気ばらし、リラックスのための気分転換']	[]	0	0	[]				0	0	0	0	0	0	['タバコ', 'お酒']	タバコ	お酒	大麻			0			0	[]
1/21/2021 14:46:40	1	1	24	1	1	1	高校卒業	1	0	[]	0	0	0	0	[]	0	0	1	19	5	1	月1回～週1回未満	0	['乾燥大麻', '大麻樹脂（ハシシ、ワックス）', '電子タバコ', 'エディブル（食品）']	['“ハイ”になること（高揚感、多幸感）', '気ばらし、リラックスのための気分転換', '仕事、学業、家事などのパフォーマンス向上', '仲間意識の強化、所属感の向上', '心理的苦痛（不安、あせり、抑うつ気分など）の緩和', '身体的苦痛（痛み、しびれ、めまい、不眠など）の緩和', '病気の治癒（がんの副作用緩和、など）', '神秘的・宗教的体験', '性感の増強', '自傷的、自己破壊的な意図', 'その他']	[]	0	0	[]				0	0	0	0	0	0	['タバコ', 'お酒']	タバコ	お酒	大麻			0			0	[]
1/21/2021 14:47:00	1	1	49	1	1	1	高校卒業	1	0	[]	0	0	0	0	[]	0	0	1	19	30	1	月1回～週1回未満	0	['乾燥大麻', '大麻樹脂（ハシシ、ワックス）']	['気ばらし、リラックスのための気分転換', '仕事、学業、家事などのパフォーマンス向上', '心理的苦痛（不安、あせり、抑うつ気分など）の緩和', '身体的苦痛（痛み、しびれ、めまい、不眠など）の緩和']	[]	0	0	[]				0	0	0	0	0	0	['タバコ', 'お酒', '覚せい剤', 'シンナー', 'コカイン', '自然系の幻覚剤（幻覚キノコ、アヤワスカ、ペヨーテなど）', '幻覚薬（LSD、MDMAなど）', 'ベンゾジアゼピン系睡眠薬']	お酒	タバコ	大麻	覚醒剤	大麻	0			0	[]
1/21/2021 14:47:03	1	1	19	1	1	1	中学卒業	1	0	[]	0	0	0	0	[]	0	0	1	19	0	1	週4日以上	0	['乾燥大麻']	['気ばらし、リラックスのための気分転換']	[]	0	0	[]				0	0	0	0	0	0	['タバコ', 'お酒', '市販薬（咳止めなど）']	大麻	タバコ	お酒			1	1回	使用が減った	0	[]
1/21/2021 14:47:11	1	1	24	1	1	1	大学卒業	1	1	['注意欠陥・多動症候群（ADHD）']	14	1	0	0	[]	0	0	1	19	5	1	週1～4日未満	0	['乾燥大麻', '電子タバコ']	['気ばらし、リラックスのための気分転換', '仕事、学業、家事などのパフォーマンス向上', '心理的苦痛（不安、あせり、抑うつ気分など）の緩和', '身体的苦痛（痛み、しびれ、めまい、不眠など）の緩和']	[]	0	1	['嘔気、嘔吐']	2~5回	大した問題ではなかった	数分から数時間	0	0	0	0	0	0	['タバコ', 'お酒', 'コカイン', '幻覚薬（LSD、MDMAなど）', '市販薬（咳止めなど）']	お酒	タバコ	大麻	幻覚薬	市販薬	0			0	[]
1/21/2021 14:47:36	1	1	19	1	1	1	大学卒業	1	0	[]	0	0	0	0	[]	0	0	1	19	0	1	月1回未満	0	['乾燥大麻']	['気ばらし、リラックスのための気分転換']	[]	0	0	[]				0	0	0	0	0	0	['タバコ', 'お酒']	お酒	タバコ	大麻			0			0	[]
1/21/2021 14:47:39	1	1	44	1	1	1	大学院卒業以上	1	0	[]	0	0	0	0	[]	0	0	1	24	20	0		24	['乾燥大麻']	['気ばらし、リラックスのための気分転換', '身体的苦痛（痛み、しびれ、めまい、不眠など）の緩和', '病気の治癒（がんの副作用緩和、など）']	['極端な耐性がついてくる']	0	1	['不安']	2~5回	大した問題ではなかった	数分から数時間	0	0	0	0	0	0	[]						0			0	[]
1/21/2021 14:47:41	1	1	24	0	1	1	高校卒業	1	1	['気分障害（うつ病、うつ状態、双極性障害）', '不安障害', 'パーソナリティ障害']	24	1	0	0	[]	1	0	1	14	10	1	月1回～週1回未満	0	['乾燥大麻', '電子タバコ']	['“ハイ”になること（高揚感、多幸感）', '気ばらし、リラックスのための気分転換', '仕事、学業、家事などのパフォーマンス向上', '心理的苦痛（不安、あせり、抑うつ気分など）の緩和', '身体的苦痛（痛み、しびれ、めまい、不眠など）の緩和']	[]	0	1	['不安', '嘔気、嘔吐']	2~5回	大した問題ではなかった	数分から数時間	0	0	0	0	0	0	['タバコ', 'お酒', 'ベンゾジアゼピン系睡眠薬']	お酒	タバコ	大麻	ベンゾジアゼピン系睡眠薬	覚醒剤	0			0	[]
1/21/2021 14:47:43	1	1	29	1	1	1	高校卒業	1	0	[]	0	0	0	1	['注意欠陥・多動症候群（ADHD）']	0	0	1	24	5	1	週1～4日未満	0	['乾燥大麻', '大麻樹脂（ハシシ、ワックス）', '電子タバコ', 'エディブル（食品）']	['“ハイ”になること（高揚感、多幸感）', '気ばらし、リラックスのための気分転換', '仕事、学業、家事などのパフォーマンス向上', '仲間意識の強化、所属感の向上', '身体的苦痛（痛み、しびれ、めまい、不眠など）の緩和']	[]	0	0	[]				0	0	0	0	0	0	['タバコ', 'お酒']	タバコ	お酒	大麻			0			0	[]
1/21/2021 14:47:50	1	1	24	1	1	1	高校卒業	1	0	[]	0	0	0	0	[]	0	0	1	19	5	1	月1回～週1回未満	0	['乾燥大麻', '大麻樹脂（ハシシ、ワックス）', '電子タバコ', 'エディブル（食品）']	['“ハイ”になること（高揚感、多幸感）', '気ばらし、リラックスのための気分転換', '仲間意識の強化、所属感の向上']	[]	0	1	['嘔気、嘔吐']	2~5回	苦痛を伴うが自分一人で対応できた	数分から数時間	0	0	0	0	0	0	['タバコ', 'お酒']	タバコ	お酒	大麻			1	1回	使用が減った	0	[]
1/21/2021 14:48:21	1	1	39	1	1	1	短大・専門学校卒業	1	0	[]	0	0	0	0	[]	0	0	1	19	20	1	週4日以上	0	['乾燥大麻', '大麻樹脂（ハシシ、ワックス）', '電子タバコ', 'エディブル（食品）']	['“ハイ”になること（高揚感、多幸感）', '気ばらし、リラックスのための気分転換', '身体的苦痛（痛み、しびれ、めまい、不眠など）の緩和']	[]	0	0	[]				0	0	0	0	0	0	['タバコ', 'お酒', 'コカイン', '自然系の幻覚剤（幻覚キノコ、アヤワスカ、ペヨーテなど）', '幻覚薬（LSD、MDMAなど）']	タバコ	お酒	自然系の幻覚剤	大麻	幻覚薬	1	1回	使用をやめた	0	[]
1/21/2021 14:48:36	1	1	49	0	1	1	高校卒業	1	0	[]	0	0	0	0	[]	0	0	1	19	30	1	月1回未満	0	['乾燥大麻', '大麻樹脂（ハシシ、ワックス）', '電子タバコ']	['“ハイ”になること（高揚感、多幸感）', '気ばらし、リラックスのための気分転換', '心理的苦痛（不安、あせり、抑うつ気分など）の緩和', '身体的苦痛（痛み、しびれ、めまい、不眠など）の緩和', '病気の治癒（がんの副作用緩和、など）', '性感の増強']	[]	0	1	['不安', '嘔気、嘔吐', '無気力']	1回	大した問題ではなかった	数分から数時間	0	0	0	0	0	0	['タバコ', 'お酒', '覚せい剤', 'コカイン']	お酒	タバコ	覚醒剤	大麻	コカイン	0			0	[]
1/21/2021 14:48:39	1	1	24	0	1	1	中学卒業	1	0	[]	0	0	0	1	['気分障害（うつ病、うつ状態、双極性障害）']	0	0	1	24	0	1	週4日以上	0	['乾燥大麻', '電子タバコ']	['“ハイ”になること（高揚感、多幸感）', '気ばらし、リラックスのための気分転換']	[]	0	1	['嘔気、嘔吐']	1回	大した問題ではなかった	数分から数時間	0	0	0	0	0	0	['タバコ', 'お酒']	タバコ	お酒	大麻			0			0	[]
1/21/2021 14:48:40	1	1	49	0	1	1	高校卒業	1	1	['気分障害（うつ病、うつ状態、双極性障害）']	34	1	0	1	['気分障害（うつ病、うつ状態、双極性障害）']	1	1	1	24	25	0		39	['乾燥大麻']	['“ハイ”になること（高揚感、多幸感）']	[]	0	1	['不安', '妄想', '抑うつ気分', '無気力']	2~5回	苦痛を伴うが自分一人で対応できた	数時間から1日	0	0	0	0	0	0	['タバコ', 'お酒', '市販薬（咳止めなど）']	市販薬	タバコ	お酒	大麻		0			0	[]
1/21/2021 14:48:59	1	1	34	1	1	1	大学卒業	1	0	[]	0	0	0	0	[]	0	0	1	34	0	1	月1回未満	0	['乾燥大麻']	['“ハイ”になること（高揚感、多幸感）', '気ばらし、リラックスのための気分転換', '心理的苦痛（不安、あせり、抑うつ気分など）の緩和', '身体的苦痛（痛み、しびれ、めまい、不眠など）の緩和', '神秘的・宗教的体験']	['大麻を入手、使用するために多くの時間を費やす']	0	1	['不安', '妄想', '抑うつ気分']	2~5回	苦痛を伴うが自分一人で対応できた	数時間から1日	0	0	0	0	0	0	['タバコ', 'お酒', '幻覚薬（LSD、MDMAなど）']	お酒	タバコ	大麻	自然系の幻覚剤		0			0	[]
1/21/2021 14:49:05	1	1	29	1	1	1	大学卒業	1	0	[]	0	0	0	0	[]	0	0	1	24	5	1	月1回未満	0	['乾燥大麻']	['気ばらし、リラックスのための気分転換', '心理的苦痛（不安、あせり、抑うつ気分など）の緩和']	[]	0	1	['不安']	1回	苦痛を伴うが自分一人で対応できた	数分から数時間	0	0	0	0	0	0	['タバコ', 'お酒']	お酒	タバコ	大麻			0			0	[]
1/21/2021 14:49:28	1	1	44	1	1	1	短大・専門学校卒業	1	0	[]	0	0	0	0	[]	0	0	1	24	20	0		34	['乾燥大麻', '大麻樹脂（ハシシ、ワックス）']	['“ハイ”になること（高揚感、多幸感）', '気ばらし、リラックスのための気分転換', '心理的苦痛（不安、あせり、抑うつ気分など）の緩和']	[]	0	1	['不安']	1回	大した問題ではなかった	数分から数時間	0	0	0	0	0	0	['タバコ', 'お酒', 'コカイン']	タバコ	お酒	大麻	該当なし	該当なし	0			0	[]
1/21/2021 14:51:03	1	1	24	1	1	1	高校卒業	1	0	[]	0	0	0	0	[]	0	0	1	19	5	1	週1～4日未満	0	['乾燥大麻', '大麻樹脂（ハシシ、ワックス）']	['気ばらし、リラックスのための気分転換', '仕事、学業、家事などのパフォーマンス向上', '身体的苦痛（痛み、しびれ、めまい、不眠など）の緩和', '病気の治癒（がんの副作用緩和、など）']	[]	0	0	[]				0	0	0	0	0	0	['タバコ', 'お酒']	タバコ	お酒	大麻			0			0	[]
1/21/2021 14:51:41	1	1	44	1	1	1	中学卒業	0	1	['気分障害（うつ病、うつ状態、双極性障害）', '統合失調症']	29	1	1	1	['その他']	0	0	1	29	15	1	週1～4日未満	0	['乾燥大麻', '大麻樹脂（ハシシ、ワックス）']	['“ハイ”になること（高揚感、多幸感）', '気ばらし、リラックスのための気分転換', '心理的苦痛（不安、あせり、抑うつ気分など）の緩和', '身体的苦痛（痛み、しびれ、めまい、不眠など）の緩和', '病気の治癒（がんの副作用緩和、など）', '性感の増強']	['意図したより大量、または長期間に使用してしまう', '大麻を入手、使用するために多くの時間を費やす', '大麻への強い渇望がある']	1	0	[]				0	0	0	0	0	0	['タバコ', 'お酒', '覚せい剤', '自然系の幻覚剤（幻覚キノコ、アヤワスカ、ペヨーテなど）', '幻覚薬（LSD、MDMAなど）', 'ベンゾジアゼピン系睡眠薬', '市販薬（咳止めなど）']	タバコ	お酒	大麻	覚醒剤	大麻	0			0	[]
1/21/2021 14:51:45	1	1	24	1	1	1	高校卒業	1	0	[]	0	0	0	0	[]	0	0	1	19	5	1	週1～4日未満	0	['乾燥大麻']	['気ばらし、リラックスのための気分転換']	[]	0	0	[]				0	0	0	0	0	0	['タバコ', 'お酒']	タバコ	お酒	大麻			0			0	[]
1/21/2021 14:51:48	1	1	44	1	1	1	短大・専門学校卒業	1	0	[]	0	0	0	0	[]	0	0	1	14	30	1	週1～4日未満	0	['乾燥大麻', '大麻樹脂（ハシシ、ワックス）', '電子タバコ', 'エディブル（食品）']	['“ハイ”になること（高揚感、多幸感）', '気ばらし、リラックスのための気分転換', '仕事、学業、家事などのパフォーマンス向上', '仲間意識の強化、所属感の向上', '心理的苦痛（不安、あせり、抑うつ気分など）の緩和', '身体的苦痛（痛み、しびれ、めまい、不眠など）の緩和', '神秘的・宗教的体験', '性感の増強']	[]	0	1	['不安']	2~5回	大した問題ではなかった	数分から数時間	0	0	0	0	0	0	['タバコ', 'お酒', '覚せい剤', 'シンナー', 'コカイン', '自然系の幻覚剤（幻覚キノコ、アヤワスカ、ペヨーテなど）', '幻覚薬（LSD、MDMAなど）', 'オピオイド（ヘロイン、モルヒネ、あへん、医療用麻薬）', 'ベンゾジアゼピン系睡眠薬', '市販薬（咳止めなど）']	タバコ	お酒	大麻	覚醒剤	シンナー	0			1	['覚醒剤']
1/21/2021 14:51:49	1	1	24	1	1	1	大学卒業	1	0	[]	0	0	0	0	[]	0	0	1	19	5	1	週1～4日未満	0	['乾燥大麻', '大麻樹脂（ハシシ、ワックス）', '電子タバコ', 'エディブル（食品）']	['“ハイ”になること（高揚感、多幸感）', '気ばらし、リラックスのための気分転換', '仕事、学業、家事などのパフォーマンス向上', '仲間意識の強化、所属感の向上', '心理的苦痛（不安、あせり、抑うつ気分など）の緩和', '身体的苦痛（痛み、しびれ、めまい、不眠など）の緩和', '病気の治癒（がんの副作用緩和、など）', '神秘的・宗教的体験', '性感の増強']	[]	0	1	['嘔気、嘔吐']	1回	大した問題ではなかった	数分から数時間	0	0	0	0	0	0	['タバコ', 'お酒', '自然系の幻覚剤（幻覚キノコ、アヤワスカ、ペヨーテなど）']	お酒	タバコ	大麻	大麻	大麻	0			0	[]
1/21/2021 14:52:13	1	1	29	1	1	1	中学卒業	1	0	[]	0	0	0	0	[]	0	0	1	24	5	1	週1～4日未満	0	['乾燥大麻']	['気ばらし、リラックスのための気分転換', '仲間意識の強化、所属感の向上', '身体的苦痛（痛み、しびれ、めまい、不眠など）の緩和']	[]	0	1	['その他']	1回	大した問題ではなかった	数時間から1日	0	0	0	0	0	0	['タバコ', 'お酒']	タバコ	お酒	大麻			0			0	[]
1/21/2021 14:53:09	1	1	29	1	1	1	大学卒業	1	0	[]	0	0	0	0	[]	0	0	1	24	5	0		29	['乾燥大麻', '電子タバコ']	['“ハイ”になること（高揚感、多幸感）', '気ばらし、リラックスのための気分転換', '仲間意識の強化、所属感の向上', '心理的苦痛（不安、あせり、抑うつ気分など）の緩和', 'その他']	[]	0	0	[]				0	0	0	0	0	0	['お酒']	お酒	大麻	該当なし	該当なし	該当なし	0			0	[]
1/21/2021 14:53:10	1	1	44	1	1	1	大学卒業	1	0	[]	0	0	0	0	[]	0	0	1	24	20	0		34	['乾燥大麻']	['“ハイ”になること（高揚感、多幸感）', '仲間意識の強化、所属感の向上']	[]	0	0	[]				0	0	0	0	0	0	['タバコ', 'お酒', '市販薬（咳止めなど）']	市販薬	お酒	タバコ	大麻		0			0	[]
1/21/2021 14:53:30	1	1	19	0	1	1	高校卒業	1	1	['注意欠陥・多動症候群（ADHD）']	14	1	1	1	['その他']	0	0	1	19	0	1	週4日以上	0	['乾燥大麻', '電子タバコ', 'エディブル（食品）']	['“ハイ”になること（高揚感、多幸感）', '気ばらし、リラックスのための気分転換', '仕事、学業、家事などのパフォーマンス向上', '心理的苦痛（不安、あせり、抑うつ気分など）の緩和', '身体的苦痛（痛み、しびれ、めまい、不眠など）の緩和', '病気の治癒（がんの副作用緩和、など）', '性感の増強']	[]	0	0	[]				0	0	0	0	0	0	['タバコ', 'お酒']	お酒	タバコ	大麻			0			0	[]
1/21/2021 14:53:40	1	1	19	0	1	1	高校卒業	1	1	['注意欠陥・多動症候群（ADHD）']	14	1	1	1	['その他']	0	0	1	19	0	1	週4日以上	0	['乾燥大麻', '電子タバコ', 'エディブル（食品）']	['“ハイ”になること（高揚感、多幸感）', '気ばらし、リラックスのための気分転換', '仕事、学業、家事などのパフォーマンス向上', '心理的苦痛（不安、あせり、抑うつ気分など）の緩和', '身体的苦痛（痛み、しびれ、めまい、不眠など）の緩和', '病気の治癒（がんの副作用緩和、など）', '性感の増強']	[]	0	0	[]				0	0	0	0	0	0	['タバコ', 'お酒']	お酒	タバコ	大麻			0			0	[]
1/21/2021 14:53:44	1	1	24	1	1	1	短大・専門学校卒業	1	0	[]	0	0	0	0	[]	0	0	1	24	0	1	週4日以上	0	['乾燥大麻', '大麻樹脂（ハシシ、ワックス）', '電子タバコ', 'エディブル（食品）']	['“ハイ”になること（高揚感、多幸感）', '気ばらし、リラックスのための気分転換', '仕事、学業、家事などのパフォーマンス向上', '仲間意識の強化、所属感の向上', '心理的苦痛（不安、あせり、抑うつ気分など）の緩和', '身体的苦痛（痛み、しびれ、めまい、不眠など）の緩和', '神秘的・宗教的体験', '性感の増強']	['使用をやめようとするけれど上手くいかない', '大麻を入手、使用するために多くの時間を費やす', '大麻への強い渇望がある', '物理的に危険な状況でも大麻を継続的に使用する（例：自動車の運転など）', '極端な耐性がついてくる']	1	0	[]				0	1	0	1	0	0	['タバコ', 'お酒']	タバコ	お酒	大麻			0			0	[]
1/21/2021 14:54:14	1	1	24	0	1	1	中学卒業	1	0	[]	0	0	0	0	[]	0	0	1	24	0	1	月1回未満	0	['乾燥大麻']	['気ばらし、リラックスのための気分転換']	[]	0	0	[]				0	0	0	0	0	0	['お酒']	お酒	該当なし	該当なし	該当なし	該当なし	0			0	[]
1/21/2021 14:54:25	1	1	24	1	1	1	中学卒業	1	0	[]	0	0	0	1	['気分障害（うつ病、うつ状態、双極性障害）', '統合失調症']	0	1	1	19	5	1	週4日以上	0	['乾燥大麻', '大麻樹脂（ハシシ、ワックス）', '電子タバコ', 'エディブル（食品）']	['“ハイ”になること（高揚感、多幸感）', '気ばらし、リラックスのための気分転換', '仕事、学業、家事などのパフォーマンス向上', '心理的苦痛（不安、あせり、抑うつ気分など）の緩和']	['意図したより大量、または長期間に使用してしまう', '大麻を入手、使用するために多くの時間を費やす', '大麻への強い渇望がある', '社会的、対人的な問題が生じて悪化しているにも関わらず使用を続ける', '物理的に危険な状況でも大麻を継続的に使用する（例：自動車の運転など）', '極端な耐性がついてくる', '離脱症状が出現する']	1	0	[]				1	0	0	0	0	0	['タバコ', 'お酒', 'コカイン', '幻覚薬（LSD、MDMAなど）', 'ベンゾジアゼピン系睡眠薬', '市販薬（咳止めなど）']	タバコ	お酒	大麻			1	1回	使用が減った	0	[]
1/21/2021 14:55:03	1	1	29	1	1	1	大学卒業	1	0	[]	0	0	0	0	[]	0	0	1	19	10	1	週4日以上	0	['乾燥大麻', 'エディブル（食品）']	['“ハイ”になること（高揚感、多幸感）', '気ばらし、リラックスのための気分転換', '仕事、学業、家事などのパフォーマンス向上', '身体的苦痛（痛み、しびれ、めまい、不眠など）の緩和']	[]	0	1	['その他']	2~5回	苦痛を伴うが自分一人で対応できた	数分から数時間	0	0	0	0	0	0	['タバコ', 'お酒', '市販薬（咳止めなど）']	お酒	タバコ	大麻			0			0	[]
1/21/2021 14:55:03	1	1	19	1	1	1	高校卒業	1	0	[]	0	0	0	0	[]	0	0	1	19	0	1	月1回～週1回未満	0	['乾燥大麻']	['“ハイ”になること（高揚感、多幸感）', '気ばらし、リラックスのための気分転換', '神秘的・宗教的体験']	[]	0	0	[]				0	0	0	0	0	0	['タバコ', 'お酒']	タバコ	お酒	大麻			0			0	[]
1/21/2021 14:55:27	1	1	29	0	1	1	高校卒業	1	0	[]	0	0	0	0	[]	1	0	1	24	5	1	月1回未満	0	['乾燥大麻', '大麻樹脂（ハシシ、ワックス）', 'エディブル（食品）']	['気ばらし、リラックスのための気分転換', '仕事、学業、家事などのパフォーマンス向上', '仲間意識の強化、所属感の向上', '心理的苦痛（不安、あせり、抑うつ気分など）の緩和', '身体的苦痛（痛み、しびれ、めまい、不眠など）の緩和']	[]	0	0	[]				0	0	0	0	0	0	['タバコ', 'お酒', 'ベンゾジアゼピン系睡眠薬', '市販薬（咳止めなど）']	市販薬	お酒	タバコ	大麻	ベンゾジアゼピン系睡眠薬	0			0	[]
1/21/2021 14:56:01	1	1	24	1	1	1	中学卒業	1	0	[]	0	0	0	1	['気分障害（うつ病、うつ状態、双極性障害）']	1	1	1	19	5	1	月1回～週1回未満	0	['乾燥大麻', '大麻樹脂（ハシシ、ワックス）', '電子タバコ', 'エディブル（食品）']	['“ハイ”になること（高揚感、多幸感）', '気ばらし、リラックスのための気分転換', '仕事、学業、家事などのパフォーマンス向上', '心理的苦痛（不安、あせり、抑うつ気分など）の緩和']	['社会的、対人的な問題が生じて悪化しているにも関わらず使用を続ける', '物理的に危険な状況でも大麻を継続的に使用する（例：自動車の運転など）']	1	0	[]				0	0	0	0	0	0	['タバコ', 'お酒', '覚せい剤', 'コカイン', '自然系の幻覚剤（幻覚キノコ、アヤワスカ、ペヨーテなど）', '幻覚薬（LSD、MDMAなど）', 'ベンゾジアゼピン系睡眠薬', '市販薬（咳止めなど）']	お酒	タバコ	大麻	幻覚薬	コカイン	1	1回	使用が減った	0	[]
1/21/2021 14:56:14	1	1	24	1	1	1	大学卒業	1	0	[]	0	0	0	1	['自閉症スペクトラム', '注意欠陥・多動症候群（ADHD）']	1	0	1	24	0	1	週4日以上	0	['乾燥大麻', '電子タバコ', 'エディブル（食品）']	['“ハイ”になること（高揚感、多幸感）', '気ばらし、リラックスのための気分転換', '仕事、学業、家事などのパフォーマンス向上', '心理的苦痛（不安、あせり、抑うつ気分など）の緩和', '身体的苦痛（痛み、しびれ、めまい、不眠など）の緩和', '病気の治癒（がんの副作用緩和、など）', 'その他']	[]	0	0	[]				0	0	0	0	0	0	['タバコ', 'お酒']	お酒	タバコ	大麻			0			0	[]
1/21/2021 14:56:15	1	1	24	0	1	1	短大・専門学校卒業	1	1	['気分障害（うつ病、うつ状態、双極性障害）', '不安障害', 'その他']	19	1	1	0	[]	0	0	1	19	5	1	月1回未満	0	['乾燥大麻']	['“ハイ”になること（高揚感、多幸感）', '気ばらし、リラックスのための気分転換', '心理的苦痛（不安、あせり、抑うつ気分など）の緩和', '性感の増強']	[]	0	0	[]				0	0	0	0	0	0	['タバコ', 'お酒', '市販薬（咳止めなど）']	タバコ	お酒	大麻			0			0	[]
1/21/2021 14:56:20	1	1	39	1	1	1	高校卒業	1	1	['気分障害（うつ病、うつ状態、双極性障害）', 'その他']	24	1	0	0	[]	0	0	1	19	20	1	週1～4日未満	0	['乾燥大麻', '大麻樹脂（ハシシ、ワックス）']	['“ハイ”になること（高揚感、多幸感）', '気ばらし、リラックスのための気分転換', '仕事、学業、家事などのパフォーマンス向上', '心理的苦痛（不安、あせり、抑うつ気分など）の緩和', '身体的苦痛（痛み、しびれ、めまい、不眠など）の緩和']	[]	0	0	[]				0	0	0	0	0	0	['タバコ', 'お酒', '覚せい剤', 'シンナー', 'コカイン', '自然系の幻覚剤（幻覚キノコ、アヤワスカ、ペヨーテなど）', '幻覚薬（LSD、MDMAなど）', 'ベンゾジアゼピン系睡眠薬', '市販薬（咳止めなど）']	タバコ	お酒	シンナー	大麻	自然系の幻覚剤	1	1回	使用が減った	1	['それ以外（MDMA、LSDなど）']
1/21/2021 14:56:20	1	1	44	1	1	1	大学卒業	1	0	[]	0	0	0	0	[]	0	0	1	24	20	0		39	['乾燥大麻', '大麻樹脂（ハシシ、ワックス）', 'エディブル（食品）']	['“ハイ”になること（高揚感、多幸感）', '気ばらし、リラックスのための気分転換', '仕事、学業、家事などのパフォーマンス向上', '仲間意識の強化、所属感の向上', '神秘的・宗教的体験']	[]	0	1	['その他']	2~5回	大した問題ではなかった	数時間から1日	0	0	0	0	0	0	['タバコ', 'お酒', '覚せい剤', 'コカイン', '幻覚薬（LSD、MDMAなど）']	タバコ	お酒	大麻	コカイン	覚醒剤	0			0	[]
1/21/2021 14:56:35	1	1	29	0	1	1	短大・専門学校卒業	1	0	[]	0	0	0	0	[]	0	0	1	19	10	0		24	['乾燥大麻', '大麻樹脂（ハシシ、ワックス）', 'エディブル（食品）']	['“ハイ”になること（高揚感、多幸感）', '心理的苦痛（不安、あせり、抑うつ気分など）の緩和', '身体的苦痛（痛み、しびれ、めまい、不眠など）の緩和']	[]	0	0	[]				0	0	0	0	0	0	['タバコ', 'お酒', '覚せい剤', 'コカイン', '市販薬（咳止めなど）']	市販薬	タバコ	お酒	覚醒剤	大麻	0			0	[]
1/21/2021 14:57:04	1	1	39	1	1	1	高校卒業	1	0	[]	0	0	0	0	[]	0	0	1	19	20	1	週4日以上	0	['乾燥大麻', '大麻樹脂（ハシシ、ワックス）', '電子タバコ', 'エディブル（食品）']	['“ハイ”になること（高揚感、多幸感）', '気ばらし、リラックスのための気分転換', '仕事、学業、家事などのパフォーマンス向上', '仲間意識の強化、所属感の向上', '心理的苦痛（不安、あせり、抑うつ気分など）の緩和', '身体的苦痛（痛み、しびれ、めまい、不眠など）の緩和', '性感の増強']	[]	0	1	['無気力']	2~5回	大した問題ではなかった	数時間から1日	0	0	0	0	0	0	['タバコ', 'お酒', '自然系の幻覚剤（幻覚キノコ、アヤワスカ、ペヨーテなど）', '幻覚薬（LSD、MDMAなど）']	タバコ	お酒	大麻	自然系の幻覚剤	幻覚薬	0			0	[]
1/21/2021 14:57:32	1	1	24	1	1	1	大学卒業	1	0	[]	0	0	0	0	[]	1	0	1	24	0	1	月1回未満	0	['乾燥大麻', '電子タバコ', 'エディブル（食品）']	['“ハイ”になること（高揚感、多幸感）', '気ばらし、リラックスのための気分転換']	[]	0	0	[]				0	0	0	0	0	0	['タバコ', 'お酒']	タバコ	お酒	大麻			0			0	[]
1/21/2021 14:57:53	1	1	39	1	1	1	短大・専門学校卒業	1	0	[]	0	0	0	0	[]	0	0	1	24	15	0		34	['乾燥大麻']	['気ばらし、リラックスのための気分転換']	[]	0	0	[]				0	0	0	0	0	0	['タバコ', 'お酒']	お酒	タバコ	大麻			0			0	[]
1/21/2021 14:58:16	1	1	44	1	1	1	高校卒業	0	0	[]	0	0	0	0	[]	0	0	1	19	25	1	週4日以上	0	['乾燥大麻', '大麻樹脂（ハシシ、ワックス）']	['気ばらし、リラックスのための気分転換']	[]	0	0	[]				0	0	0	0	0	0	['タバコ', 'お酒', 'コカイン', '自然系の幻覚剤（幻覚キノコ、アヤワスカ、ペヨーテなど）', '幻覚薬（LSD、MDMAなど）', 'ベンゾジアゼピン系睡眠薬']	タバコ	お酒	大麻	ベンゾジアゼピン系睡眠薬	コカイン	0			0	[]
1/21/2021 14:58:46	1	1	24	1	1	1	高校卒業	1	0	[]	0	0	0	1	['気分障害（うつ病、うつ状態、双極性障害）']	0	0	1	19	5	1	週1～4日未満	0	['乾燥大麻']	['“ハイ”になること（高揚感、多幸感）', '気ばらし、リラックスのための気分転換', '仕事、学業、家事などのパフォーマンス向上', '仲間意識の強化、所属感の向上', '神秘的・宗教的体験']	[]	0	0	[]				0	0	0	0	0	0	['タバコ', 'お酒']	お酒	大麻	タバコ	該当なし	該当なし	0			0	[]
1/21/2021 14:58:52	1	1	24	1	1	1	高校卒業	1	1	['その他']	19	1	1	0	[]	0	0	1	19	5	0		24	['乾燥大麻']	['気ばらし、リラックスのための気分転換', '仕事、学業、家事などのパフォーマンス向上', '心理的苦痛（不安、あせり、抑うつ気分など）の緩和', '身体的苦痛（痛み、しびれ、めまい、不眠など）の緩和']	[]	0	0	[]				0	0	0	0	0	0	[]						1	1回	使用をやめた	0	[]
1/21/2021 14:59:05	1	1	29	1	1	1	高校卒業	1	1	['気分障害（うつ病、うつ状態、双極性障害）']	24	1	1	0	[]	1	0	1	19	10	1	週1～4日未満	0	['乾燥大麻', '大麻樹脂（ハシシ、ワックス）']	['仕事、学業、家事などのパフォーマンス向上', '仲間意識の強化、所属感の向上', '心理的苦痛（不安、あせり、抑うつ気分など）の緩和', '身体的苦痛（痛み、しびれ、めまい、不眠など）の緩和', '神秘的・宗教的体験']	[]	0	0	[]				0	0	0	0	0	0	['タバコ', 'お酒', '幻覚薬（LSD、MDMAなど）', '市販薬（咳止めなど）']	大麻	お酒	タバコ			0			0	[]
1/21/2021 14:59:08	1	1	29	1	1	1	高校卒業	1	1	['気分障害（うつ病、うつ状態、双極性障害）']	24	1	1	0	[]	1	0	1	19	10	1	週1～4日未満	0	['乾燥大麻', '大麻樹脂（ハシシ、ワックス）']	['仕事、学業、家事などのパフォーマンス向上', '仲間意識の強化、所属感の向上', '心理的苦痛（不安、あせり、抑うつ気分など）の緩和', '身体的苦痛（痛み、しびれ、めまい、不眠など）の緩和', '神秘的・宗教的体験']	[]	0	0	[]				0	0	0	0	0	0	['タバコ', 'お酒', '幻覚薬（LSD、MDMAなど）', '市販薬（咳止めなど）']	大麻	お酒	タバコ			0			0	[]
1/21/2021 14:59:22	1	1	44	1	1	1	大学卒業	1	0	[]	0	0	0	0	[]	0	0	1	19	25	1	週4日以上	0	['乾燥大麻', '大麻樹脂（ハシシ、ワックス）', '電子タバコ', 'エディブル（食品）']	['気ばらし、リラックスのための気分転換', '身体的苦痛（痛み、しびれ、めまい、不眠など）の緩和']	[]	0	1	['嘔気、嘔吐']	1回	大した問題ではなかった	数時間から1日	0	0	0	0	0	0	['タバコ', 'お酒', '覚せい剤', 'シンナー']	タバコ	お酒	シンナー	大麻	覚醒剤	0			0	[]
1/21/2021 14:59:44	1	1	34	1	1	1	高校卒業	1	0	[]	0	0	0	0	[]	0	0	1	19	15	0		29	['乾燥大麻']	['“ハイ”になること（高揚感、多幸感）', '気ばらし、リラックスのための気分転換']	[]	0	1	['不安']	1回	大した問題ではなかった	数分から数時間	0	0	0	0	0	0	['タバコ', 'お酒']	タバコ	お酒	大麻			0			0	[]
1/21/2021 14:59:47	1	1	29	1	1	1	大学卒業	1	1	['注意欠陥・多動症候群（ADHD）', '不安障害', 'その他']	14	1	1	0	[]	0	0	1	19	10	1	月1回～週1回未満	0	['乾燥大麻', '大麻樹脂（ハシシ、ワックス）', '電子タバコ', 'エディブル（食品）']	['気ばらし、リラックスのための気分転換', '心理的苦痛（不安、あせり、抑うつ気分など）の緩和', '身体的苦痛（痛み、しびれ、めまい、不眠など）の緩和']	[]	0	0	[]				0	0	0	0	0	0	['タバコ', 'お酒', '自然系の幻覚剤（幻覚キノコ、アヤワスカ、ペヨーテなど）', '幻覚薬（LSD、MDMAなど）', 'オピオイド（ヘロイン、モルヒネ、あへん、医療用麻薬）', 'ベンゾジアゼピン系睡眠薬', '市販薬（咳止めなど）']	お酒	タバコ	大麻			0			0	[]
1/21/2021 14:59:55	1	1	24	1	1	1	中学卒業	1	0	[]	0	0	0	0	[]	0	0	1	19	5	1	週4日以上	0	['乾燥大麻', '電子タバコ']	['“ハイ”になること（高揚感、多幸感）', '気ばらし、リラックスのための気分転換', '仕事、学業、家事などのパフォーマンス向上', '仲間意識の強化、所属感の向上']	[]	0	0	[]				0	0	0	0	0	0	['タバコ', 'お酒', '幻覚薬（LSD、MDMAなど）', '市販薬（咳止めなど）']	タバコ	お酒	大麻	幻覚薬	市販薬	0			0	[]
1/21/2021 15:01:34	1	1	24	1	1	1	大学卒業	1	0	[]	0	0	0	0	[]	0	0	1	24	0	1	週4日以上	0	['乾燥大麻', '電子タバコ', 'エディブル（食品）']	['気ばらし、リラックスのための気分転換']	[]	0	0	[]				0	0	0	0	0	0	['タバコ', 'お酒', '幻覚薬（LSD、MDMAなど）']	お酒	タバコ	大麻	幻覚薬		0			0	[]
1/21/2021 15:02:35	1	1	44	1	1	1	中学卒業	1	1	['不安障害']	34	1	0	0	[]	1	0	1	24	20	1	週4日以上	0	['乾燥大麻']	['“ハイ”になること（高揚感、多幸感）', '気ばらし、リラックスのための気分転換', '仕事、学業、家事などのパフォーマンス向上', '仲間意識の強化、所属感の向上', '心理的苦痛（不安、あせり、抑うつ気分など）の緩和', '性感の増強']	['大麻を入手、使用するために多くの時間を費やす', '大麻への強い渇望がある']	1	1	['不安', '妄想', '無気力']	11回以上	大した問題ではなかった	数分から数時間	0	0	0	0	0	0	['タバコ', 'お酒', 'シンナー']	タバコ	お酒	大麻			0			0	[]
1/21/2021 15:04:21	1	1	24	1	1	1	大学卒業	1	0	[]	0	0	0	0	[]	0	0	1	24	0	0		24	['乾燥大麻', '大麻樹脂（ハシシ、ワックス）', 'エディブル（食品）']	['“ハイ”になること（高揚感、多幸感）', '気ばらし、リラックスのための気分転換', '心理的苦痛（不安、あせり、抑うつ気分など）の緩和', '身体的苦痛（痛み、しびれ、めまい、不眠など）の緩和', '神秘的・宗教的体験']	[]	0	1	['不安']	1回	他者の助けを必要とした	数分から数時間	0	0	0	0	0	0	['タバコ', 'お酒']	タバコ	お酒	大麻	該当なし	該当なし	0			0	[]
1/21/2021 15:05:12	1	1	39	1	1	1	大学卒業	1	0	[]	0	0	0	0	[]	0	0	1	29	10	0		29	['乾燥大麻']	['気ばらし、リラックスのための気分転換', '心理的苦痛（不安、あせり、抑うつ気分など）の緩和']	[]	0	0	[]				0	0	0	0	0	0	['タバコ', 'お酒']	お酒	タバコ	大麻			0			0	[]
1/21/2021 15:05:23	1	1	24	1	1	1	高校卒業	1	0	[]	0	0	0	0	[]	0	0	1	24	0	1	月1回～週1回未満	0	['乾燥大麻']	['“ハイ”になること（高揚感、多幸感）', '気ばらし、リラックスのための気分転換', '仕事、学業、家事などのパフォーマンス向上']	[]	0	0	[]				0	0	0	0	0	0	['タバコ', 'お酒']	お酒	タバコ	大麻	該当なし	該当なし	0			0	[]
1/21/2021 15:06:19	1	1	19	1	1	1	中学卒業	1	0	[]	0	0	0	0	[]	0	1	1	19	0	1	週1～4日未満	0	['乾燥大麻', '電子タバコ']	['“ハイ”になること（高揚感、多幸感）', '仲間意識の強化、所属感の向上', '性感の増強']	['意図したより大量、または長期間に使用してしまう', '大麻を入手、使用するために多くの時間を費やす', '大麻への強い渇望がある', '大麻のため、他の活動が疎かになる', '極端な耐性がついてくる']	1	1	['無気力']	1回	苦痛を伴うが自分一人で対応できた	数分から数時間	0	0	0	0	0	0	['タバコ', 'お酒', '市販薬（咳止めなど）']	タバコ	大麻	お酒			0			0	[]
1/21/2021 15:06:30	1	1	24	1	1	1	短大・専門学校卒業	1	0	[]	0	0	0	0	[]	0	0	1	19	5	1	週1～4日未満	0	['乾燥大麻', '電子タバコ', 'エディブル（食品）']	['“ハイ”になること（高揚感、多幸感）', '気ばらし、リラックスのための気分転換', '仕事、学業、家事などのパフォーマンス向上', '心理的苦痛（不安、あせり、抑うつ気分など）の緩和', '身体的苦痛（痛み、しびれ、めまい、不眠など）の緩和', '病気の治癒（がんの副作用緩和、など）']	[]	0	0	[]				0	0	0	0	0	0	['タバコ', 'お酒', 'コカイン', '幻覚薬（LSD、MDMAなど）', '市販薬（咳止めなど）']	お酒	タバコ	大麻	幻覚薬	コカイン	0			0	[]
1/21/2021 15:07:29	1	1	29	1	1	1	高校卒業	1	0	[]	0	0	0	1	['統合失調症']	0	1	1	14	15	1	月1回～週1回未満	0	['乾燥大麻', '大麻樹脂（ハシシ、ワックス）', '電子タバコ', 'エディブル（食品）']	['“ハイ”になること（高揚感、多幸感）', '気ばらし、リラックスのための気分転換', '心理的苦痛（不安、あせり、抑うつ気分など）の緩和', '身体的苦痛（痛み、しびれ、めまい、不眠など）の緩和']	[]	0	0	[]				0	0	0	0	0	0	['タバコ', 'お酒', '覚せい剤', 'シンナー', 'コカイン', '自然系の幻覚剤（幻覚キノコ、アヤワスカ、ペヨーテなど）', '幻覚薬（LSD、MDMAなど）', 'ベンゾジアゼピン系睡眠薬', '市販薬（咳止めなど）']	大麻	タバコ	お酒	シンナー	覚醒剤	0			0	[]
1/21/2021 15:07:38	1	1	29	1	1	1	中学卒業	1	0	[]	0	0	0	0	[]	0	0	1	19	10	1	週4日以上	0	['乾燥大麻', '大麻樹脂（ハシシ、ワックス）', '電子タバコ', 'エディブル（食品）']	['“ハイ”になること（高揚感、多幸感）', '気ばらし、リラックスのための気分転換', '仕事、学業、家事などのパフォーマンス向上', '仲間意識の強化、所属感の向上', '心理的苦痛（不安、あせり、抑うつ気分など）の緩和', '身体的苦痛（痛み、しびれ、めまい、不眠など）の緩和', '病気の治癒（がんの副作用緩和、など）']	[]	0	0	[]				0	0	0	0	0	0	['タバコ', 'お酒', 'シンナー', 'コカイン', '幻覚薬（LSD、MDMAなど）', 'ベンゾジアゼピン系睡眠薬']	お酒	タバコ	大麻			1	1回	変わらない	0	[]
1/21/2021 15:08:00	1	1	39	1	1	1	短大・専門学校卒業	1	0	[]	0	0	0	0	[]	0	0	1	19	20	1	週1～4日未満	0	['乾燥大麻', '大麻樹脂（ハシシ、ワックス）', '電子タバコ', 'エディブル（食品）']	['気ばらし、リラックスのための気分転換', '身体的苦痛（痛み、しびれ、めまい、不眠など）の緩和']	[]	0	0	[]				0	0	0	0	0	0	['タバコ', 'お酒', '自然系の幻覚剤（幻覚キノコ、アヤワスカ、ペヨーテなど）', '幻覚薬（LSD、MDMAなど）']	タバコ	お酒	大麻	自然系の幻覚剤	幻覚薬	0			0	[]
1/21/2021 15:08:15	1	1	24	1	1	1	高校卒業	1	0	[]	0	0	0	0	[]	0	0	1	19	5	1	週1～4日未満	0	['乾燥大麻', '電子タバコ']	['“ハイ”になること（高揚感、多幸感）', '気ばらし、リラックスのための気分転換', '仕事、学業、家事などのパフォーマンス向上', '仲間意識の強化、所属感の向上', '心理的苦痛（不安、あせり、抑うつ気分など）の緩和', '身体的苦痛（痛み、しびれ、めまい、不眠など）の緩和', '神秘的・宗教的体験', '性感の増強']	['大麻への強い渇望がある', '大麻のため、他の活動が疎かになる']	1	0	[]				0	0	0	0	0	0	['タバコ', 'お酒', '幻覚薬（LSD、MDMAなど）']	お酒	タバコ	大麻			0			0	[]
1/21/2021 15:08:32	1	1	29	1	1	1	高校卒業	1	1	['自閉症スペクトラム', '注意欠陥・多動症候群（ADHD）']	14	1	0	0	[]	0	0	1	19	10	0		29	['乾燥大麻', 'エディブル（食品）']	['“ハイ”になること（高揚感、多幸感）', '気ばらし、リラックスのための気分転換', '病気の治癒（がんの副作用緩和、など）']	['大麻への強い渇望がある']	0	0	[]				0	0	0	0	0	0	['タバコ', 'お酒', '自然系の幻覚剤（幻覚キノコ、アヤワスカ、ペヨーテなど）']	お酒	大麻	タバコ	自然系の幻覚剤		0			0	[]
1/21/2021 15:09:17	1	1	34	1	1	1	短大・専門学校卒業	1	0	[]	0	0	0	0	[]	0	0	1	19	15	1	週4日以上	0	['乾燥大麻', '大麻樹脂（ハシシ、ワックス）', '電子タバコ', 'エディブル（食品）']	['“ハイ”になること（高揚感、多幸感）', '気ばらし、リラックスのための気分転換', '仕事、学業、家事などのパフォーマンス向上', '仲間意識の強化、所属感の向上', '心理的苦痛（不安、あせり、抑うつ気分など）の緩和', '身体的苦痛（痛み、しびれ、めまい、不眠など）の緩和', '神秘的・宗教的体験', '性感の増強', 'その他']	[]	0	0	[]				0	0	0	0	0	0	['タバコ', 'お酒', 'コカイン', '自然系の幻覚剤（幻覚キノコ、アヤワスカ、ペヨーテなど）', '幻覚薬（LSD、MDMAなど）']	お酒	タバコ	大麻			1	1回	変わらない	0	[]
1/21/2021 15:10:33	1	1	24	1	1	1	短大・専門学校卒業	1	0	[]	0	0	0	0	[]	0	0	1	19	5	1	週4日以上	0	['乾燥大麻', '大麻樹脂（ハシシ、ワックス）', '電子タバコ']	['“ハイ”になること（高揚感、多幸感）', '気ばらし、リラックスのための気分転換', '心理的苦痛（不安、あせり、抑うつ気分など）の緩和', '身体的苦痛（痛み、しびれ、めまい、不眠など）の緩和']	[]	0	1	['嘔気、嘔吐']	1回	大した問題ではなかった	数分から数時間	0	0	0	0	0	0	['タバコ', 'お酒', '幻覚薬（LSD、MDMAなど）']	タバコ	お酒	大麻	幻覚薬	市販薬	0			0	[]
1/21/2021 15:10:55	1	1	24	1	1	1	高校卒業	1	0	[]	0	0	0	0	[]	0	0	1	19	5	1	月1回未満	0	['乾燥大麻', 'エディブル（食品）']	['“ハイ”になること（高揚感、多幸感）', '気ばらし、リラックスのための気分転換']	[]	0	1	['嘔気、嘔吐']	1回	苦痛を伴うが自分一人で対応できた	数分から数時間	0	0	0	0	0	0	['タバコ', 'お酒']	タバコ	お酒	大麻			0			0	[]
1/21/2021 15:11:05	1	1	29	1	1	1	高校卒業	1	0	[]	0	0	0	0	[]	0	0	1	24	5	1	週1～4日未満	0	['乾燥大麻', '電子タバコ']	['“ハイ”になること（高揚感、多幸感）', '気ばらし、リラックスのための気分転換', '心理的苦痛（不安、あせり、抑うつ気分など）の緩和', '身体的苦痛（痛み、しびれ、めまい、不眠など）の緩和']	[]	0	0	[]				0	0	0	0	0	0	['タバコ', 'お酒', '覚せい剤', '市販薬（咳止めなど）']	タバコ	シンナー	お酒	市販薬	大麻	1	1回	変わらない	0	[]
1/21/2021 15:11:23	1	1	24	0	1	1	短大・専門学校卒業	1	0	[]	0	0	0	1	['その他']	0	1	1	19	5	1	週1～4日未満	0	['乾燥大麻', '電子タバコ', 'エディブル（食品）']	['“ハイ”になること（高揚感、多幸感）', '気ばらし、リラックスのための気分転換', '仕事、学業、家事などのパフォーマンス向上', '仲間意識の強化、所属感の向上', '神秘的・宗教的体験']	[]	0	1	['不安', '嘔気、嘔吐']	1回	大した問題ではなかった	数分から数時間	0	0	0	0	0	0	['タバコ', 'お酒', '幻覚薬（LSD、MDMAなど）']	お酒	タバコ	大麻	幻覚薬		0			0	[]
1/21/2021 15:11:51	1	1	34	1	1	1	高校卒業	1	0	[]	0	0	0	1	['その他']	0	0	1	19	15	1	月1回未満	0	['乾燥大麻', '大麻樹脂（ハシシ、ワックス）', '電子タバコ', 'エディブル（食品）']	['“ハイ”になること（高揚感、多幸感）', '気ばらし、リラックスのための気分転換', '仕事、学業、家事などのパフォーマンス向上', '仲間意識の強化、所属感の向上', '心理的苦痛（不安、あせり、抑うつ気分など）の緩和', '身体的苦痛（痛み、しびれ、めまい、不眠など）の緩和', '神秘的・宗教的体験', '性感の増強', 'その他']	['意図したより大量、または長期間に使用してしまう']	0	1	['無気力', 'その他']	2~5回	大した問題ではなかった	数時間から1日	0	0	0	1	0	0	['タバコ', 'お酒', 'コカイン', '幻覚薬（LSD、MDMAなど）', '市販薬（咳止めなど）']	お酒	タバコ	大麻	覚醒剤		0			0	[]
1/21/2021 15:12:25	1	1	29	1	1	1	大学卒業	1	1	['その他']	19	1	0	0	[]	0	0	1	29	0	0		29	['乾燥大麻']	['“ハイ”になること（高揚感、多幸感）', '身体的苦痛（痛み、しびれ、めまい、不眠など）の緩和']	[]	0	0	[]				0	0	0	0	0	0	['タバコ', 'お酒']	お酒	タバコ	大麻			1	1回	使用をやめた	0	[]
1/21/2021 15:12:27	1	1	39	1	1	1	短大・専門学校卒業	1	0	[]	0	0	0	0	[]	0	0	1	24	15	1	月1回未満	0	['乾燥大麻']	['気ばらし、リラックスのための気分転換', '心理的苦痛（不安、あせり、抑うつ気分など）の緩和']	[]	0	0	[]				0	0	0	0	0	0	['タバコ', 'お酒']	タバコ	お酒	大麻			0			0	[]
1/21/2021 15:12:31	1	1	49	1	1	1	大学卒業	1	1	['気分障害（うつ病、うつ状態、双極性障害）']	24	1	1	1	['統合失調症', '注意欠陥・多動症候群（ADHD）']	0	0	1	24	25	1	週4日以上	0	['乾燥大麻', '大麻樹脂（ハシシ、ワックス）', '電子タバコ', 'エディブル（食品）']	['“ハイ”になること（高揚感、多幸感）', '気ばらし、リラックスのための気分転換', '仕事、学業、家事などのパフォーマンス向上', '仲間意識の強化、所属感の向上', '心理的苦痛（不安、あせり、抑うつ気分など）の緩和', '身体的苦痛（痛み、しびれ、めまい、不眠など）の緩和', '病気の治癒（がんの副作用緩和、など）', '神秘的・宗教的体験', '性感の増強']	[]	0	1	['不安', '妄想', '嘔気、嘔吐']	1回	苦痛を伴うが自分一人で対応できた	数分から数時間	0	0	0	0	0	0	['タバコ', 'お酒', '自然系の幻覚剤（幻覚キノコ、アヤワスカ、ペヨーテなど）', 'ベンゾジアゼピン系睡眠薬', '市販薬（咳止めなど）']	お酒	タバコ	大麻	ベンゾジアゼピン系睡眠薬	市販薬	1	1回	使用が増えた	0	[]
1/21/2021 15:12:45	1	1	29	1	1	1	中学卒業	1	0	[]	0	0	0	0	[]	0	0	1	24	5	1	月1回未満	0	['乾燥大麻']	['気ばらし、リラックスのための気分転換', '仕事、学業、家事などのパフォーマンス向上']	['大麻のため、他の活動が疎かになる']	0	0	[]				0	0	0	0	0	0	['タバコ', 'お酒', '幻覚薬（LSD、MDMAなど）']	タバコ	お酒	大麻	幻覚薬		0			0	[]
1/21/2021 15:13:15	1	1	34	1	1	1	高校卒業	1	0	[]	0	0	0	0	[]	0	0	1	24	10	0		29	['乾燥大麻', '大麻樹脂（ハシシ、ワックス）', '電子タバコ', 'エディブル（食品）']	['気ばらし、リラックスのための気分転換', '仕事、学業、家事などのパフォーマンス向上']	[]	0	0	[]				0	0	0	0	0	0	['お酒', 'コカイン', '幻覚薬（LSD、MDMAなど）', '市販薬（咳止めなど）']	タバコ	お酒	大麻	コカイン	自然系の幻覚剤	0			0	[]
1/21/2021 15:13:45	1	1	44	1	1	1	高校卒業	1	0	[]	0	0	0	0	[]	0	1	1	24	20	1	週4日以上	0	['乾燥大麻', '大麻樹脂（ハシシ、ワックス）', '電子タバコ', 'エディブル（食品）']	['“ハイ”になること（高揚感、多幸感）', '気ばらし、リラックスのための気分転換', '心理的苦痛（不安、あせり、抑うつ気分など）の緩和', '身体的苦痛（痛み、しびれ、めまい、不眠など）の緩和']	[]	0	0	[]				0	0	0	0	0	0	['タバコ', 'お酒', 'シンナー']	タバコ	お酒	大麻			0			1	['それ以外（MDMA、LSDなど）']
1/21/2021 15:13:45	1	1	29	1	1	1	大学卒業	1	0	[]	0	0	0	0	[]	0	0	1	29	0	1	週1～4日未満	0	['乾燥大麻']	['心理的苦痛（不安、あせり、抑うつ気分など）の緩和', '身体的苦痛（痛み、しびれ、めまい、不眠など）の緩和']	[]	0	0	[]				0	0	0	0	0	0	['タバコ', 'お酒', '市販薬（咳止めなど）']	お酒	タバコ	大麻	該当なし	該当なし	0			0	[]
1/21/2021 15:13:47	1	1	39	1	1	1	中学卒業	1	0	[]	0	0	0	0	[]	0	0	1	19	20	0		39	['乾燥大麻', '大麻樹脂（ハシシ、ワックス）']	['“ハイ”になること（高揚感、多幸感）', '気ばらし、リラックスのための気分転換', '性感の増強']	[]	0	0	[]				0	0	0	0	0	0	['タバコ', 'お酒', '幻覚薬（LSD、MDMAなど）']	タバコ	お酒	大麻	幻覚薬	コカイン	0			0	[]
1/21/2021 15:14:01	1	1	49	1	1	1	高校卒業	1	0	[]	0	0	0	0	[]	0	0	1	24	25	0		44	['乾燥大麻']	['気ばらし、リラックスのための気分転換', '心理的苦痛（不安、あせり、抑うつ気分など）の緩和', '身体的苦痛（痛み、しびれ、めまい、不眠など）の緩和']	[]	0	0	[]				0	0	0	0	0	0	['タバコ', 'お酒', '自然系の幻覚剤（幻覚キノコ、アヤワスカ、ペヨーテなど）']	タバコ	お酒	大麻	自然系の幻覚剤		0			0	[]
1/21/2021 15:14:13	1	1	34	1	1	1	大学卒業	1	1	['気分障害（うつ病、うつ状態、双極性障害）', '注意欠陥・多動症候群（ADHD）']	14	0	0	1	['気分障害（うつ病、うつ状態、双極性障害）', '統合失調症', '摂食障害（拒食症）', 'パーソナリティ障害']	1	1	1	24	10	1	月1回～週1回未満	0	['乾燥大麻', '大麻樹脂（ハシシ、ワックス）', '電子タバコ']	['“ハイ”になること（高揚感、多幸感）', '気ばらし、リラックスのための気分転換', '心理的苦痛（不安、あせり、抑うつ気分など）の緩和', '神秘的・宗教的体験']	['意図したより大量、または長期間に使用してしまう', '社会的、対人的な問題が生じて悪化しているにも関わらず使用を続ける', '大麻のため、他の活動が疎かになる']	1	1	['妄想', '嘔気、嘔吐', '無気力']	11回以上	大した問題ではなかった	数時間から1日	0	0	0	1	1	0	['タバコ', 'お酒', 'コカイン', '幻覚薬（LSD、MDMAなど）']	お酒	タバコ	大麻	幻覚薬	コカイン	0			0	[]
1/21/2021 15:14:36	1	1	29	1	1	1	大学卒業	1	0	[]	0	0	0	0	[]	0	0	1	24	5	0		24	['乾燥大麻']	['“ハイ”になること（高揚感、多幸感）', '気ばらし、リラックスのための気分転換', '仕事、学業、家事などのパフォーマンス向上', '心理的苦痛（不安、あせり、抑うつ気分など）の緩和']	[]	0	0	[]				0	0	0	0	0	0	['タバコ', 'お酒']	タバコ	お酒				0			0	[]
1/21/2021 15:14:45	1	1	19	1	1	1	中学卒業	1	1	['その他']	14	1	0	0	[]	0	0	1	19	0	1	月1回未満	0	['乾燥大麻']	['“ハイ”になること（高揚感、多幸感）', '気ばらし、リラックスのための気分転換', '心理的苦痛（不安、あせり、抑うつ気分など）の緩和', '身体的苦痛（痛み、しびれ、めまい、不眠など）の緩和']	[]	0	0	[]				0	0	0	0	0	0	['タバコ', 'お酒']	お酒	タバコ	大麻	該当なし	該当なし	0			0	[]
1/21/2021 15:14:52	1	1	44	1	1	1	高校卒業	1	0	[]	0	0	0	0	[]	0	0	1	19	25	0		39	['乾燥大麻', '大麻樹脂（ハシシ、ワックス）']	['気ばらし、リラックスのための気分転換', '仕事、学業、家事などのパフォーマンス向上', '身体的苦痛（痛み、しびれ、めまい、不眠など）の緩和']	[]	0	0	[]				0	0	0	0	0	0	['タバコ', 'お酒']	タバコ	大麻	お酒			0			0	[]
1/21/2021 15:15:55	1	1	24	1	1	1	中学卒業	1	0	[]	0	0	0	0	[]	0	1	1	24	0	1	週1～4日未満	0	['乾燥大麻', '大麻樹脂（ハシシ、ワックス）', '電子タバコ', 'エディブル（食品）']	['“ハイ”になること（高揚感、多幸感）', '気ばらし、リラックスのための気分転換', '仕事、学業、家事などのパフォーマンス向上', '神秘的・宗教的体験']	[]	0	1	['不安']	2~5回	大した問題ではなかった	数分から数時間	0	0	0	0	0	0	['タバコ', 'お酒', 'コカイン', '自然系の幻覚剤（幻覚キノコ、アヤワスカ、ペヨーテなど）', '幻覚薬（LSD、MDMAなど）', 'オピオイド（ヘロイン、モルヒネ、あへん、医療用麻薬）', 'ベンゾジアゼピン系睡眠薬', '市販薬（咳止めなど）']	お酒	タバコ	大麻	オピオイド	自然系の幻覚剤	0			0	[]
1/21/2021 15:16:40	1	1	44	1	1	1	高校卒業	1	0	[]	0	0	0	0	[]	0	0	1	19	25	0		24	['乾燥大麻', '大麻樹脂（ハシシ、ワックス）', 'エディブル（食品）']	['“ハイ”になること（高揚感、多幸感）', '気ばらし、リラックスのための気分転換', '仕事、学業、家事などのパフォーマンス向上', '仲間意識の強化、所属感の向上', '心理的苦痛（不安、あせり、抑うつ気分など）の緩和', '身体的苦痛（痛み、しびれ、めまい、不眠など）の緩和']	[]	0	1	['不安', '妄想']	1回	大した問題ではなかった	数分から数時間	0	0	0	0	0	0	['タバコ', 'お酒']	お酒	タバコ	大麻			0			0	[]
1/21/2021 15:17:42	1	1	29	0	1	1	短大・専門学校卒業	1	0	[]	0	0	0	0	[]	0	0	1	19	10	1	週1～4日未満	0	['乾燥大麻']	['気ばらし、リラックスのための気分転換', '身体的苦痛（痛み、しびれ、めまい、不眠など）の緩和']	[]	0	0	[]				0	0	0	0	0	0	['タバコ', 'お酒']	お酒	タバコ	大麻	該当なし		0			0	[]
1/21/2021 15:17:56	1	1	29	1	1	1	高校卒業	1	0	[]	0	0	0	0	[]	0	0	1	19	10	1	月1回～週1回未満	0	['乾燥大麻', '電子タバコ']	['“ハイ”になること（高揚感、多幸感）', '気ばらし、リラックスのための気分転換', '身体的苦痛（痛み、しびれ、めまい、不眠など）の緩和']	[]	0	1	['不安']	1回	大した問題ではなかった	数分から数時間	0	0	0	0	0	0	['タバコ', 'お酒', '幻覚薬（LSD、MDMAなど）']	タバコ	大麻	お酒	幻覚薬	該当なし	0			0	[]
1/21/2021 15:18:00	1	1	39	1	1	1	高校卒業	1	1	['気分障害（うつ病、うつ状態、双極性障害）']	34	1	0	0	[]	0	0	1	39	0	1	週1～4日未満	0	['乾燥大麻', '電子タバコ']	['“ハイ”になること（高揚感、多幸感）', '気ばらし、リラックスのための気分転換', '心理的苦痛（不安、あせり、抑うつ気分など）の緩和', '身体的苦痛（痛み、しびれ、めまい、不眠など）の緩和']	['大麻を入手、使用するために多くの時間を費やす']	0	0	[]				0	0	0	0	0	0	['タバコ', 'お酒', '自然系の幻覚剤（幻覚キノコ、アヤワスカ、ペヨーテなど）', '幻覚薬（LSD、MDMAなど）']	タバコ	お酒	自然系の幻覚剤	幻覚薬		0			0	[]
1/21/2021 15:19:20	1	1	24	1	1	1	中学卒業	1	0	[]	0	0	0	0	[]	0	0	1	19	5	1	月1回～週1回未満	0	['乾燥大麻']	['“ハイ”になること（高揚感、多幸感）', '気ばらし、リラックスのための気分転換', '心理的苦痛（不安、あせり、抑うつ気分など）の緩和']	[]	0	0	[]				0	0	0	0	0	0	['タバコ', 'お酒']	タバコ	お酒	大麻			0			0	[]
1/21/2021 15:19:21	1	1	19	1	1	1	高校卒業	1	0	[]	0	0	0	0	[]	0	0	1	19	0	1	週4日以上	0	['乾燥大麻', '大麻樹脂（ハシシ、ワックス）', '電子タバコ', 'エディブル（食品）']	['仕事、学業、家事などのパフォーマンス向上', '心理的苦痛（不安、あせり、抑うつ気分など）の緩和', '身体的苦痛（痛み、しびれ、めまい、不眠など）の緩和', '病気の治癒（がんの副作用緩和、など）']	[]	0	0	[]				0	0	0	0	0	0	['タバコ', 'お酒']	お酒	タバコ	大麻			0			0	[]
1/21/2021 15:19:33	1	1	34	1	1	1	短大・専門学校卒業	1	0	[]	0	0	0	0	[]	0	0	1	19	15	0		29	['乾燥大麻', '大麻樹脂（ハシシ、ワックス）']	['“ハイ”になること（高揚感、多幸感）', '気ばらし、リラックスのための気分転換', '仕事、学業、家事などのパフォーマンス向上']	[]	0	1	['不安', '妄想']	1回	苦痛を伴うが自分一人で対応できた	数分から数時間	0	0	0	0	0	0	['タバコ', 'お酒', 'コカイン']	タバコ	お酒	コカイン	大麻		0			0	[]
1/21/2021 15:19:50	1	1	64	1	1	1	大学卒業	0	0	[]	0	0	0	0	[]	0	0	1	24	40	1	月1回未満	0	['乾燥大麻', '大麻樹脂（ハシシ、ワックス）']	['“ハイ”になること（高揚感、多幸感）', '気ばらし、リラックスのための気分転換', '仕事、学業、家事などのパフォーマンス向上', '仲間意識の強化、所属感の向上', '心理的苦痛（不安、あせり、抑うつ気分など）の緩和', '身体的苦痛（痛み、しびれ、めまい、不眠など）の緩和', '性感の増強']	[]	0	0	[]				0	0	0	0	0	0	['タバコ', 'お酒', '市販薬（咳止めなど）']	タバコ	お酒	大麻	市販薬	該当なし	1	1回	使用が減った	0	[]
1/21/2021 15:19:54	1	1	29	1	1	1	大学卒業	1	0	[]	0	0	0	0	[]	1	0	1	19	10	1	週1～4日未満	0	['乾燥大麻', '電子タバコ']	['“ハイ”になること（高揚感、多幸感）', '気ばらし、リラックスのための気分転換', '仕事、学業、家事などのパフォーマンス向上', '心理的苦痛（不安、あせり、抑うつ気分など）の緩和', '身体的苦痛（痛み、しびれ、めまい、不眠など）の緩和']	[]	0	0	[]				0	0	0	0	0	0	['タバコ', 'お酒']	タバコ	お酒	大麻			0			0	[]
1/21/2021 15:19:57	1	1	19	1	1	1	中学卒業	1	1	['その他']	14	1	1	0	[]	1	0	1	19	0	1	週1～4日未満	0	['乾燥大麻', '大麻樹脂（ハシシ、ワックス）', '電子タバコ']	['“ハイ”になること（高揚感、多幸感）', '気ばらし、リラックスのための気分転換']	['大麻を入手、使用するために多くの時間を費やす', '大麻のため、他の活動が疎かになる', '物理的に危険な状況でも大麻を継続的に使用する（例：自動車の運転など）']	1	1	['その他']	2~5回	大した問題ではなかった	数分から数時間	0	0	0	0	0	0	['タバコ', 'お酒', 'コカイン']	大麻	タバコ	お酒	覚醒剤	覚醒剤	0			0	[]
1/21/2021 15:20:02	1	1	19	1	1	1	中学卒業	1	1	['その他']	14	1	1	0	[]	1	0	1	19	0	1	週1～4日未満	0	['乾燥大麻', '大麻樹脂（ハシシ、ワックス）', '電子タバコ']	['“ハイ”になること（高揚感、多幸感）', '気ばらし、リラックスのための気分転換']	['大麻を入手、使用するために多くの時間を費やす', '大麻のため、他の活動が疎かになる', '物理的に危険な状況でも大麻を継続的に使用する（例：自動車の運転など）']	1	1	['その他']	2~5回	大した問題ではなかった	数分から数時間	0	0	0	0	0	0	['タバコ', 'お酒', 'コカイン']	大麻	タバコ	お酒	覚醒剤	覚醒剤	0			0	[]
1/21/2021 15:20:08	1	1	24	1	1	1	中学卒業	1	0	[]	0	0	0	0	[]	0	0	1	19	5	1	週4日以上	0	['乾燥大麻', '大麻樹脂（ハシシ、ワックス）', '電子タバコ', 'エディブル（食品）']	['“ハイ”になること（高揚感、多幸感）', '気ばらし、リラックスのための気分転換', '仕事、学業、家事などのパフォーマンス向上', '仲間意識の強化、所属感の向上']	['意図したより大量、または長期間に使用してしまう', '極端な耐性がついてくる']	1	1	['嘔気、嘔吐', '無気力']	2~5回	大した問題ではなかった	数分から数時間	0	0	0	1	0	0	['タバコ', 'お酒', '覚せい剤', 'コカイン', '自然系の幻覚剤（幻覚キノコ、アヤワスカ、ペヨーテなど）', '幻覚薬（LSD、MDMAなど）', '市販薬（咳止めなど）']	お酒	タバコ	大麻	覚醒剤		0			0	[]
1/21/2021 15:20:08	1	1	39	0	1	1	中学卒業	1	0	[]	0	0	0	0	[]	0	0	1	24	15	0		34	['乾燥大麻']	['“ハイ”になること（高揚感、多幸感）', '気ばらし、リラックスのための気分転換', '性感の増強']	[]	0	1	['嘔気、嘔吐']	2~5回	苦痛を伴うが自分一人で対応できた	数分から数時間	0	0	0	0	0	0	['タバコ', 'お酒', '市販薬（咳止めなど）']	市販薬	お酒	タバコ	大麻	該当なし	0			0	[]
1/21/2021 15:20:09	1	1	34	1	1	1	高校卒業	1	0	[]	0	0	0	1	['気分障害（うつ病、うつ状態、双極性障害）', '不安障害']	0	1	1	24	10	0		29	['乾燥大麻']	['仕事、学業、家事などのパフォーマンス向上', '心理的苦痛（不安、あせり、抑うつ気分など）の緩和', '身体的苦痛（痛み、しびれ、めまい、不眠など）の緩和']	[]	0	0	[]				0	0	0	0	0	0	['タバコ', 'お酒', 'ベンゾジアゼピン系睡眠薬']	タバコ	お酒	ベンゾジアゼピン系睡眠薬	大麻		0			0	[]
1/21/2021 15:20:40	1	1	19	1	1	1	高校卒業	1	0	[]	0	0	0	0	[]	0	0	1	19	0	1	週4日以上	0	['乾燥大麻', '電子タバコ', 'エディブル（食品）']	['“ハイ”になること（高揚感、多幸感）', '気ばらし、リラックスのための気分転換', '仕事、学業、家事などのパフォーマンス向上', '仲間意識の強化、所属感の向上', '心理的苦痛（不安、あせり、抑うつ気分など）の緩和', '身体的苦痛（痛み、しびれ、めまい、不眠など）の緩和']	['大麻を入手、使用するために多くの時間を費やす']	0	0	[]				0	0	0	0	0	0	['タバコ', 'お酒']	お酒	タバコ	大麻			0			0	[]
1/21/2021 15:21:02	1	1	29	1	1	1	中学卒業	1	0	[]	0	0	0	0	[]	0	0	1	19	10	1	週4日以上	0	['乾燥大麻', '大麻樹脂（ハシシ、ワックス）', '電子タバコ']	['“ハイ”になること（高揚感、多幸感）', '仕事、学業、家事などのパフォーマンス向上', '仲間意識の強化、所属感の向上', '心理的苦痛（不安、あせり、抑うつ気分など）の緩和', '身体的苦痛（痛み、しびれ、めまい、不眠など）の緩和', '性感の増強']	[]	0	1	['嘔気、嘔吐']	1回	大した問題ではなかった	数分から数時間	0	0	0	0	0	0	['タバコ', 'お酒']	お酒	タバコ	大麻			0			0	[]
1/21/2021 15:21:02	1	1	44	1	1	1	高校卒業	1	0	[]	0	0	0	0	[]	0	0	1	19	25	1	週4日以上	0	['乾燥大麻', '大麻樹脂（ハシシ、ワックス）', '電子タバコ', 'エディブル（食品）']	['“ハイ”になること（高揚感、多幸感）', '気ばらし、リラックスのための気分転換', '仕事、学業、家事などのパフォーマンス向上', '仲間意識の強化、所属感の向上', '心理的苦痛（不安、あせり、抑うつ気分など）の緩和', '身体的苦痛（痛み、しびれ、めまい、不眠など）の緩和', '病気の治癒（がんの副作用緩和、など）']	[]	0	0	[]				0	0	0	0	0	0	['タバコ', 'お酒', 'シンナー']	タバコ	シンナー	お酒	大麻		0			0	[]
1/21/2021 15:21:06	1	1	29	1	1	1	高校卒業	1	0	[]	0	0	0	0	[]	0	0	1	24	5	1	週1～4日未満	0	['乾燥大麻', '大麻樹脂（ハシシ、ワックス）', '電子タバコ', 'エディブル（食品）']	['“ハイ”になること（高揚感、多幸感）', '気ばらし、リラックスのための気分転換']	[]	0	0	[]				0	0	0	0	0	0	['タバコ', 'お酒']	タバコ	お酒	大麻	コカイン	覚醒剤	0			0	[]
1/21/2021 15:21:27	1	1	39	1	1	1	短大・専門学校卒業	1	0	[]	0	0	0	0	[]	0	0	1	19	20	1	週1～4日未満	0	['乾燥大麻', '大麻樹脂（ハシシ、ワックス）', '電子タバコ']	['“ハイ”になること（高揚感、多幸感）', '気ばらし、リラックスのための気分転換', '仕事、学業、家事などのパフォーマンス向上', '心理的苦痛（不安、あせり、抑うつ気分など）の緩和', '身体的苦痛（痛み、しびれ、めまい、不眠など）の緩和', '病気の治癒（がんの副作用緩和、など）', '性感の増強']	[]	0	0	[]				0	0	0	0	0	0	['タバコ', 'お酒', '覚せい剤', 'コカイン', '自然系の幻覚剤（幻覚キノコ、アヤワスカ、ペヨーテなど）', '幻覚薬（LSD、MDMAなど）']	タバコ	お酒	自然系の幻覚剤	大麻	コカイン	0			0	[]
1/21/2021 15:22:09	1	1	44	1	1	1	大学卒業	1	0	[]	0	0	0	0	[]	0	0	1	24	20	1	週1～4日未満	0	['乾燥大麻', '大麻樹脂（ハシシ、ワックス）', '電子タバコ', 'エディブル（食品）']	['“ハイ”になること（高揚感、多幸感）', '気ばらし、リラックスのための気分転換', '仲間意識の強化、所属感の向上', '心理的苦痛（不安、あせり、抑うつ気分など）の緩和']	[]	0	0	[]				0	0	0	0	0	0	['タバコ', '自然系の幻覚剤（幻覚キノコ、アヤワスカ、ペヨーテなど）', '幻覚薬（LSD、MDMAなど）']	タバコ	お酒	大麻	自然系の幻覚剤	幻覚薬	0			0	[]
1/21/2021 15:22:40	1	1	24	1	1	1	中学卒業	1	0	[]	0	0	0	1	['気分障害（うつ病、うつ状態、双極性障害）']	1	0	1	19	5	1	週4日以上	0	['乾燥大麻', '大麻樹脂（ハシシ、ワックス）', '電子タバコ', 'エディブル（食品）']	['“ハイ”になること（高揚感、多幸感）', '気ばらし、リラックスのための気分転換', '仕事、学業、家事などのパフォーマンス向上', '仲間意識の強化、所属感の向上', '心理的苦痛（不安、あせり、抑うつ気分など）の緩和', '身体的苦痛（痛み、しびれ、めまい、不眠など）の緩和', '神秘的・宗教的体験', '性感の増強']	[]	0	0	[]				0	0	0	0	0	0	['タバコ', 'お酒', '市販薬（咳止めなど）']	タバコ	お酒	大麻	大麻	大麻	0			0	[]
1/21/2021 15:23:50	1	1	24	1	1	1	高校卒業	0	0	[]	0	0	0	0	[]	0	0	1	19	5	1	週4日以上	0	['乾燥大麻', '大麻樹脂（ハシシ、ワックス）', '電子タバコ']	['“ハイ”になること（高揚感、多幸感）', '気ばらし、リラックスのための気分転換', '仕事、学業、家事などのパフォーマンス向上', '仲間意識の強化、所属感の向上', '心理的苦痛（不安、あせり、抑うつ気分など）の緩和', '身体的苦痛（痛み、しびれ、めまい、不眠など）の緩和', 'その他']	[]	0	0	[]				0	0	0	0	0	0	['タバコ', 'お酒']	大麻	タバコ	お酒			0			0	[]
1/21/2021 15:23:53	1	1	24	1	1	1	高校卒業	1	0	[]	0	0	0	0	[]	0	0	1	19	5	1	週4日以上	0	['乾燥大麻', '大麻樹脂（ハシシ、ワックス）', '電子タバコ']	['“ハイ”になること（高揚感、多幸感）', '気ばらし、リラックスのための気分転換', '心理的苦痛（不安、あせり、抑うつ気分など）の緩和']	[]	0	0	[]				0	0	0	0	0	0	['タバコ', 'お酒']	タバコ	お酒	大麻	該当なし	該当なし	0			0	[]
1/21/2021 15:25:35	1	1	24	1	1	1	高校卒業	1	0	[]	0	0	0	0	[]	0	0	1	19	5	0		24	['乾燥大麻', 'エディブル（食品）']	['“ハイ”になること（高揚感、多幸感）', '気ばらし、リラックスのための気分転換']	[]	0	0	[]				0	0	0	0	0	0	['タバコ', 'お酒']	お酒	タバコ	大麻			0			0	[]
1/21/2021 15:26:02	1	1	39	1	1	1	短大・専門学校卒業	1	0	[]	0	0	0	0	[]	0	0	1	29	10	1	月1回未満	0	['乾燥大麻', '大麻樹脂（ハシシ、ワックス）', 'エディブル（食品）']	['“ハイ”になること（高揚感、多幸感）', '気ばらし、リラックスのための気分転換', '神秘的・宗教的体験', '性感の増強']	[]	0	0	[]				0	0	0	0	0	0	['タバコ', 'お酒']	タバコ	お酒	大麻			0			0	[]
1/21/2021 15:26:20	1	1	29	1	1	1	高校卒業	1	1	['気分障害（うつ病、うつ状態、双極性障害）']	19	1	0	0	[]	0	0	1	24	5	1	月1回～週1回未満	0	['乾燥大麻', '電子タバコ']	['“ハイ”になること（高揚感、多幸感）', '気ばらし、リラックスのための気分転換', '心理的苦痛（不安、あせり、抑うつ気分など）の緩和', '身体的苦痛（痛み、しびれ、めまい、不眠など）の緩和']	[]	0	1	['不安', '嘔気、嘔吐']	2~5回	苦痛を伴うが自分一人で対応できた	数分から数時間	0	0	0	0	0	0	['タバコ', 'お酒', 'コカイン', '幻覚薬（LSD、MDMAなど）', 'ベンゾジアゼピン系睡眠薬', '市販薬（咳止めなど）']	お酒	タバコ	市販薬	ベンゾジアゼピン系睡眠薬	大麻	0			0	[]
1/21/2021 15:26:33	1	1	44	0	1	1	短大・専門学校卒業	1	0	[]	0	0	0	0	[]	0	0	1	34	10	1	月1回～週1回未満	0	['乾燥大麻']	['“ハイ”になること（高揚感、多幸感）', '気ばらし、リラックスのための気分転換']	[]	0	0	[]				0	0	0	0	0	0	['タバコ', 'お酒']	タバコ	お酒	大麻	該当なし	該当なし	0			0	[]
1/21/2021 15:26:35	1	1	24	1	1	1	短大・専門学校卒業	1	0	[]	0	0	0	0	[]	1	0	1	19	5	1	週4日以上	0	['乾燥大麻', '大麻樹脂（ハシシ、ワックス）', '電子タバコ', 'エディブル（食品）']	['“ハイ”になること（高揚感、多幸感）', '気ばらし、リラックスのための気分転換', '仕事、学業、家事などのパフォーマンス向上', '仲間意識の強化、所属感の向上', '心理的苦痛（不安、あせり、抑うつ気分など）の緩和', '身体的苦痛（痛み、しびれ、めまい、不眠など）の緩和', '神秘的・宗教的体験', '性感の増強']	['物理的に危険な状況でも大麻を継続的に使用する（例：自動車の運転など）']	0	1	['不安', '嘔気、嘔吐']	2~5回	大した問題ではなかった	数分から数時間	0	0	0	0	0	0	['タバコ', 'お酒', '幻覚薬（LSD、MDMAなど）']	お酒	タバコ	大麻			0			0	[]
1/21/2021 15:28:02	1	1	29	1	1	1	中学卒業	1	0	[]	0	0	0	0	[]	0	0	1	24	5	1	月1回～週1回未満	0	['乾燥大麻', '大麻樹脂（ハシシ、ワックス）', '電子タバコ']	['“ハイ”になること（高揚感、多幸感）', '気ばらし、リラックスのための気分転換', '仕事、学業、家事などのパフォーマンス向上', '心理的苦痛（不安、あせり、抑うつ気分など）の緩和', '身体的苦痛（痛み、しびれ、めまい、不眠など）の緩和', '病気の治癒（がんの副作用緩和、など）', 'その他']	[]	0	0	[]				0	0	0	0	0	0	['タバコ', 'お酒']	タバコ	お酒	大麻			0			0	[]
1/21/2021 15:28:22	1	1	29	1	1	1	高校卒業	1	0	[]	0	0	0	0	[]	1	0	1	24	5	1	週4日以上	0	['乾燥大麻', '電子タバコ']	['“ハイ”になること（高揚感、多幸感）', '気ばらし、リラックスのための気分転換', '仕事、学業、家事などのパフォーマンス向上', '仲間意識の強化、所属感の向上', '心理的苦痛（不安、あせり、抑うつ気分など）の緩和', '身体的苦痛（痛み、しびれ、めまい、不眠など）の緩和', '性感の増強']	[]	0	1	['その他']	1回	苦痛を伴うが自分一人で対応できた	数分から数時間	0	0	0	0	0	0	['タバコ', 'お酒']	タバコ	お酒	大麻			0			0	[]
1/21/2021 15:29:46	1	1	39	1	1	1	高校卒業	1	0	[]	0	0	0	0	[]	0	0	1	19	20	1	月1回未満	0	['乾燥大麻']	['“ハイ”になること（高揚感、多幸感）', '気ばらし、リラックスのための気分転換', '仕事、学業、家事などのパフォーマンス向上', '心理的苦痛（不安、あせり、抑うつ気分など）の緩和', '身体的苦痛（痛み、しびれ、めまい、不眠など）の緩和']	[]	0	0	[]				0	0	0	0	0	0	['タバコ', 'お酒', 'ベンゾジアゼピン系睡眠薬', '市販薬（咳止めなど）']	タバコ	お酒	ベンゾジアゼピン系睡眠薬	市販薬	該当なし	0			0	[]
1/21/2021 15:29:48	1	1	29	1	1	1	中学卒業	1	0	[]	0	0	0	0	[]	0	0	1	29	0	0		29	['乾燥大麻']	['気ばらし、リラックスのための気分転換']	[]	0	0	[]				0	0	0	0	0	0	['タバコ', 'お酒', 'シンナー']	タバコ	お酒	シンナー	大麻		0			0	[]
1/21/2021 15:29:52	1	1	34	1	1	1	中学卒業	1	0	[]	0	0	0	0	[]	0	0	1	19	15	1	週4日以上	0	['乾燥大麻', '大麻樹脂（ハシシ、ワックス）', '電子タバコ', 'エディブル（食品）']	['気ばらし、リラックスのための気分転換', '身体的苦痛（痛み、しびれ、めまい、不眠など）の緩和', 'その他']	[]	0	0	[]				0	0	0	0	0	0	['タバコ', 'お酒', '覚せい剤', 'シンナー', 'コカイン']	タバコ	お酒	シンナー	覚醒剤	大麻	0			0	[]
1/21/2021 15:30:12	1	1	24	0	1	1	高校卒業	1	1	['気分障害（うつ病、うつ状態、双極性障害）', 'その他']	24	1	1	0	[]	0	0	1	24	0	1	週1～4日未満	0	['乾燥大麻']	['気ばらし、リラックスのための気分転換', '仕事、学業、家事などのパフォーマンス向上', '心理的苦痛（不安、あせり、抑うつ気分など）の緩和']	[]	0	1	['不安', '幻覚', '抑うつ気分']	2~5回	苦痛を伴うが自分一人で対応できた	数分から数時間	0	0	0	0	0	0	['タバコ', 'お酒', '幻覚薬（LSD、MDMAなど）', '市販薬（咳止めなど）']	市販薬	お酒	タバコ	覚醒剤		0			0	[]
1/21/2021 15:30:15	1	1	24	1	1	1	高校卒業	1	0	[]	0	0	0	0	[]	0	0	1	19	5	1	週1～4日未満	0	['乾燥大麻', '電子タバコ']	['気ばらし、リラックスのための気分転換', '仲間意識の強化、所属感の向上']	[]	0	1	['嘔気、嘔吐']	1回	大した問題ではなかった	数分から数時間	0	0	0	0	0	0	['幻覚薬（LSD、MDMAなど）']	大麻	幻覚薬				0			0	[]
1/21/2021 15:30:35	1	1	24	1	1	1	中学卒業	1	0	[]	0	0	0	0	[]	1	1	1	19	5	1	週4日以上	0	['乾燥大麻', '大麻樹脂（ハシシ、ワックス）', '電子タバコ']	['“ハイ”になること（高揚感、多幸感）', '気ばらし、リラックスのための気分転換', '仕事、学業、家事などのパフォーマンス向上', '仲間意識の強化、所属感の向上', '性感の増強']	[]	0	0	[]				0	0	0	0	0	0	['タバコ', 'お酒', 'コカイン', '幻覚薬（LSD、MDMAなど）']	お酒	タバコ	大麻	コカイン	幻覚薬	0			0	[]
1/21/2021 15:31:10	1	1	49	1	1	1	大学卒業	1	0	[]	0	0	0	0	[]	0	0	1	24	25	1	週1～4日未満	0	['乾燥大麻', '大麻樹脂（ハシシ、ワックス）']	['“ハイ”になること（高揚感、多幸感）', '気ばらし、リラックスのための気分転換', '仕事、学業、家事などのパフォーマンス向上', '心理的苦痛（不安、あせり、抑うつ気分など）の緩和', '身体的苦痛（痛み、しびれ、めまい、不眠など）の緩和']	[]	0	1	['不安', '妄想']	6~10回	大した問題ではなかった	数分から数時間	0	0	0	0	0	0	['タバコ', 'お酒', '覚せい剤']	お酒	タバコ	覚醒剤	大麻	該当なし	0			0	[]
1/21/2021 15:31:39	1	1	44	1	1	1	高校卒業	1	1	['その他']	29	1	0	0	[]	0	0	1	19	25	1	週4日以上	0	['乾燥大麻', '大麻樹脂（ハシシ、ワックス）', '電子タバコ']	['“ハイ”になること（高揚感、多幸感）', '気ばらし、リラックスのための気分転換', '仕事、学業、家事などのパフォーマンス向上', '仲間意識の強化、所属感の向上', '心理的苦痛（不安、あせり、抑うつ気分など）の緩和', '身体的苦痛（痛み、しびれ、めまい、不眠など）の緩和', '神秘的・宗教的体験', '性感の増強']	['物理的に危険な状況でも大麻を継続的に使用する（例：自動車の運転など）']	0	1	['不安']	2~5回	大した問題ではなかった	数分から数時間	0	0	0	0	0	0	['タバコ', 'お酒', '覚せい剤', 'コカイン', '幻覚薬（LSD、MDMAなど）', 'ベンゾジアゼピン系睡眠薬', '市販薬（咳止めなど）']	タバコ	お酒	大麻	覚醒剤		0			0	[]
1/21/2021 15:32:33	1	1	39	1	1	1	高校卒業	1	0	[]	0	0	0	0	[]	0	0	1	29	10	0		29	['乾燥大麻']	['身体的苦痛（痛み、しびれ、めまい、不眠など）の緩和', '病気の治癒（がんの副作用緩和、など）']	[]	0	1	['不安']	1回	苦痛を伴うが自分一人で対応できた	1週間以上	0	0	0	0	0	0	['タバコ', 'お酒']	大麻	タバコ				0			0	[]
1/21/2021 15:32:44	1	1	39	1	1	1	高校卒業	1	0	[]	0	0	0	0	[]	1	0	1	19	20	0		29	['乾燥大麻', '電子タバコ']	['“ハイ”になること（高揚感、多幸感）', '気ばらし、リラックスのための気分転換']	[]	0	0	[]				0	0	0	0	0	0	['タバコ', 'お酒', '市販薬（咳止めなど）']	市販薬	タバコ	お酒	大麻	該当なし	0			0	[]
1/21/2021 15:33:21	1	1	29	0	1	1	高校卒業	1	0	[]	0	0	0	0	[]	0	1	1	19	10	1	週1～4日未満	0	['乾燥大麻', '大麻樹脂（ハシシ、ワックス）', '電子タバコ', 'エディブル（食品）']	['気ばらし、リラックスのための気分転換', '仕事、学業、家事などのパフォーマンス向上', '身体的苦痛（痛み、しびれ、めまい、不眠など）の緩和', '病気の治癒（がんの副作用緩和、など）']	[]	0	0	[]				0	0	0	0	0	0	['タバコ']	タバコ				大麻	0			0	[]
1/21/2021 15:33:25	1	1	39	1	1	1	高校卒業	1	0	[]	0	0	0	0	[]	0	0	1	24	15	0		34	['乾燥大麻', '大麻樹脂（ハシシ、ワックス）', 'エディブル（食品）']	['“ハイ”になること（高揚感、多幸感）', '気ばらし、リラックスのための気分転換', '身体的苦痛（痛み、しびれ、めまい、不眠など）の緩和', '性感の増強']	[]	0	0	[]				0	0	0	0	0	0	['タバコ', 'お酒', '幻覚薬（LSD、MDMAなど）', '市販薬（咳止めなど）']	お酒	大麻	幻覚薬	タバコ	該当なし	0			0	[]
1/21/2021 15:33:47	1	1	24	1	1	1	短大・専門学校卒業	1	0	[]	0	0	0	0	[]	0	0	1	24	0	0		24	['乾燥大麻']	['気ばらし、リラックスのための気分転換']	[]	0	0	[]				0	0	0	0	0	0	['タバコ', 'お酒']	タバコ	お酒	大麻			0			0	[]
1/21/2021 15:34:37	1	1	29	1	1	1	中学卒業	1	0	[]	0	0	0	0	[]	1	0	1	19	10	0		24	['乾燥大麻']	['気ばらし、リラックスのための気分転換', '仲間意識の強化、所属感の向上']	[]	0	0	[]				0	0	0	0	0	0	['タバコ', 'お酒', '市販薬（咳止めなど）']	タバコ	お酒	大麻	覚醒剤	市販薬	0			0	[]
1/21/2021 15:35:41	1	1	39	1	1	1	短大・専門学校卒業	1	0	[]	0	0	0	0	[]	0	0	1	24	15	1	週4日以上	0	['乾燥大麻']	['“ハイ”になること（高揚感、多幸感）', '気ばらし、リラックスのための気分転換', '仕事、学業、家事などのパフォーマンス向上', '仲間意識の強化、所属感の向上', '心理的苦痛（不安、あせり、抑うつ気分など）の緩和']	['大麻の使用が原因で仕事や生活に支障が出る']	0	0	[]				0	0	0	0	0	0	['タバコ', 'お酒', '市販薬（咳止めなど）']	市販薬	タバコ	お酒	大麻	該当なし	0			0	[]
1/21/2021 15:36:09	1	1	24	1	1	1	高校卒業	1	0	[]	0	0	0	0	[]	0	0	1	19	5	1	週4日以上	0	['乾燥大麻', '大麻樹脂（ハシシ、ワックス）', '電子タバコ', 'エディブル（食品）']	['“ハイ”になること（高揚感、多幸感）', '気ばらし、リラックスのための気分転換', '仕事、学業、家事などのパフォーマンス向上', '仲間意識の強化、所属感の向上', '身体的苦痛（痛み、しびれ、めまい、不眠など）の緩和', '病気の治癒（がんの副作用緩和、など）']	['大麻を入手、使用するために多くの時間を費やす', '大麻への強い渇望がある']	1	1	['嘔気、嘔吐']	1回	大した問題ではなかった	数分から数時間	0	0	0	0	0	0	['タバコ', 'お酒']	お酒	タバコ	大麻			0			0	[]
1/21/2021 15:36:13	1	1	34	1	1	1	大学卒業	1	0	[]	0	0	0	0	[]	0	0	1	24	10	1	月1回～週1回未満	0	['乾燥大麻', '電子タバコ']	['“ハイ”になること（高揚感、多幸感）', '気ばらし、リラックスのための気分転換', '仕事、学業、家事などのパフォーマンス向上', '仲間意識の強化、所属感の向上']	[]	0	0	[]				0	0	0	0	0	0	['コカイン', '幻覚薬（LSD、MDMAなど）']	大麻	幻覚薬	コカイン			0			0	[]
1/21/2021 15:36:41	1	1	29	1	1	1	大学卒業	1	0	[]	0	0	0	0	[]	0	0	1	24	5	1	月1回～週1回未満	0	['乾燥大麻']	['“ハイ”になること（高揚感、多幸感）', '気ばらし、リラックスのための気分転換', '身体的苦痛（痛み、しびれ、めまい、不眠など）の緩和', '性感の増強']	['使用をやめようとするけれど上手くいかない', '大麻への強い渇望がある', '大麻のため、他の活動が疎かになる']	1	0	[]				0	0	0	0	0	0	['タバコ', 'お酒']	タバコ	お酒	大麻			0			0	[]
1/21/2021 15:37:06	1	1	34	1	1	1	大学卒業	1	0	[]	0	0	0	0	[]	1	0	1	19	15	0		34	['乾燥大麻', '大麻樹脂（ハシシ、ワックス）', '電子タバコ']	['“ハイ”になること（高揚感、多幸感）', '神秘的・宗教的体験']	[]	0	0	[]				0	0	0	0	0	0	['タバコ', 'お酒', '自然系の幻覚剤（幻覚キノコ、アヤワスカ、ペヨーテなど）', '幻覚薬（LSD、MDMAなど）', '市販薬（咳止めなど）']	大麻	お酒	タバコ	市販薬	自然系の幻覚剤	0			0	[]
1/21/2021 15:37:52	1	1	49	1	1	1	高校卒業	1	0	[]	0	0	0	0	[]	0	1	1	24	25	0		24	['乾燥大麻']	['“ハイ”になること（高揚感、多幸感）', '気ばらし、リラックスのための気分転換', '仕事、学業、家事などのパフォーマンス向上', '性感の増強']	[]	0	0	[]				0	0	0	0	0	0	['タバコ', 'お酒']	タバコ	お酒	大麻			0			0	[]
1/21/2021 15:39:57	1	1	24	1	1	1	高校卒業	1	0	[]	0	0	0	0	[]	0	0	1	19	5	1	週1～4日未満	0	['乾燥大麻', '大麻樹脂（ハシシ、ワックス）']	['仕事、学業、家事などのパフォーマンス向上', '性感の増強']	['極端な耐性がついてくる']	0	1	['嘔気、嘔吐']	2~5回	大した問題ではなかった	数分から数時間	0	0	0	0	1	0	['タバコ', 'お酒', '幻覚薬（LSD、MDMAなど）', '市販薬（咳止めなど）']	タバコ	お酒	大麻	市販薬	幻覚薬	0			0	[]
1/21/2021 15:40:02	1	1	34	1	1	1	高校卒業	1	0	[]	0	0	0	0	[]	0	0	1	19	15	1	週4日以上	0	['乾燥大麻', '電子タバコ', 'エディブル（食品）']	['“ハイ”になること（高揚感、多幸感）', '気ばらし、リラックスのための気分転換', '仕事、学業、家事などのパフォーマンス向上', '仲間意識の強化、所属感の向上']	[]	0	1	['不安', '嘔気、嘔吐']	2~5回	苦痛を伴うが自分一人で対応できた	数分から数時間	0	0	0	0	0	0	['タバコ', 'お酒', 'コカイン', '幻覚薬（LSD、MDMAなど）']	お酒	大麻	タバコ	コカイン		0			0	[]
1/21/2021 15:41:22	1	1	24	1	1	1	高校卒業	0	0	[]	0	0	0	0	[]	0	0	1	24	0	1	週4日以上	0	['乾燥大麻', '電子タバコ', 'エディブル（食品）']	['“ハイ”になること（高揚感、多幸感）', '気ばらし、リラックスのための気分転換', '身体的苦痛（痛み、しびれ、めまい、不眠など）の緩和', '性感の増強']	['大麻のため、他の活動が疎かになる']	0	0	[]				0	0	0	0	0	0	['タバコ', 'お酒', '幻覚薬（LSD、MDMAなど）', 'ベンゾジアゼピン系睡眠薬', '市販薬（咳止めなど）']	タバコ	お酒	市販薬	ベンゾジアゼピン系睡眠薬	大麻	0			0	[]
1/21/2021 15:41:34	1	1	29	1	1	1	高校卒業	1	0	[]	0	0	0	0	[]	0	1	1	29	0	1	週1～4日未満	0	['乾燥大麻']	['“ハイ”になること（高揚感、多幸感）', '気ばらし、リラックスのための気分転換', '心理的苦痛（不安、あせり、抑うつ気分など）の緩和', '身体的苦痛（痛み、しびれ、めまい、不眠など）の緩和', '性感の増強']	[]	0	0	[]				0	0	0	0	0	0	['タバコ', 'お酒', '市販薬（咳止めなど）']	タバコ	お酒	市販薬	大麻	該当なし	0			0	[]
1/21/2021 15:42:36	1	1	24	1	1	1	大学卒業	1	0	[]	0	0	0	0	[]	0	0	1	19	5	1	週4日以上	0	['乾燥大麻', '電子タバコ']	['“ハイ”になること（高揚感、多幸感）', '気ばらし、リラックスのための気分転換', '身体的苦痛（痛み、しびれ、めまい、不眠など）の緩和', '性感の増強']	['意図したより大量、または長期間に使用してしまう', '使用をやめようとするけれど上手くいかない', '大麻を入手、使用するために多くの時間を費やす', '大麻への強い渇望がある']	1	0	[]				0	0	0	0	0	0	['タバコ', 'お酒', '幻覚薬（LSD、MDMAなど）']	お酒	タバコ	大麻	幻覚薬		0			0	[]
1/21/2021 15:43:19	1	1	24	0	1	1	大学卒業	1	0	[]	0	0	0	0	[]	0	0	1	19	5	1	週4日以上	0	['乾燥大麻', '電子タバコ']	['“ハイ”になること（高揚感、多幸感）', '気ばらし、リラックスのための気分転換', '心理的苦痛（不安、あせり、抑うつ気分など）の緩和', '身体的苦痛（痛み、しびれ、めまい、不眠など）の緩和']	[]	0	1	['嘔気、嘔吐']	2~5回	大した問題ではなかった	数分から数時間	0	0	0	0	0	0	['タバコ', 'お酒', 'コカイン', '幻覚薬（LSD、MDMAなど）', 'ベンゾジアゼピン系睡眠薬', '市販薬（咳止めなど）']	タバコ	お酒	大麻	コカイン	市販薬	0			0	[]
1/21/2021 15:43:36	1	1	19	1	1	1	中学卒業	1	0	[]	0	0	0	0	[]	0	1	1	19	0	1	週1～4日未満	0	['乾燥大麻', '大麻樹脂（ハシシ、ワックス）', '電子タバコ']	['“ハイ”になること（高揚感、多幸感）', '気ばらし、リラックスのための気分転換', '仕事、学業、家事などのパフォーマンス向上', '心理的苦痛（不安、あせり、抑うつ気分など）の緩和', '身体的苦痛（痛み、しびれ、めまい、不眠など）の緩和', '性感の増強']	[]	0	0	[]				0	0	0	0	0	0	['タバコ', 'お酒', '幻覚薬（LSD、MDMAなど）']	タバコ	お酒	大麻	幻覚薬		0			0	[]
1/21/2021 15:44:08	1	1	29	1	1	1	短大・専門学校卒業	1	0	[]	0	0	0	0	[]	0	0	1	24	5	0		24	['乾燥大麻', '大麻樹脂（ハシシ、ワックス）', 'エディブル（食品）']	['“ハイ”になること（高揚感、多幸感）', '気ばらし、リラックスのための気分転換', '仕事、学業、家事などのパフォーマンス向上', '仲間意識の強化、所属感の向上', '身体的苦痛（痛み、しびれ、めまい、不眠など）の緩和']	[]	0	1	['妄想', '嘔気、嘔吐']	2~5回	大した問題ではなかった	数分から数時間	0	0	0	0	0	0	['タバコ', 'お酒', '自然系の幻覚剤（幻覚キノコ、アヤワスカ、ペヨーテなど）', '幻覚薬（LSD、MDMAなど）']	お酒	大麻	タバコ			0			0	[]
1/21/2021 15:46:43	1	1	19	1	1	1	中学卒業	1	0	[]	0	0	0	0	[]	1	0	1	19	0	1	週1～4日未満	0	['乾燥大麻', '電子タバコ']	['“ハイ”になること（高揚感、多幸感）', '気ばらし、リラックスのための気分転換', '性感の増強']	[]	0	0	[]				0	0	0	0	0	0	['お酒']						0			0	[]
1/21/2021 15:47:03	1	1	24	1	1	1	高校卒業	1	0	[]	0	0	0	0	[]	0	0	1	19	5	1	週1～4日未満	0	['乾燥大麻', '大麻樹脂（ハシシ、ワックス）', '電子タバコ', 'エディブル（食品）']	['“ハイ”になること（高揚感、多幸感）', '気ばらし、リラックスのための気分転換', '仕事、学業、家事などのパフォーマンス向上', '心理的苦痛（不安、あせり、抑うつ気分など）の緩和', '身体的苦痛（痛み、しびれ、めまい、不眠など）の緩和', '性感の増強']	[]	0	1	['不安']	2~5回	苦痛を伴うが自分一人で対応できた	数分から数時間	0	0	0	0	0	0	['タバコ', 'お酒', '幻覚薬（LSD、MDMAなど）', '市販薬（咳止めなど）']	市販薬	お酒	タバコ	大麻	幻覚薬	0			0	[]
1/21/2021 15:47:06	1	1	34	1	1	1	高校卒業	1	0	[]	0	0	0	0	[]	0	1	1	29	5	0		34	['乾燥大麻', '大麻樹脂（ハシシ、ワックス）']	['“ハイ”になること（高揚感、多幸感）', '気ばらし、リラックスのための気分転換', '仕事、学業、家事などのパフォーマンス向上', '心理的苦痛（不安、あせり、抑うつ気分など）の緩和', '身体的苦痛（痛み、しびれ、めまい、不眠など）の緩和']	[]	0	1	['不安', '嘔気、嘔吐']	6~10回	大した問題ではなかった	数分から数時間	0	0	0	0	0	0	['タバコ', 'お酒', '幻覚薬（LSD、MDMAなど）']	タバコ	お酒	大麻	幻覚薬		1	1回	使用をやめた	0	[]
1/21/2021 15:47:10	1	1	24	0	1	1	中学卒業	1	0	[]	0	0	0	0	[]	0	0	1	19	5	1	週1～4日未満	0	['乾燥大麻', '電子タバコ']	['“ハイ”になること（高揚感、多幸感）', '気ばらし、リラックスのための気分転換', '心理的苦痛（不安、あせり、抑うつ気分など）の緩和', '身体的苦痛（痛み、しびれ、めまい、不眠など）の緩和']	[]	0	0	[]				0	0	0	0	0	0	['タバコ', 'お酒', 'シンナー']	タバコ	お酒	シンナー	大麻		0			0	[]
1/21/2021 15:47:22	1	1	29	0	1	1	高校卒業	0	1	['気分障害（うつ病、うつ状態、双極性障害）', '統合失調症', 'パーソナリティ障害']	14	1	1	0	[]	0	1	1	14	15	1	週4日以上	0	['乾燥大麻', '大麻樹脂（ハシシ、ワックス）', '電子タバコ', 'エディブル（食品）']	['“ハイ”になること（高揚感、多幸感）', '気ばらし、リラックスのための気分転換', '仕事、学業、家事などのパフォーマンス向上', '心理的苦痛（不安、あせり、抑うつ気分など）の緩和', '身体的苦痛（痛み、しびれ、めまい、不眠など）の緩和', '神秘的・宗教的体験', '性感の増強']	['意図したより大量、または長期間に使用してしまう', '大麻のため、他の活動が疎かになる', '極端な耐性がついてくる']	1	1	['不安', '妄想', '無気力']	2~5回	苦痛を伴うが自分一人で対応できた	数分から数時間	0	0	0	1	1	0	['タバコ', 'お酒', 'コカイン', '自然系の幻覚剤（幻覚キノコ、アヤワスカ、ペヨーテなど）', '幻覚薬（LSD、MDMAなど）', '市販薬（咳止めなど）']	タバコ	大麻	お酒	幻覚薬	市販薬	0			0	[]
1/21/2021 15:48:22	1	1	24	1	1	1	大学卒業	0	0	[]	0	0	0	0	[]	0	0	1	24	0	1	週4日以上	0	['乾燥大麻', '大麻樹脂（ハシシ、ワックス）', '電子タバコ', 'エディブル（食品）']	['心理的苦痛（不安、あせり、抑うつ気分など）の緩和', '身体的苦痛（痛み、しびれ、めまい、不眠など）の緩和', '病気の治癒（がんの副作用緩和、など）']	[]	0	0	[]				0	0	0	0	0	0	['タバコ', '自然系の幻覚剤（幻覚キノコ、アヤワスカ、ペヨーテなど）', '幻覚薬（LSD、MDMAなど）']	自然系の幻覚剤	大麻	幻覚薬			0			0	[]
1/21/2021 15:48:37	1	1	19	1	1	1	高校卒業	1	0	[]	0	0	0	1	['気分障害（うつ病、うつ状態、双極性障害）']	0	1	1	19	0	1	週1～4日未満	0	['乾燥大麻', '大麻樹脂（ハシシ、ワックス）', '電子タバコ']	['“ハイ”になること（高揚感、多幸感）', '気ばらし、リラックスのための気分転換', '仕事、学業、家事などのパフォーマンス向上', '仲間意識の強化、所属感の向上', '心理的苦痛（不安、あせり、抑うつ気分など）の緩和', '身体的苦痛（痛み、しびれ、めまい、不眠など）の緩和', '病気の治癒（がんの副作用緩和、など）', '性感の増強']	[]	0	0	[]				0	0	0	0	0	0	['タバコ', 'お酒', '幻覚薬（LSD、MDMAなど）', 'ベンゾジアゼピン系睡眠薬', '市販薬（咳止めなど）']	タバコ	お酒	大麻	市販薬	幻覚薬	0			0	[]
1/21/2021 15:48:57	1	1	19	0	1	1	中学卒業	1	0	[]	0	0	0	1	['統合失調症']	0	0	1	19	0	1	月1回～週1回未満	0	['乾燥大麻']	['気ばらし、リラックスのための気分転換']	[]	0	0	[]				0	0	0	0	0	0	['タバコ', 'お酒']	お酒	大麻	タバコ			0			0	[]
1/21/2021 15:49:16	1	1	29	0	1	1	大学卒業	1	0	[]	0	0	0	0	[]	0	1	1	24	5	1	月1回未満	0	['乾燥大麻', '電子タバコ', 'エディブル（食品）']	['“ハイ”になること（高揚感、多幸感）', '気ばらし、リラックスのための気分転換', '仕事、学業、家事などのパフォーマンス向上', '仲間意識の強化、所属感の向上', '性感の増強']	[]	0	1	['嘔気、嘔吐']	1回	苦痛を伴うが自分一人で対応できた	数分から数時間	0	0	0	0	0	0	['タバコ', 'お酒']	お酒	タバコ	大麻	該当なし	該当なし	0			0	[]
1/21/2021 15:49:40	1	1	44	1	1	1	大学卒業	1	0	[]	0	0	0	0	[]	0	0	1	19	25	1	週1～4日未満	0	['乾燥大麻', '大麻樹脂（ハシシ、ワックス）', '電子タバコ']	['気ばらし、リラックスのための気分転換', '心理的苦痛（不安、あせり、抑うつ気分など）の緩和', '身体的苦痛（痛み、しびれ、めまい、不眠など）の緩和']	[]	0	0	[]				0	0	0	0	0	0	['タバコ', 'お酒', '自然系の幻覚剤（幻覚キノコ、アヤワスカ、ペヨーテなど）', '幻覚薬（LSD、MDMAなど）']	タバコ	お酒	大麻			0			0	[]
1/21/2021 15:50:04	1	1	44	1	1	1	高校卒業	1	0	[]	0	0	0	0	[]	1	0	1	24	20	0		29	['乾燥大麻', '大麻樹脂（ハシシ、ワックス）', 'エディブル（食品）']	['気ばらし、リラックスのための気分転換', '仕事、学業、家事などのパフォーマンス向上', '心理的苦痛（不安、あせり、抑うつ気分など）の緩和', '身体的苦痛（痛み、しびれ、めまい、不眠など）の緩和']	[]	0	0	[]				0	0	0	0	0	0	['タバコ', 'お酒']	タバコ	お酒	大麻			0			0	[]
1/21/2021 15:50:51	1	1	24	1	1	1	中学卒業	1	1	['不安障害']	19	1	0	0	[]	0	0	1	19	5	0		19	['乾燥大麻', '電子タバコ']	['気ばらし、リラックスのための気分転換', '心理的苦痛（不安、あせり、抑うつ気分など）の緩和', '神秘的・宗教的体験']	[]	0	0	[]				0	0	0	0	0	0	['タバコ', 'お酒', 'シンナー', '市販薬（咳止めなど）']	タバコ	お酒	大麻	シンナー		0			0	[]
1/21/2021 15:51:01	1	1	19	1	1	1	高校卒業	1	0	[]	0	0	0	0	[]	0	0	1	19	0	1	週1～4日未満	0	['乾燥大麻', '電子タバコ']	['“ハイ”になること（高揚感、多幸感）', '気ばらし、リラックスのための気分転換', '仕事、学業、家事などのパフォーマンス向上', '仲間意識の強化、所属感の向上', '心理的苦痛（不安、あせり、抑うつ気分など）の緩和', '身体的苦痛（痛み、しびれ、めまい、不眠など）の緩和', '病気の治癒（がんの副作用緩和、など）', '神秘的・宗教的体験', '性感の増強']	[]	0	0	[]				0	0	0	0	0	0	['タバコ', 'お酒']	お酒	大麻	タバコ			0			0	[]
1/21/2021 15:52:07	1	1	29	1	1	1	高校卒業	1	0	[]	0	0	0	0	[]	0	0	1	19	10	0		24	['乾燥大麻', '大麻樹脂（ハシシ、ワックス）']	['気ばらし、リラックスのための気分転換']	[]	0	0	[]				0	0	0	0	0	0	['タバコ', 'お酒', 'シンナー', 'コカイン']	お酒	タバコ	大麻	コカイン	シンナー	0			0	[]
1/21/2021 15:53:05	1	1	39	1	1	1	大学卒業	1	0	[]	0	0	0	0	[]	0	0	1	19	20	1	週1～4日未満	0	['乾燥大麻', '大麻樹脂（ハシシ、ワックス）']	['“ハイ”になること（高揚感、多幸感）', '気ばらし、リラックスのための気分転換']	[]	0	1	['不安']	1回	大した問題ではなかった	数分から数時間	0	0	0	0	0	0	['タバコ', 'お酒', 'コカイン', '自然系の幻覚剤（幻覚キノコ、アヤワスカ、ペヨーテなど）']	タバコ	お酒	大麻	コカイン	自然系の幻覚剤	0			0	[]
1/21/2021 15:53:10	1	1	29	0	1	1	中学卒業	1	1	['気分障害（うつ病、うつ状態、双極性障害）', '摂食障害（拒食症）']	24	1	1	1	['気分障害（うつ病、うつ状態、双極性障害）', 'パーソナリティ障害']	1	1	1	19	10	1	週4日以上	0	['乾燥大麻', '大麻樹脂（ハシシ、ワックス）', '電子タバコ', 'エディブル（食品）']	['“ハイ”になること（高揚感、多幸感）', '気ばらし、リラックスのための気分転換', '仕事、学業、家事などのパフォーマンス向上', '心理的苦痛（不安、あせり、抑うつ気分など）の緩和', '身体的苦痛（痛み、しびれ、めまい、不眠など）の緩和', '神秘的・宗教的体験', '性感の増強']	['大麻を入手、使用するために多くの時間を費やす', '大麻への強い渇望がある', '大麻の使用が原因で仕事や生活に支障が出る', '社会的、対人的な問題が生じて悪化しているにも関わらず使用を続ける', '大麻のため、他の活動が疎かになる']	1	1	['不安', '抑うつ気分', '無気力']	2~5回	大した問題ではなかった	数時間から1日	0	0	0	0	0	0	['タバコ', 'お酒', '自然系の幻覚剤（幻覚キノコ、アヤワスカ、ペヨーテなど）', 'ベンゾジアゼピン系睡眠薬', '市販薬（咳止めなど）']	お酒	タバコ	ベンゾジアゼピン系睡眠薬	大麻	自然系の幻覚剤	0			0	[]
1/21/2021 15:53:31	1	1	24	1	1	1	中学卒業	1	0	[]	0	0	0	0	[]	0	0	1	14	10	1	週4日以上	0	['乾燥大麻', '大麻樹脂（ハシシ、ワックス）']	['“ハイ”になること（高揚感、多幸感）', '気ばらし、リラックスのための気分転換']	[]	0	0	[]				0	0	0	0	0	0	['タバコ', 'お酒']	市販薬	タバコ	お酒	大麻		0			0	[]
1/21/2021 15:54:18	1	1	24	1	1	1	高校卒業	1	0	[]	0	0	0	0	[]	0	0	1	19	5	1	週4日以上	0	['乾燥大麻', '大麻樹脂（ハシシ、ワックス）', '電子タバコ']	['“ハイ”になること（高揚感、多幸感）', '気ばらし、リラックスのための気分転換', '仕事、学業、家事などのパフォーマンス向上']	[]	0	0	[]				0	0	0	0	0	0	['タバコ', 'お酒']	タバコ	お酒	大麻			0			0	[]
1/21/2021 15:55:49	1	1	39	1	1	1	高校卒業	1	0	[]	0	0	0	0	[]	0	0	1	24	15	1	月1回未満	0	['乾燥大麻', '大麻樹脂（ハシシ、ワックス）', '電子タバコ']	['“ハイ”になること（高揚感、多幸感）', '気ばらし、リラックスのための気分転換', '神秘的・宗教的体験', 'その他']	[]	0	1	['その他']	2~5回	苦痛を伴うが自分一人で対応できた	数分から数時間	0	0	0	0	0	0	['タバコ', 'お酒', 'コカイン', '自然系の幻覚剤（幻覚キノコ、アヤワスカ、ペヨーテなど）', '幻覚薬（LSD、MDMAなど）']	タバコ	お酒	大麻	自然系の幻覚剤	コカイン	0			0	[]
1/21/2021 15:57:03	1	1	24	1	1	1	中学卒業	1	0	[]	0	0	0	1	['統合失調症']	0	0	1	19	5	1	週4日以上	0	['乾燥大麻', '大麻樹脂（ハシシ、ワックス）', '電子タバコ']	['“ハイ”になること（高揚感、多幸感）', '気ばらし、リラックスのための気分転換', '心理的苦痛（不安、あせり、抑うつ気分など）の緩和', '身体的苦痛（痛み、しびれ、めまい、不眠など）の緩和', '性感の増強']	[]	0	0	[]				0	0	0	0	0	0	['タバコ', 'お酒', '幻覚薬（LSD、MDMAなど）']	タバコ	お酒	大麻	幻覚薬	ベンゾジアゼピン系睡眠薬	0			0	[]
1/21/2021 15:57:20	1	1	59	1	1	1	短大・専門学校卒業	1	0	[]	0	0	0	0	[]	0	0	1	19	40	1	月1回未満	0	['乾燥大麻', '大麻樹脂（ハシシ、ワックス）']	['“ハイ”になること（高揚感、多幸感）', '気ばらし、リラックスのための気分転換', '仕事、学業、家事などのパフォーマンス向上', '仲間意識の強化、所属感の向上', '心理的苦痛（不安、あせり、抑うつ気分など）の緩和', '身体的苦痛（痛み、しびれ、めまい、不眠など）の緩和', '病気の治癒（がんの副作用緩和、など）', '神秘的・宗教的体験', '性感の増強']	[]	0	0	[]				0	0	0	0	0	0	['タバコ', 'お酒', '自然系の幻覚剤（幻覚キノコ、アヤワスカ、ペヨーテなど）', '幻覚薬（LSD、MDMAなど）', 'ベンゾジアゼピン系睡眠薬']	タバコ	お酒	大麻	ベンゾジアゼピン系睡眠薬	自然系の幻覚剤	1	2回	変わらない	0	[]
1/21/2021 15:59:45	1	1	59	1	1	1	大学卒業	1	1	['気分障害（うつ病、うつ状態、双極性障害）']	24	1	0	0	[]	0	0	1	19	40	1	月1回未満	0	['乾燥大麻', '電子タバコ']	['“ハイ”になること（高揚感、多幸感）', '気ばらし、リラックスのための気分転換']	[]	0	0	[]				0	0	0	0	0	0	['タバコ', 'お酒', 'コカイン', '自然系の幻覚剤（幻覚キノコ、アヤワスカ、ペヨーテなど）', '幻覚薬（LSD、MDMAなど）', 'オピオイド（ヘロイン、モルヒネ、あへん、医療用麻薬）', '市販薬（咳止めなど）']	お酒	タバコ	大麻			0			0	[]
1/21/2021 16:00:39	1	1	29	0	1	1	高校卒業	0	1	['気分障害（うつ病、うつ状態、双極性障害）', '不安障害']	19	1	1	0	[]	0	0	1	24	5	1	月1回～週1回未満	0	['乾燥大麻', '大麻樹脂（ハシシ、ワックス）', '電子タバコ']	['気ばらし、リラックスのための気分転換', '心理的苦痛（不安、あせり、抑うつ気分など）の緩和', '身体的苦痛（痛み、しびれ、めまい、不眠など）の緩和', '神秘的・宗教的体験', '性感の増強']	['意図したより大量、または長期間に使用してしまう']	0	1	['嘔気、嘔吐']	1回	苦痛を伴うが自分一人で対応できた	数分から数時間	0	0	0	0	0	0	['タバコ', 'お酒', '幻覚薬（LSD、MDMAなど）', 'ベンゾジアゼピン系睡眠薬', '市販薬（咳止めなど）']	お酒	タバコ	ベンゾジアゼピン系睡眠薬	幻覚薬	大麻	0			0	[]
1/21/2021 16:01:23	1	1	24	1	1	1	中学卒業	1	0	[]	0	0	0	0	[]	0	0	1	19	5	1	週4日以上	0	['乾燥大麻', '大麻樹脂（ハシシ、ワックス）', '電子タバコ', 'エディブル（食品）']	['“ハイ”になること（高揚感、多幸感）', '気ばらし、リラックスのための気分転換', '仕事、学業、家事などのパフォーマンス向上', '仲間意識の強化、所属感の向上', '神秘的・宗教的体験', '性感の増強']	[]	0	0	[]				0	0	0	0	0	0	['タバコ', 'お酒', '幻覚薬（LSD、MDMAなど）', '市販薬（咳止めなど）']	タバコ	お酒	大麻			0			0	[]
1/21/2021 16:01:29	1	1	24	1	1	1	高校卒業	0	0	[]	0	0	0	1	['注意欠陥・多動症候群（ADHD）']	0	0	1	19	5	1	週1～4日未満	0	['乾燥大麻', '大麻樹脂（ハシシ、ワックス）', '電子タバコ']	['“ハイ”になること（高揚感、多幸感）', '気ばらし、リラックスのための気分転換', '仲間意識の強化、所属感の向上']	[]	0	1	['不安', '妄想']	2~5回	大した問題ではなかった	数分から数時間	0	0	0	0	0	0	['タバコ', 'お酒', '自然系の幻覚剤（幻覚キノコ、アヤワスカ、ペヨーテなど）', '幻覚薬（LSD、MDMAなど）']	お酒	大麻	タバコ	幻覚薬	自然系の幻覚剤	0			0	[]
1/21/2021 16:02:17	1	1	24	1	1	1	大学卒業	1	0	[]	0	0	0	0	[]	0	0	1	24	0	1	週4日以上	0	['乾燥大麻']	['“ハイ”になること（高揚感、多幸感）', '気ばらし、リラックスのための気分転換', '仕事、学業、家事などのパフォーマンス向上', '心理的苦痛（不安、あせり、抑うつ気分など）の緩和', '身体的苦痛（痛み、しびれ、めまい、不眠など）の緩和', '性感の増強']	['大麻のため、他の活動が疎かになる']	0	1	['嘔気、嘔吐']	1回	苦痛を伴うが自分一人で対応できた	数分から数時間	0	0	0	0	0	0	['タバコ', 'お酒']	お酒	大麻	タバコ			0			0	[]
1/21/2021 16:03:09	1	1	24	1	1	1	高校卒業	1	0	[]	0	0	0	0	[]	0	0	1	24	0	1	週1～4日未満	0	['乾燥大麻', '電子タバコ', 'エディブル（食品）']	['“ハイ”になること（高揚感、多幸感）', '気ばらし、リラックスのための気分転換', '仕事、学業、家事などのパフォーマンス向上', '心理的苦痛（不安、あせり、抑うつ気分など）の緩和', '身体的苦痛（痛み、しびれ、めまい、不眠など）の緩和', '性感の増強', 'その他']	[]	0	1	['不安']	1回	苦痛を伴うが自分一人で対応できた	数分から数時間	0	0	0	0	0	0	['タバコ', 'お酒']	お酒	タバコ	大麻			0			0	[]
1/21/2021 16:03:33	1	1	44	1	1	1	大学院卒業以上	1	0	[]	0	0	0	0	[]	0	0	1	19	25	1	週4日以上	0	['乾燥大麻', '大麻樹脂（ハシシ、ワックス）', '電子タバコ', 'エディブル（食品）']	['“ハイ”になること（高揚感、多幸感）', '仕事、学業、家事などのパフォーマンス向上', '身体的苦痛（痛み、しびれ、めまい、不眠など）の緩和', '性感の増強']	[]	0	0	[]				0	0	0	0	0	0	['タバコ', 'お酒', 'コカイン', '自然系の幻覚剤（幻覚キノコ、アヤワスカ、ペヨーテなど）', '幻覚薬（LSD、MDMAなど）']	タバコ	お酒	大麻	幻覚薬	コカイン	0			0	[]
1/21/2021 16:04:19	1	1	29	1	1	1	中学卒業	1	0	[]	0	0	0	0	[]	0	0	1	19	10	1	週4日以上	0	['乾燥大麻', '大麻樹脂（ハシシ、ワックス）', '電子タバコ', 'エディブル（食品）']	['“ハイ”になること（高揚感、多幸感）', '気ばらし、リラックスのための気分転換', '仕事、学業、家事などのパフォーマンス向上', '仲間意識の強化、所属感の向上', '心理的苦痛（不安、あせり、抑うつ気分など）の緩和', '身体的苦痛（痛み、しびれ、めまい、不眠など）の緩和', '性感の増強']	[]	0	0	[]				0	0	0	0	0	0	['タバコ', 'お酒', 'コカイン', '幻覚薬（LSD、MDMAなど）']	タバコ	お酒	大麻	幻覚薬	コカイン	0			0	[]
1/21/2021 16:06:27	1	1	14	1	1	1	高校卒業	1	1	['気分障害（うつ病、うつ状態、双極性障害）', '注意欠陥・多動症候群（ADHD）']	14	1	1	0	[]	1	1	1	19	0	1	月1回未満	0	['乾燥大麻']	['“ハイ”になること（高揚感、多幸感）', '気ばらし、リラックスのための気分転換']	[]	0	1	['その他']	1回	大した問題ではなかった	数分から数時間	0	0	0	0	0	0	['タバコ', 'お酒']	タバコ	お酒	大麻	該当なし	該当なし	0			0	[]
1/21/2021 16:06:29	1	1	19	0	1	1	中学卒業	1	0	[]	0	0	0	0	[]	0	0	1	19	0	1	月1回～週1回未満	0	['乾燥大麻', '電子タバコ']	['“ハイ”になること（高揚感、多幸感）', '気ばらし、リラックスのための気分転換', '仕事、学業、家事などのパフォーマンス向上', '仲間意識の強化、所属感の向上', '性感の増強']	[]	0	1	['嘔気、嘔吐']	1回	大した問題ではなかった	数分から数時間	0	0	0	0	0	0	['タバコ', 'お酒', '市販薬（咳止めなど）']	タバコ	お酒	大麻		該当なし	0			0	[]
1/21/2021 16:06:35	1	1	24	1	1	1	大学卒業	1	0	[]	0	0	0	0	[]	0	0	1	24	0	1	月1回未満	0	['乾燥大麻']	['“ハイ”になること（高揚感、多幸感）', '気ばらし、リラックスのための気分転換']	[]	0	0	[]				0	0	0	0	0	0	['タバコ', 'お酒']	お酒	タバコ	大麻			0			0	[]
1/21/2021 16:06:49	1	1	19	1	1	1	高校卒業	0	0	[]	0	0	0	0	[]	0	0	1	19	0	0		19	['乾燥大麻']	['“ハイ”になること（高揚感、多幸感）']	[]	0	0	[]				0	0	0	0	0	0	['タバコ', 'お酒']	お酒	タバコ	大麻			0			0	[]
1/21/2021 16:07:33	1	1	24	1	1	1	大学卒業	1	0	[]	0	0	0	0	[]	0	0	1	19	5	1	週4日以上	0	['乾燥大麻', '大麻樹脂（ハシシ、ワックス）', '電子タバコ', 'エディブル（食品）']	['“ハイ”になること（高揚感、多幸感）', '気ばらし、リラックスのための気分転換', '仕事、学業、家事などのパフォーマンス向上', '仲間意識の強化、所属感の向上', '心理的苦痛（不安、あせり、抑うつ気分など）の緩和', '身体的苦痛（痛み、しびれ、めまい、不眠など）の緩和', '病気の治癒（がんの副作用緩和、など）']	[]	0	0	[]				0	0	0	0	0	0	['タバコ', 'お酒', 'コカイン', '自然系の幻覚剤（幻覚キノコ、アヤワスカ、ペヨーテなど）', '幻覚薬（LSD、MDMAなど）', 'ベンゾジアゼピン系睡眠薬', '市販薬（咳止めなど）']	タバコ	お酒	市販薬	大麻		0			0	[]
1/21/2021 16:07:53	1	1	29	0	1	1	大学卒業	1	0	[]	0	0	0	0	[]	0	0	1	29	0	0		29	['乾燥大麻', '大麻樹脂（ハシシ、ワックス）']	['気ばらし、リラックスのための気分転換', '心理的苦痛（不安、あせり、抑うつ気分など）の緩和', '神秘的・宗教的体験']	[]	0	0	[]				0	0	0	0	0	0	['お酒', '幻覚薬（LSD、MDMAなど）']	お酒	大麻	幻覚薬			0			0	[]
1/21/2021 16:09:02	1	1	19	1	1	1	大学卒業	1	0	[]	0	0	0	0	[]	0	0	1	19	0	0		19	['乾燥大麻']	['“ハイ”になること（高揚感、多幸感）', '気ばらし、リラックスのための気分転換']	[]	0	0	[]				0	0	0	0	0	0	['タバコ', 'お酒']	お酒	大麻	タバコ			0			0	[]
1/21/2021 16:09:39	1	1	44	1	1	1	短大・専門学校卒業	1	1	['気分障害（うつ病、うつ状態、双極性障害）']	34	1	0	0	[]	0	0	1	24	20	1	月1回未満	0	['乾燥大麻']	['気ばらし、リラックスのための気分転換', '心理的苦痛（不安、あせり、抑うつ気分など）の緩和']	[]	0	0	[]				0	0	0	0	0	0	['タバコ', 'お酒', 'シンナー']	タバコ	お酒	シンナー	大麻		0			0	[]
1/21/2021 16:10:00	1	1	34	1	1	1	大学卒業	1	1	['気分障害（うつ病、うつ状態、双極性障害）', 'その他']	29	1	0	0	[]	0	0	1	19	15	1	月1回未満	0	['乾燥大麻']	['気ばらし、リラックスのための気分転換', '心理的苦痛（不安、あせり、抑うつ気分など）の緩和', '身体的苦痛（痛み、しびれ、めまい、不眠など）の緩和']	[]	0	1	['その他']	2~5回	大した問題ではなかった	数分から数時間	0	0	0	0	0	0	['タバコ', 'お酒', 'コカイン', '自然系の幻覚剤（幻覚キノコ、アヤワスカ、ペヨーテなど）', '幻覚薬（LSD、MDMAなど）', 'ベンゾジアゼピン系睡眠薬', '市販薬（咳止めなど）']	タバコ	お酒	大麻	自然系の幻覚剤	コカイン	0			0	[]
1/21/2021 16:10:04	1	1	39	1	1	1	大学卒業	1	0	[]	0	0	0	0	[]	0	0	1	19	20	0		39	['乾燥大麻', '電子タバコ', 'エディブル（食品）']	['“ハイ”になること（高揚感、多幸感）', '気ばらし、リラックスのための気分転換']	[]	0	0	[]				0	0	0	0	0	0	['タバコ', 'お酒', 'コカイン', '自然系の幻覚剤（幻覚キノコ、アヤワスカ、ペヨーテなど）', '幻覚薬（LSD、MDMAなど）']	お酒	タバコ	自然系の幻覚剤	大麻	幻覚薬	0			0	[]
1/21/2021 16:10:37	1	1	19	1	1	1	高校卒業	1	0	[]	0	0	0	0	[]	0	0	1	19	0	1	週1～4日未満	0	['乾燥大麻', '大麻樹脂（ハシシ、ワックス）', '電子タバコ']	['“ハイ”になること（高揚感、多幸感）', '気ばらし、リラックスのための気分転換', '仲間意識の強化、所属感の向上']	[]	0	1	['不安', '嘔気、嘔吐', '無気力']	2~5回	苦痛を伴うが自分一人で対応できた	数分から数時間	0	0	0	0	0	0	['タバコ', 'お酒', '幻覚薬（LSD、MDMAなど）', 'ベンゾジアゼピン系睡眠薬', '市販薬（咳止めなど）']	タバコ	お酒	大麻	幻覚薬	市販薬	0			0	[]
1/21/2021 16:10:39	1	1	24	1	1	1	大学卒業	1	0	[]	0	0	0	0	[]	0	0	1	19	5	1	月1回～週1回未満	0	['乾燥大麻']	['気ばらし、リラックスのための気分転換', '心理的苦痛（不安、あせり、抑うつ気分など）の緩和']	[]	0	0	[]				0	0	0	0	0	0	['タバコ', 'お酒']	お酒	タバコ	大麻			0			0	[]
1/21/2021 16:10:51	1	1	39	1	1	1	高校卒業	1	0	[]	0	0	0	0	[]	0	0	1	24	15	1	週1～4日未満	0	['乾燥大麻', '大麻樹脂（ハシシ、ワックス）', '電子タバコ']	['“ハイ”になること（高揚感、多幸感）', '気ばらし、リラックスのための気分転換', '身体的苦痛（痛み、しびれ、めまい、不眠など）の緩和']	[]	0	0	[]				0	0	0	0	0	0	['タバコ', 'お酒', '幻覚薬（LSD、MDMAなど）', 'ベンゾジアゼピン系睡眠薬']	タバコ	お酒	大麻			1	1回	使用が減った	0	[]
1/21/2021 16:11:15	1	1	19	1	1	1	中学卒業	1	0	[]	0	0	0	0	[]	0	0	1	19	0	1	週4日以上	0	['乾燥大麻', '大麻樹脂（ハシシ、ワックス）', '電子タバコ', 'エディブル（食品）']	['“ハイ”になること（高揚感、多幸感）', '気ばらし、リラックスのための気分転換', '仕事、学業、家事などのパフォーマンス向上', '仲間意識の強化、所属感の向上']	[]	0	0	[]				0	0	0	0	0	0	['タバコ', 'お酒']	タバコ	お酒	大麻			0			0	[]
1/21/2021 16:11:21	1	1	24	1	1	1	大学卒業	1	0	[]	0	0	0	0	[]	0	0	1	19	5	1	月1回～週1回未満	0	['乾燥大麻', '大麻樹脂（ハシシ、ワックス）', '電子タバコ', 'エディブル（食品）']	['気ばらし、リラックスのための気分転換', '仕事、学業、家事などのパフォーマンス向上']	['大麻によって健康被害が出ているとわかっても使用を続ける']	0	0	[]				0	0	0	0	0	0	['タバコ', 'お酒', '幻覚薬（LSD、MDMAなど）']	お酒	大麻	タバコ	幻覚薬	該当なし	0			0	[]
1/21/2021 16:11:25	1	1	29	1	1	1	大学卒業	1	0	[]	0	0	0	0	[]	0	0	1	24	5	1	月1回～週1回未満	0	['乾燥大麻']	['“ハイ”になること（高揚感、多幸感）', '気ばらし、リラックスのための気分転換', '仕事、学業、家事などのパフォーマンス向上', '仲間意識の強化、所属感の向上', '性感の増強']	[]	0	0	[]				0	0	0	0	0	0	['タバコ', 'お酒']	タバコ	お酒	大麻			0			0	[]
1/21/2021 16:13:10	1	1	24	1	1	1	大学卒業	1	0	[]	0	0	0	0	[]	0	0	1	24	0	1	月1回未満	0	['乾燥大麻']	['“ハイ”になること（高揚感、多幸感）', '気ばらし、リラックスのための気分転換', '仲間意識の強化、所属感の向上']	[]	0	1	['不安', '無気力']	1回	苦痛を伴うが自分一人で対応できた	数分から数時間	0	0	0	0	0	0	['タバコ', 'お酒']	お酒	タバコ				0			0	[]
1/21/2021 16:14:48	1	1	24	1	1	1	高校卒業	1	0	[]	0	0	0	0	[]	0	0	1	19	5	1	月1回～週1回未満	0	['乾燥大麻', '大麻樹脂（ハシシ、ワックス）', '電子タバコ', 'エディブル（食品）']	['“ハイ”になること（高揚感、多幸感）', '気ばらし、リラックスのための気分転換', '仕事、学業、家事などのパフォーマンス向上', '仲間意識の強化、所属感の向上', '心理的苦痛（不安、あせり、抑うつ気分など）の緩和', '身体的苦痛（痛み、しびれ、めまい、不眠など）の緩和', '性感の増強']	[]	0	0	[]				0	0	0	0	0	0	['タバコ', 'コカイン', '自然系の幻覚剤（幻覚キノコ、アヤワスカ、ペヨーテなど）', '幻覚薬（LSD、MDMAなど）', 'ベンゾジアゼピン系睡眠薬']	タバコ	ベンゾジアゼピン系睡眠薬	コカイン	幻覚薬	自然系の幻覚剤	0			0	[]
1/21/2021 16:15:00	1	1	39	1	1	1	高校卒業	1	0	[]	0	0	0	0	[]	0	1	1	24	15	0		34	['乾燥大麻', '大麻樹脂（ハシシ、ワックス）', '電子タバコ', 'エディブル（食品）']	['“ハイ”になること（高揚感、多幸感）', '気ばらし、リラックスのための気分転換', '心理的苦痛（不安、あせり、抑うつ気分など）の緩和', '身体的苦痛（痛み、しびれ、めまい、不眠など）の緩和']	[]	0	0	[]				0	0	0	0	0	0	['タバコ', 'お酒', '市販薬（咳止めなど）']	市販薬	タバコ	お酒	大麻	該当なし	0			0	[]
1/21/2021 16:16:40	1	1	24	1	1	1	短大・専門学校卒業	1	0	[]	0	0	0	0	[]	0	0	1	19	5	1	週1～4日未満	0	['乾燥大麻', '電子タバコ']	['気ばらし、リラックスのための気分転換']	[]	0	0	[]				0	0	0	0	0	0	['タバコ', 'お酒']	タバコ	お酒	大麻			0			0	[]
1/21/2021 16:16:54	1	1	44	1	1	1	大学卒業	1	0	[]	0	0	0	0	[]	0	0	1	24	20	0		39	['大麻樹脂（ハシシ、ワックス）', '電子タバコ']	['心理的苦痛（不安、あせり、抑うつ気分など）の緩和', '病気の治癒（がんの副作用緩和、など）']	[]	0	0	[]				0	0	0	0	0	0	['タバコ', 'お酒', 'ベンゾジアゼピン系睡眠薬', '市販薬（咳止めなど）']	お酒	タバコ	市販薬	ベンゾジアゼピン系睡眠薬	該当なし	0			0	[]
1/21/2021 16:18:34	1	1	39	1	1	1	高校卒業	1	0	[]	0	0	0	0	[]	0	0	1	19	20	1	月1回未満	0	['乾燥大麻', '大麻樹脂（ハシシ、ワックス）', '電子タバコ', 'エディブル（食品）']	['“ハイ”になること（高揚感、多幸感）', '気ばらし、リラックスのための気分転換', '仕事、学業、家事などのパフォーマンス向上', '仲間意識の強化、所属感の向上', '心理的苦痛（不安、あせり、抑うつ気分など）の緩和', '身体的苦痛（痛み、しびれ、めまい、不眠など）の緩和', '病気の治癒（がんの副作用緩和、など）', '神秘的・宗教的体験', '性感の増強', 'その他']	[]	0	0	[]				0	0	0	0	0	0	['タバコ', 'お酒', '幻覚薬（LSD、MDMAなど）']	タバコ	お酒	大麻			0			0	[]
1/21/2021 16:19:01	1	1	39	1	1	1	高校卒業	1	1	['気分障害（うつ病、うつ状態、双極性障害）', '不安障害', 'その他']	24	1	1	0	[]	1	0	1	24	15	0		29	['乾燥大麻']	['“ハイ”になること（高揚感、多幸感）', '気ばらし、リラックスのための気分転換', '仕事、学業、家事などのパフォーマンス向上', '心理的苦痛（不安、あせり、抑うつ気分など）の緩和', '性感の増強']	['大麻のため、他の活動が疎かになる', '極端な耐性がついてくる']	1	0	[]				0	0	0	0	0	0	['タバコ', 'お酒', 'シンナー', '幻覚薬（LSD、MDMAなど）', 'ベンゾジアゼピン系睡眠薬', '市販薬（咳止めなど）']	タバコ	お酒	大麻	覚醒剤		0			0	[]
1/21/2021 16:19:15	1	1	44	1	1	1	大学卒業	1	0	[]	0	0	0	0	[]	0	0	1	24	20	1	月1回未満	0	['乾燥大麻', '大麻樹脂（ハシシ、ワックス）']	['“ハイ”になること（高揚感、多幸感）', '気ばらし、リラックスのための気分転換']	[]	0	0	[]				0	0	0	0	0	0	['タバコ', 'お酒', 'ベンゾジアゼピン系睡眠薬']	タバコ	お酒	大麻			0			0	[]
1/21/2021 16:19:21	1	1	24	0	1	1	大学卒業	1	0	[]	0	0	0	0	[]	0	1	1	19	5	1	週4日以上	0	['乾燥大麻', '大麻樹脂（ハシシ、ワックス）', '電子タバコ', 'エディブル（食品）']	['“ハイ”になること（高揚感、多幸感）', '気ばらし、リラックスのための気分転換', '仕事、学業、家事などのパフォーマンス向上', '仲間意識の強化、所属感の向上', '心理的苦痛（不安、あせり、抑うつ気分など）の緩和', '身体的苦痛（痛み、しびれ、めまい、不眠など）の緩和', '病気の治癒（がんの副作用緩和、など）', '神秘的・宗教的体験', '性感の増強']	[]	0	1	['その他']	2~5回	大した問題ではなかった	数分から数時間	0	0	0	0	0	0	['タバコ']	大麻	タバコ				0			0	[]
1/21/2021 16:19:24	1	1	29	0	1	1	高校卒業	1	0	[]	0	0	0	0	[]	0	0	1	24	5	0		29	['乾燥大麻']	['“ハイ”になること（高揚感、多幸感）', '気ばらし、リラックスのための気分転換', '仕事、学業、家事などのパフォーマンス向上']	[]	0	0	[]				0	0	0	0	0	0	['タバコ', 'お酒']	タバコ	お酒	大麻			0			0	[]
1/21/2021 16:20:05	1	1	29	1	1	1	大学卒業	1	1	['気分障害（うつ病、うつ状態、双極性障害）']	24	1	1	0	[]	0	1	1	24	5	1	月1回～週1回未満	0	['乾燥大麻', '電子タバコ']	['“ハイ”になること（高揚感、多幸感）', '気ばらし、リラックスのための気分転換', '仕事、学業、家事などのパフォーマンス向上', '仲間意識の強化、所属感の向上', '心理的苦痛（不安、あせり、抑うつ気分など）の緩和', '身体的苦痛（痛み、しびれ、めまい、不眠など）の緩和', '性感の増強']	[]	0	0	[]				0	0	0	0	1	0	['タバコ', 'お酒', 'ベンゾジアゼピン系睡眠薬', '市販薬（咳止めなど）']	タバコ	お酒	大麻			0			0	[]
1/21/2021 16:20:09	1	1	39	1	1	1	大学卒業	1	0	[]	0	0	0	0	[]	0	0	1	24	15	1	週1～4日未満	0	['乾燥大麻']	['“ハイ”になること（高揚感、多幸感）', '気ばらし、リラックスのための気分転換']	[]	0	0	[]				0	0	0	0	0	0	['タバコ', 'お酒', 'コカイン']	タバコ	お酒	覚醒剤	該当なし	該当なし	0			0	[]
1/21/2021 16:20:16	1	1	34	1	1	1	大学卒業	1	0	[]	0	0	0	0	[]	0	0	1	24	10	1	週4日以上	0	['乾燥大麻', '電子タバコ']	['“ハイ”になること（高揚感、多幸感）', '気ばらし、リラックスのための気分転換', '仕事、学業、家事などのパフォーマンス向上', '仲間意識の強化、所属感の向上', '心理的苦痛（不安、あせり、抑うつ気分など）の緩和', '身体的苦痛（痛み、しびれ、めまい、不眠など）の緩和', '神秘的・宗教的体験']	[]	0	0	[]				0	0	0	1	0	0	['お酒', 'コカイン', '自然系の幻覚剤（幻覚キノコ、アヤワスカ、ペヨーテなど）', '幻覚薬（LSD、MDMAなど）']	お酒	大麻	コカイン	自然系の幻覚剤	幻覚薬	0			0	[]
1/21/2021 16:21:01	1	1	24	0	1	1	中学卒業	1	0	[]	0	0	0	1	['注意欠陥・多動症候群（ADHD）']	1	0	1	14	10	1	週4日以上	0	['乾燥大麻', '大麻樹脂（ハシシ、ワックス）', '電子タバコ']	['“ハイ”になること（高揚感、多幸感）', '気ばらし、リラックスのための気分転換', '仲間意識の強化、所属感の向上', '心理的苦痛（不安、あせり、抑うつ気分など）の緩和', '身体的苦痛（痛み、しびれ、めまい、不眠など）の緩和', '性感の増強']	[]	0	1	['その他']	2~5回	大した問題ではなかった	数分から数時間	0	0	0	0	0	0	['タバコ', 'お酒', '覚せい剤', 'コカイン', '幻覚薬（LSD、MDMAなど）', '市販薬（咳止めなど）']	タバコ	お酒	大麻	市販薬	自然系の幻覚剤	0			0	[]
1/21/2021 16:21:12	1	1	39	1	1	1	短大・専門学校卒業	1	0	[]	0	0	0	0	[]	0	0	1	19	20	0		39	['乾燥大麻', '大麻樹脂（ハシシ、ワックス）']	['“ハイ”になること（高揚感、多幸感）', '気ばらし、リラックスのための気分転換', '仕事、学業、家事などのパフォーマンス向上', '心理的苦痛（不安、あせり、抑うつ気分など）の緩和', '身体的苦痛（痛み、しびれ、めまい、不眠など）の緩和']	[]	0	0	[]				0	0	0	0	0	0	['タバコ', 'お酒']	タバコ	お酒	大麻			1	1回	使用をやめた	0	[]
1/21/2021 16:23:01	1	1	39	1	1	1	大学卒業	1	0	[]	0	0	0	0	[]	0	0	1	24	15	0		34	['乾燥大麻']	['“ハイ”になること（高揚感、多幸感）', '気ばらし、リラックスのための気分転換']	[]	0	0	[]				0	0	0	0	0	0	['タバコ', 'お酒', 'コカイン', '幻覚薬（LSD、MDMAなど）']	タバコ	お酒	大麻			0			0	[]
1/21/2021 16:23:03	1	1	24	1	1	1	高校卒業	1	0	[]	0	0	0	0	[]	0	0	1	19	5	1	週1～4日未満	0	['乾燥大麻', '電子タバコ']	['“ハイ”になること（高揚感、多幸感）', '気ばらし、リラックスのための気分転換', '仕事、学業、家事などのパフォーマンス向上', '仲間意識の強化、所属感の向上', '心理的苦痛（不安、あせり、抑うつ気分など）の緩和', '身体的苦痛（痛み、しびれ、めまい、不眠など）の緩和', '病気の治癒（がんの副作用緩和、など）', '神秘的・宗教的体験', '性感の増強', '自傷的、自己破壊的な意図', 'その他']	[]	0	1	['嘔気、嘔吐']	2~5回	苦痛を伴うが自分一人で対応できた	数分から数時間	0	0	0	0	0	0	['タバコ', 'お酒']	お酒	タバコ	大麻			0			0	[]
1/21/2021 16:23:19	1	1	29	1	1	1	高校卒業	1	0	[]	0	0	0	0	[]	0	0	1	19	10	1	週1～4日未満	0	['乾燥大麻']	['“ハイ”になること（高揚感、多幸感）', '気ばらし、リラックスのための気分転換', '仕事、学業、家事などのパフォーマンス向上', '仲間意識の強化、所属感の向上', '心理的苦痛（不安、あせり、抑うつ気分など）の緩和']	[]	0	1	['不安', '妄想', '無気力']	11回以上	苦痛を伴うが自分一人で対応できた	数分から数時間	0	0	0	0	0	0	['タバコ', 'お酒']	お酒	タバコ	大麻			0			0	[]
1/21/2021 16:23:53	1	1	39	1	1	1	高校卒業	1	0	[]	0	0	0	0	[]	0	0	1	19	20	0		24	['乾燥大麻', '大麻樹脂（ハシシ、ワックス）']	['“ハイ”になること（高揚感、多幸感）', '気ばらし、リラックスのための気分転換', '仲間意識の強化、所属感の向上', '心理的苦痛（不安、あせり、抑うつ気分など）の緩和', '身体的苦痛（痛み、しびれ、めまい、不眠など）の緩和']	['大麻のため、他の活動が疎かになる', '物理的に危険な状況でも大麻を継続的に使用する（例：自動車の運転など）']	1	1	['不安', '嘔気、嘔吐', '無気力']	2~5回	大した問題ではなかった	数分から数時間	0	0	0	1	1	0	['タバコ', 'お酒']	お酒	タバコ	大麻			1	1回	使用をやめた	0	[]
1/21/2021 16:24:58	1	1	24	1	1	1	大学卒業	1	0	[]	0	0	0	0	[]	0	0	1	24	0	1	月1回～週1回未満	0	['乾燥大麻', '電子タバコ']	['“ハイ”になること（高揚感、多幸感）', '気ばらし、リラックスのための気分転換', '仲間意識の強化、所属感の向上', '神秘的・宗教的体験']	['大麻を入手、使用するために多くの時間を費やす', '大麻によって健康被害が出ているとわかっても使用を続ける', '離脱症状が出現する']	1	1	['不安', '妄想', '抑うつ気分', '嘔気、嘔吐']	2~5回	他者の助けを必要とした	1日から1週間	0	0	0	0	0	0	['タバコ', 'お酒', '幻覚薬（LSD、MDMAなど）', '市販薬（咳止めなど）']	お酒	タバコ	幻覚薬	市販薬		0			0	[]
1/21/2021 16:25:45	1	1	39	0	1	1	大学卒業	1	1	['気分障害（うつ病、うつ状態、双極性障害）']	34	1	1	0	[]	0	0	1	24	15	0		29	['乾燥大麻', '大麻樹脂（ハシシ、ワックス）']	['“ハイ”になること（高揚感、多幸感）', '気ばらし、リラックスのための気分転換']	[]	0	0	[]				0	0	0	0	0	0	['タバコ', 'お酒']	お酒	タバコ	大麻			0			0	[]
1/21/2021 16:26:36	1	1	24	1	1	1	大学卒業	1	0	[]	0	0	0	0	[]	0	0	1	24	0	1	月1回未満	0	['乾燥大麻']	['“ハイ”になること（高揚感、多幸感）', '気ばらし、リラックスのための気分転換', '仕事、学業、家事などのパフォーマンス向上', '心理的苦痛（不安、あせり、抑うつ気分など）の緩和', '身体的苦痛（痛み、しびれ、めまい、不眠など）の緩和']	[]	0	0	[]				0	0	0	0	0	0	['タバコ', 'お酒', '市販薬（咳止めなど）']	市販薬	お酒	タバコ	大麻		0			0	[]
1/21/2021 16:27:01	1	1	24	1	1	1	高校卒業	1	0	[]	0	0	0	0	[]	0	0	1	19	5	1	週1～4日未満	0	['乾燥大麻', '大麻樹脂（ハシシ、ワックス）']	['気ばらし、リラックスのための気分転換', '仕事、学業、家事などのパフォーマンス向上', '仲間意識の強化、所属感の向上', '心理的苦痛（不安、あせり、抑うつ気分など）の緩和', '身体的苦痛（痛み、しびれ、めまい、不眠など）の緩和']	[]	0	0	[]				0	0	0	0	0	0	['タバコ', 'お酒']	タバコ	お酒	大麻	該当なし	該当なし	0			0	[]
1/21/2021 16:27:02	1	1	29	1	1	1	高校卒業	1	1	['不安障害', 'パーソナリティ障害']	19	1	1	1	['気分障害（うつ病、うつ状態、双極性障害）', '統合失調症', '不安障害', 'その他']	1	1	1	19	10	1	月1回～週1回未満	0	['乾燥大麻', '電子タバコ']	['“ハイ”になること（高揚感、多幸感）', '気ばらし、リラックスのための気分転換', '仕事、学業、家事などのパフォーマンス向上', '心理的苦痛（不安、あせり、抑うつ気分など）の緩和', '身体的苦痛（痛み、しびれ、めまい、不眠など）の緩和', '性感の増強']	[]	0	0	[]				0	0	0	0	0	0	['タバコ', 'お酒']	タバコ	お酒	大麻			0			0	[]
1/21/2021 16:27:29	1	1	34	1	1	1	中学卒業	1	0	[]	0	0	0	0	[]	0	0	1	19	15	0		29	['乾燥大麻']	['“ハイ”になること（高揚感、多幸感）', '気ばらし、リラックスのための気分転換', '心理的苦痛（不安、あせり、抑うつ気分など）の緩和', '身体的苦痛（痛み、しびれ、めまい、不眠など）の緩和', '神秘的・宗教的体験']	['大麻の使用が原因で仕事や生活に支障が出る']	0	1	['不安']	1回	大した問題ではなかった	数分から数時間	0	0	0	0	0	0	['タバコ', 'お酒', 'シンナー', '市販薬（咳止めなど）']	お酒	タバコ	大麻			0			0	[]
1/21/2021 16:27:30	1	1	49	1	1	1	大学卒業	1	0	[]	0	0	0	0	[]	0	0	1	24	25	0		34	['乾燥大麻', '大麻樹脂（ハシシ、ワックス）']	['“ハイ”になること（高揚感、多幸感）', '気ばらし、リラックスのための気分転換', '身体的苦痛（痛み、しびれ、めまい、不眠など）の緩和']	[]	0	0	[]				0	0	0	0	0	0	['タバコ', 'お酒']	お酒	タバコ	大麻			0			0	[]
1/21/2021 16:27:40	1	1	19	1	1	1	中学卒業	1	0	[]	0	0	0	0	[]	0	0	1	14	5	1	週1～4日未満	0	['乾燥大麻', '大麻樹脂（ハシシ、ワックス）', '電子タバコ']	['“ハイ”になること（高揚感、多幸感）', '気ばらし、リラックスのための気分転換', '仕事、学業、家事などのパフォーマンス向上']	[]	0	0	[]				0	0	0	0	0	0	['タバコ', 'お酒', '幻覚薬（LSD、MDMAなど）', '市販薬（咳止めなど）']	お酒	タバコ	大麻	幻覚薬	市販薬	0			0	[]
1/21/2021 16:28:25	1	1	49	0	1	1	高校卒業	1	0	[]	0	0	0	0	[]	0	0	1	24	25	0		24	['乾燥大麻', '大麻樹脂（ハシシ、ワックス）']	['“ハイ”になること（高揚感、多幸感）', '気ばらし、リラックスのための気分転換']	[]	0	0	[]				0	0	0	0	0	0	['タバコ', 'お酒', 'コカイン', '自然系の幻覚剤（幻覚キノコ、アヤワスカ、ペヨーテなど）', '幻覚薬（LSD、MDMAなど）']	お酒	タバコ	大麻	幻覚薬	コカイン	0			0	[]
1/21/2021 16:28:52	1	1	24	1	1	1	大学卒業	1	1	['気分障害（うつ病、うつ状態、双極性障害）']	19	0	0	0	[]	0	0	1	24	0	1	週1～4日未満	0	['乾燥大麻', '大麻樹脂（ハシシ、ワックス）', '電子タバコ', 'エディブル（食品）']	['“ハイ”になること（高揚感、多幸感）', '気ばらし、リラックスのための気分転換', '仕事、学業、家事などのパフォーマンス向上', '心理的苦痛（不安、あせり、抑うつ気分など）の緩和', '神秘的・宗教的体験', '性感の増強']	[]	0	1	['不安', '嘔気、嘔吐']	2~5回	大した問題ではなかった	数分から数時間	1	0	0	0	0	0	['タバコ', 'お酒', '自然系の幻覚剤（幻覚キノコ、アヤワスカ、ペヨーテなど）', '幻覚薬（LSD、MDMAなど）']	お酒	大麻	タバコ	自然系の幻覚剤	幻覚薬	0			0	[]
1/21/2021 16:28:59	1	1	29	1	1	1	高校卒業	1	0	[]	0	0	0	0	[]	0	0	1	19	10	1	週4日以上	0	['乾燥大麻', '電子タバコ']	['“ハイ”になること（高揚感、多幸感）', '気ばらし、リラックスのための気分転換', '仕事、学業、家事などのパフォーマンス向上', '仲間意識の強化、所属感の向上', '心理的苦痛（不安、あせり、抑うつ気分など）の緩和']	['意図したより大量、または長期間に使用してしまう', '使用をやめようとするけれど上手くいかない', '大麻への強い渇望がある', '社会的、対人的な問題が生じて悪化しているにも関わらず使用を続ける']	1	1	['不安', '無気力']	1回	大した問題ではなかった	数分から数時間	0	0	0	1	1	0	['タバコ', 'お酒', 'コカイン']	お酒	タバコ	大麻	コカイン		0			0	[]
1/21/2021 16:29:00	1	1	19	0	1	1	高校卒業	1	1	['気分障害（うつ病、うつ状態、双極性障害）', '統合失調症', '摂食障害（拒食症）']	19	1	1	0	[]	1	0	1	14	5	1	月1回～週1回未満	0	['乾燥大麻', '電子タバコ']	['気ばらし、リラックスのための気分転換', '心理的苦痛（不安、あせり、抑うつ気分など）の緩和', '身体的苦痛（痛み、しびれ、めまい、不眠など）の緩和']	[]	0	0	[]				0	0	0	0	0	0	['タバコ', 'お酒', '市販薬（咳止めなど）']	お酒	タバコ	市販薬			0			0	[]
1/21/2021 16:29:51	1	1	24	1	1	1	高校卒業	1	0	[]	0	0	0	0	[]	0	0	1	19	5	1	月1回未満	0	['乾燥大麻']	['気ばらし、リラックスのための気分転換', '仕事、学業、家事などのパフォーマンス向上', '仲間意識の強化、所属感の向上', '心理的苦痛（不安、あせり、抑うつ気分など）の緩和', '身体的苦痛（痛み、しびれ、めまい、不眠など）の緩和']	[]	0	0	[]				0	0	0	0	0	0	['タバコ', 'お酒']	タバコ	お酒	大麻			0			0	[]
1/21/2021 16:30:11	1	1	39	1	1	1	高校卒業	1	0	[]	0	0	0	0	[]	0	0	1	19	20	1	月1回～週1回未満	0	['乾燥大麻', '大麻樹脂（ハシシ、ワックス）', '電子タバコ']	['“ハイ”になること（高揚感、多幸感）', '気ばらし、リラックスのための気分転換', '仕事、学業、家事などのパフォーマンス向上', '仲間意識の強化、所属感の向上', '心理的苦痛（不安、あせり、抑うつ気分など）の緩和', '身体的苦痛（痛み、しびれ、めまい、不眠など）の緩和']	[]	0	0	[]				0	0	0	0	0	0	['タバコ', 'お酒', '覚せい剤', 'コカイン', '幻覚薬（LSD、MDMAなど）']	タバコ	お酒	大麻	覚醒剤	コカイン	0			0	[]
1/21/2021 16:30:29	1	1	54	1	1	1	高校卒業	1	0	[]	0	0	0	0	[]	1	1	1	19	35	0		44	['乾燥大麻']	['気ばらし、リラックスのための気分転換', '心理的苦痛（不安、あせり、抑うつ気分など）の緩和', '身体的苦痛（痛み、しびれ、めまい、不眠など）の緩和', '性感の増強', 'その他']	[]	0	0	[]				0	0	0	0	0	0	['タバコ', 'お酒']	お酒	タバコ	大麻			0			0	[]
1/21/2021 16:31:17	1	1	44	1	1	1	短大・専門学校卒業	1	0	[]	0	0	0	0	[]	0	0	1	19	25	1	月1回未満	0	['乾燥大麻', '大麻樹脂（ハシシ、ワックス）', '電子タバコ']	['“ハイ”になること（高揚感、多幸感）', '気ばらし、リラックスのための気分転換', '身体的苦痛（痛み、しびれ、めまい、不眠など）の緩和', '神秘的・宗教的体験']	[]	0	1	['不安', '無気力']	2~5回	大した問題ではなかった	数分から数時間	0	0	0	0	0	0	['タバコ', 'お酒', '自然系の幻覚剤（幻覚キノコ、アヤワスカ、ペヨーテなど）', '幻覚薬（LSD、MDMAなど）']	タバコ	お酒	自然系の幻覚剤	大麻	幻覚薬	0			0	[]
1/21/2021 16:32:58	1	1	39	1	1	1	高校卒業	1	0	[]	0	0	0	0	[]	0	0	1	19	20	1	月1回～週1回未満	0	['乾燥大麻', '大麻樹脂（ハシシ、ワックス）', '電子タバコ', 'エディブル（食品）']	['気ばらし、リラックスのための気分転換', '仕事、学業、家事などのパフォーマンス向上', '心理的苦痛（不安、あせり、抑うつ気分など）の緩和', '身体的苦痛（痛み、しびれ、めまい、不眠など）の緩和']	[]	0	0	[]				0	0	0	0	0	0	['タバコ', 'お酒', '覚せい剤', 'シンナー', 'コカイン', '自然系の幻覚剤（幻覚キノコ、アヤワスカ、ペヨーテなど）', '幻覚薬（LSD、MDMAなど）', 'オピオイド（ヘロイン、モルヒネ、あへん、医療用麻薬）', 'ベンゾジアゼピン系睡眠薬', '市販薬（咳止めなど）']	タバコ	お酒	シンナー	覚醒剤	自然系の幻覚剤	1	1回	使用が減った	0	[]
1/21/2021 16:33:57	1	1	24	1	1	1	高校卒業	1	1	['その他']	14	0	0	0	[]	0	0	1	24	0	0		24	['乾燥大麻']	['身体的苦痛（痛み、しびれ、めまい、不眠など）の緩和']	[]	0	0	[]				0	0	0	0	0	0	['タバコ', 'お酒']	大麻	タバコ	お酒	該当なし	該当なし	0			0	[]
1/21/2021 16:35:16	1	1	34	1	1	1	大学卒業	1	0	[]	0	0	0	0	[]	0	0	1	24	10	1	週4日以上	0	['乾燥大麻', '大麻樹脂（ハシシ、ワックス）', '電子タバコ']	['“ハイ”になること（高揚感、多幸感）', '気ばらし、リラックスのための気分転換', '仕事、学業、家事などのパフォーマンス向上', '心理的苦痛（不安、あせり、抑うつ気分など）の緩和']	['大麻への強い渇望がある', '物理的に危険な状況でも大麻を継続的に使用する（例：自動車の運転など）']	1	1	['不安']	2~5回	苦痛を伴うが自分一人で対応できた	数分から数時間	0	0	0	0	0	0	['タバコ', 'お酒']	お酒	タバコ	大麻			0			0	[]
1/21/2021 16:35:55	1	1	24	1	1	1	高校卒業	1	0	[]	0	0	0	0	[]	0	0	1	19	5	1	週1～4日未満	0	['乾燥大麻', '大麻樹脂（ハシシ、ワックス）', '電子タバコ', 'エディブル（食品）']	['“ハイ”になること（高揚感、多幸感）', '気ばらし、リラックスのための気分転換', '仕事、学業、家事などのパフォーマンス向上', '仲間意識の強化、所属感の向上']	[]	0	0	[]				0	0	0	0	0	0	['タバコ', 'お酒']	タバコ	お酒	大麻	該当なし	該当なし	0			0	[]
1/21/2021 16:36:18	1	1	64	1	1	1	短大・専門学校卒業	1	0	[]	0	0	0	0	[]	0	0	1	24	40	1	週4日以上	0	['乾燥大麻']	['気ばらし、リラックスのための気分転換', '心理的苦痛（不安、あせり、抑うつ気分など）の緩和', '性感の増強']	[]	0	0	[]				0	0	0	0	0	0	['タバコ', 'お酒', '覚せい剤', 'コカイン', '幻覚薬（LSD、MDMAなど）', 'オピオイド（ヘロイン、モルヒネ、あへん、医療用麻薬）']	タバコ	お酒	大麻	コカイン	自然系の幻覚剤	1	1回	使用が減った	1	['覚醒剤']
1/21/2021 16:36:22	1	1	24	1	1	1	大学卒業	1	0	[]	0	0	0	0	[]	0	0	1	19	5	1	週4日以上	0	['乾燥大麻', '大麻樹脂（ハシシ、ワックス）', '電子タバコ', 'エディブル（食品）']	['“ハイ”になること（高揚感、多幸感）', '気ばらし、リラックスのための気分転換', '仕事、学業、家事などのパフォーマンス向上', '心理的苦痛（不安、あせり、抑うつ気分など）の緩和', '身体的苦痛（痛み、しびれ、めまい、不眠など）の緩和']	['意図したより大量、または長期間に使用してしまう', '大麻を入手、使用するために多くの時間を費やす', '大麻によって健康被害が出ているとわかっても使用を続ける', '極端な耐性がついてくる']	1	0	[]				0	0	0	0	0	0	['タバコ', 'お酒', '自然系の幻覚剤（幻覚キノコ、アヤワスカ、ペヨーテなど）', '幻覚薬（LSD、MDMAなど）']	タバコ	お酒	自然系の幻覚剤	大麻	幻覚薬	0			0	[]
1/21/2021 16:36:52	1	1	44	1	1	1	大学卒業	1	0	[]	0	0	0	0	[]	0	0	1	24	20	0		44	['乾燥大麻', '大麻樹脂（ハシシ、ワックス）', '電子タバコ']	['“ハイ”になること（高揚感、多幸感）', '気ばらし、リラックスのための気分転換', '仕事、学業、家事などのパフォーマンス向上', '心理的苦痛（不安、あせり、抑うつ気分など）の緩和']	[]	0	1	['不安']	2~5回	苦痛を伴うが自分一人で対応できた	数分から数時間	0	0	0	0	0	0	['タバコ', 'お酒', '覚せい剤', '自然系の幻覚剤（幻覚キノコ、アヤワスカ、ペヨーテなど）', '幻覚薬（LSD、MDMAなど）', 'オピオイド（ヘロイン、モルヒネ、あへん、医療用麻薬）']	お酒	タバコ	覚醒剤	大麻	自然系の幻覚剤	0			0	[]
1/21/2021 16:37:44	1	1	24	1	1	1	大学卒業	1	0	[]	0	0	0	0	[]	0	0	1	24	0	1	週1～4日未満	0	['乾燥大麻', '大麻樹脂（ハシシ、ワックス）']	['“ハイ”になること（高揚感、多幸感）', '気ばらし、リラックスのための気分転換', '仲間意識の強化、所属感の向上']	[]	0	1	['妄想', '嘔気、嘔吐']	1回	大した問題ではなかった	数分から数時間	0	0	0	0	0	0	['お酒']	お酒	大麻				0			0	[]
1/21/2021 16:39:17	1	1	24	1	1	1	高校卒業	0	0	[]	0	0	0	0	[]	0	0	1	19	5	1	月1回未満	0	['乾燥大麻', '電子タバコ']	['“ハイ”になること（高揚感、多幸感）', '気ばらし、リラックスのための気分転換', '仲間意識の強化、所属感の向上', '心理的苦痛（不安、あせり、抑うつ気分など）の緩和', 'その他']	[]	0	1	['嘔気、嘔吐', 'その他']	1回	他者の助けを必要とした	数分から数時間	0	0	0	0	0	0	['お酒']	お酒	大麻				0			0	[]
1/21/2021 16:39:51	1	1	34	1	1	1	短大・専門学校卒業	1	0	[]	0	0	0	0	[]	1	0	1	19	15	1	週1～4日未満	0	['乾燥大麻', 'エディブル（食品）']	['“ハイ”になること（高揚感、多幸感）', '気ばらし、リラックスのための気分転換', '心理的苦痛（不安、あせり、抑うつ気分など）の緩和', '身体的苦痛（痛み、しびれ、めまい、不眠など）の緩和']	[]	0	1	['嘔気、嘔吐']	1回	苦痛を伴うが自分一人で対応できた	数分から数時間	0	0	0	0	0	0	['タバコ', 'お酒']	タバコ	お酒	大麻	該当なし	該当なし	0			0	[]
1/21/2021 16:41:23	1	1	39	1	1	1	高校卒業	1	0	[]	0	0	0	0	[]	0	0	1	24	15	0		24	['乾燥大麻']	['“ハイ”になること（高揚感、多幸感）', '気ばらし、リラックスのための気分転換', 'その他']	[]	0	0	[]				0	0	0	0	0	0	['タバコ', 'お酒']	お酒	タバコ	大麻			0			0	[]
1/21/2021 16:42:12	1	1	19	1	1	1	高校卒業	0	0	[]	0	0	0	0	[]	0	0	1	19	0	1	月1回未満	0	['乾燥大麻', '電子タバコ']	['気ばらし、リラックスのための気分転換', '仲間意識の強化、所属感の向上', '心理的苦痛（不安、あせり、抑うつ気分など）の緩和', '神秘的・宗教的体験']	[]	0	0	[]				0	0	0	0	0	0	['お酒', '幻覚薬（LSD、MDMAなど）']	大麻	自然系の幻覚剤	お酒			0			0	[]
1/21/2021 16:42:22	1	1	24	0	1	1	高校卒業	1	1	['気分障害（うつ病、うつ状態、双極性障害）', '注意欠陥・多動症候群（ADHD）', '不安障害', 'その他']	14	1	1	1	['気分障害（うつ病、うつ状態、双極性障害）', '統合失調症', '注意欠陥・多動症候群（ADHD）', '不安障害', 'パーソナリティ障害']	1	0	1	24	0	1	月1回未満	0	['乾燥大麻']	['“ハイ”になること（高揚感、多幸感）', '気ばらし、リラックスのための気分転換', '性感の増強']	[]	0	1	['嘔気、嘔吐']	1回	大した問題ではなかった	数分から数時間	0	0	0	0	0	0	['タバコ', 'お酒']	お酒	タバコ	大麻	該当なし	該当なし	0			0	[]
1/21/2021 16:44:56	1	1	19	1	1	1	中学卒業	1	0	[]	0	0	0	0	[]	0	0	1	14	5	1	週4日以上	0	['乾燥大麻', '電子タバコ']	['“ハイ”になること（高揚感、多幸感）', '気ばらし、リラックスのための気分転換', '心理的苦痛（不安、あせり、抑うつ気分など）の緩和']	[]	0	0	[]				0	0	0	0	0	0	['タバコ', 'お酒', 'コカイン', '幻覚薬（LSD、MDMAなど）', 'オピオイド（ヘロイン、モルヒネ、あへん、医療用麻薬）', 'ベンゾジアゼピン系睡眠薬', '市販薬（咳止めなど）']	大麻	タバコ	幻覚薬	ベンゾジアゼピン系睡眠薬	コカイン	0			0	[]
1/21/2021 16:45:35	1	1	24	1	1	1	高校卒業	1	0	[]	0	0	0	0	[]	0	0	1	19	5	1	月1回未満	0	['乾燥大麻', '電子タバコ']	['“ハイ”になること（高揚感、多幸感）', '気ばらし、リラックスのための気分転換', '仲間意識の強化、所属感の向上', '身体的苦痛（痛み、しびれ、めまい、不眠など）の緩和']	[]	0	0	[]				0	0	0	0	0	0	['タバコ', 'お酒']	お酒	タバコ	大麻			0			0	[]
1/21/2021 16:47:31	1	1	39	1	1	1	短大・専門学校卒業	1	0	[]	0	0	0	0	[]	0	0	1	29	10	0		34	['乾燥大麻']	['“ハイ”になること（高揚感、多幸感）', '気ばらし、リラックスのための気分転換']	[]	0	1	['嘔気、嘔吐']	1回	大した問題ではなかった	数分から数時間	0	0	0	0	0	0	['お酒']	お酒					0			0	[]
1/21/2021 16:48:05	1	1	24	1	1	1	大学卒業	1	0	[]	0	0	0	0	[]	0	0	1	24	0	1	月1回未満	0	['乾燥大麻']	['身体的苦痛（痛み、しびれ、めまい、不眠など）の緩和']	[]	0	0	[]				0	0	0	0	0	0	['タバコ', 'お酒']	タバコ	お酒				0			0	[]
1/21/2021 16:48:49	1	1	19	1	1	1	高校卒業	1	0	[]	0	0	0	0	[]	0	0	1	19	0	1	月1回未満	0	['乾燥大麻']	['気ばらし、リラックスのための気分転換', '仕事、学業、家事などのパフォーマンス向上', 'その他']	[]	0	0	[]				0	0	0	0	0	0	['タバコ', 'お酒']	タバコ	お酒	大麻			0			0	[]
1/21/2021 16:49:47	1	1	39	1	1	1	高校卒業	1	0	[]	0	0	0	1	['気分障害（うつ病、うつ状態、双極性障害）']	0	0	1	19	20	1	月1回～週1回未満	0	['乾燥大麻', '大麻樹脂（ハシシ、ワックス）', '電子タバコ', 'エディブル（食品）']	['“ハイ”になること（高揚感、多幸感）', '気ばらし、リラックスのための気分転換', '身体的苦痛（痛み、しびれ、めまい、不眠など）の緩和']	['意図したより大量、または長期間に使用してしまう', '物理的に危険な状況でも大麻を継続的に使用する（例：自動車の運転など）']	1	0	[]				0	0	0	0	1	0	['タバコ', 'お酒', '覚せい剤', 'コカイン', '自然系の幻覚剤（幻覚キノコ、アヤワスカ、ペヨーテなど）', '幻覚薬（LSD、MDMAなど）', 'ベンゾジアゼピン系睡眠薬']	タバコ	お酒	幻覚薬	自然系の幻覚剤	大麻	1	2回	使用が減った	0	[]
1/21/2021 16:51:03	1	1	39	1	1	1	高校卒業	1	0	[]	0	0	0	1	['気分障害（うつ病、うつ状態、双極性障害）']	0	0	1	24	15	0		39	['乾燥大麻', '大麻樹脂（ハシシ、ワックス）']	['“ハイ”になること（高揚感、多幸感）', '気ばらし、リラックスのための気分転換']	['意図したより大量、または長期間に使用してしまう']	0	1	['不安']	11回以上	大した問題ではなかった	数分から数時間	0	0	0	0	0	0	['タバコ', 'お酒', 'コカイン', '自然系の幻覚剤（幻覚キノコ、アヤワスカ、ペヨーテなど）', '幻覚薬（LSD、MDMAなど）', 'オピオイド（ヘロイン、モルヒネ、あへん、医療用麻薬）']	タバコ	大麻	幻覚薬	自然系の幻覚剤	お酒	0			0	[]
1/21/2021 16:51:59	1	1	24	1	1	1	大学卒業	1	1	['気分障害（うつ病、うつ状態、双極性障害）', '注意欠陥・多動症候群（ADHD）', '不安障害']	14	1	0	0	[]	0	0	1	24	0	1	月1回～週1回未満	0	['乾燥大麻', '大麻樹脂（ハシシ、ワックス）', 'エディブル（食品）']	['“ハイ”になること（高揚感、多幸感）', '気ばらし、リラックスのための気分転換', '心理的苦痛（不安、あせり、抑うつ気分など）の緩和', '身体的苦痛（痛み、しびれ、めまい、不眠など）の緩和', '病気の治癒（がんの副作用緩和、など）']	[]	0	0	[]				0	0	0	0	0	0	['タバコ', 'お酒', '自然系の幻覚剤（幻覚キノコ、アヤワスカ、ペヨーテなど）', 'ベンゾジアゼピン系睡眠薬']	お酒	タバコ	ベンゾジアゼピン系睡眠薬	大麻	自然系の幻覚剤	0			0	[]
1/21/2021 16:54:02	1	1	64	1	1	1	大学卒業	1	0	[]	0	0	0	0	[]	0	0	1	24	40	0		64	['乾燥大麻', '大麻樹脂（ハシシ、ワックス）', 'エディブル（食品）']	['“ハイ”になること（高揚感、多幸感）', '気ばらし、リラックスのための気分転換', '仲間意識の強化、所属感の向上', '神秘的・宗教的体験', '性感の増強', 'その他']	[]	0	0	[]				0	0	0	0	0	0	['タバコ', 'お酒', 'コカイン', '自然系の幻覚剤（幻覚キノコ、アヤワスカ、ペヨーテなど）']	お酒	タバコ	大麻	コカイン	自然系の幻覚剤	0			0	[]
1/21/2021 16:55:38	1	1	24	1	1	1	大学卒業	1	0	[]	0	0	0	0	[]	0	0	1	19	5	1	週4日以上	0	['乾燥大麻', '大麻樹脂（ハシシ、ワックス）']	['“ハイ”になること（高揚感、多幸感）', '気ばらし、リラックスのための気分転換', '仕事、学業、家事などのパフォーマンス向上', '心理的苦痛（不安、あせり、抑うつ気分など）の緩和', '身体的苦痛（痛み、しびれ、めまい、不眠など）の緩和', '神秘的・宗教的体験']	['意図したより大量、または長期間に使用してしまう']	0	1	['抑うつ気分', '嘔気、嘔吐', '無気力']	2~5回	大した問題ではなかった	数分から数時間	0	0	0	0	1	0	['タバコ', 'お酒', '幻覚薬（LSD、MDMAなど）', '市販薬（咳止めなど）']	お酒	タバコ	大麻	幻覚薬	市販薬	0			0	[]
1/21/2021 16:55:54	1	1	39	1	1	1	短大・専門学校卒業	1	0	[]	0	0	0	0	[]	0	0	1	19	20	1	週4日以上	0	['乾燥大麻', '大麻樹脂（ハシシ、ワックス）', '電子タバコ', 'エディブル（食品）']	['“ハイ”になること（高揚感、多幸感）', '気ばらし、リラックスのための気分転換', '身体的苦痛（痛み、しびれ、めまい、不眠など）の緩和']	['極端な耐性がついてくる']	0	1	['不安', '嘔気、嘔吐']	2~5回	大した問題ではなかった	数分から数時間	0	0	0	0	0	0	['タバコ', 'お酒', '自然系の幻覚剤（幻覚キノコ、アヤワスカ、ペヨーテなど）', '幻覚薬（LSD、MDMAなど）']	タバコ	お酒	大麻			0			0	[]
1/21/2021 16:56:09	1	1	24	1	1	1	短大・専門学校卒業	1	0	[]	0	0	0	0	[]	1	0	1	24	0	1	週4日以上	0	['乾燥大麻', '大麻樹脂（ハシシ、ワックス）', 'エディブル（食品）']	['“ハイ”になること（高揚感、多幸感）', '気ばらし、リラックスのための気分転換', '心理的苦痛（不安、あせり、抑うつ気分など）の緩和', '身体的苦痛（痛み、しびれ、めまい、不眠など）の緩和']	['意図したより大量、または長期間に使用してしまう']	0	0	[]				0	0	0	0	0	0	['タバコ', 'お酒']	お酒	タバコ	大麻			0			0	[]
1/21/2021 16:56:33	1	1	39	1	1	1	短大・専門学校卒業	1	1	['気分障害（うつ病、うつ状態、双極性障害）']	29	0	0	0	[]	0	0	1	19	20	0		34	['乾燥大麻']	['“ハイ”になること（高揚感、多幸感）', '気ばらし、リラックスのための気分転換']	[]	0	0	[]				0	0	0	0	0	0	['タバコ', 'お酒', '覚せい剤', '幻覚薬（LSD、MDMAなど）', 'ベンゾジアゼピン系睡眠薬']	お酒	タバコ	大麻	ベンゾジアゼピン系睡眠薬	覚醒剤	0			0	[]
1/21/2021 16:56:49	1	1	29	1	1	1	短大・専門学校卒業	1	0	[]	0	0	0	0	[]	0	0	1	24	5	1	月1回～週1回未満	0	['乾燥大麻']	['病気の治癒（がんの副作用緩和、など）']	[]	0	0	[]				0	0	0	0	0	0	['タバコ', 'お酒']	タバコ	お酒	大麻			0			0	[]
1/21/2021 16:57:18	1	1	19	0	1	1	中学卒業	1	0	[]	0	0	0	0	[]	0	0	1	19	0	1	週4日以上	0	['乾燥大麻', '電子タバコ']	['“ハイ”になること（高揚感、多幸感）', '気ばらし、リラックスのための気分転換', '仕事、学業、家事などのパフォーマンス向上', '心理的苦痛（不安、あせり、抑うつ気分など）の緩和', '身体的苦痛（痛み、しびれ、めまい、不眠など）の緩和', '神秘的・宗教的体験', '性感の増強']	[]	0	0	[]				0	0	0	0	0	0	['タバコ', 'お酒', '幻覚薬（LSD、MDMAなど）', 'ベンゾジアゼピン系睡眠薬']	タバコ	お酒	ベンゾジアゼピン系睡眠薬	大麻	自然系の幻覚剤	0			0	[]
1/21/2021 16:57:50	1	1	34	1	1	1	高校卒業	1	0	[]	0	0	0	0	[]	0	0	1	19	15	0		29	['乾燥大麻', '大麻樹脂（ハシシ、ワックス）', '電子タバコ', 'エディブル（食品）']	['気ばらし、リラックスのための気分転換', '心理的苦痛（不安、あせり、抑うつ気分など）の緩和', '身体的苦痛（痛み、しびれ、めまい、不眠など）の緩和']	[]	0	1	['嘔気、嘔吐']	1回	大した問題ではなかった	数分から数時間	0	0	0	0	0	0	['タバコ', 'お酒', 'コカイン', '幻覚薬（LSD、MDMAなど）', 'ベンゾジアゼピン系睡眠薬', '市販薬（咳止めなど）']	お酒	タバコ	市販薬	ベンゾジアゼピン系睡眠薬	大麻	0			0	[]
1/21/2021 16:57:59	1	1	34	1	1	1	高校卒業	1	0	[]	0	0	0	0	[]	0	0	1	29	5	1	週1～4日未満	0	['乾燥大麻', '大麻樹脂（ハシシ、ワックス）', '電子タバコ']	['“ハイ”になること（高揚感、多幸感）', '気ばらし、リラックスのための気分転換', '仕事、学業、家事などのパフォーマンス向上', '仲間意識の強化、所属感の向上', '心理的苦痛（不安、あせり、抑うつ気分など）の緩和', '身体的苦痛（痛み、しびれ、めまい、不眠など）の緩和', '神秘的・宗教的体験']	['大麻を入手、使用するために多くの時間を費やす', '大麻への強い渇望がある', '大麻の使用が原因で仕事や生活に支障が出る', '社会的、対人的な問題が生じて悪化しているにも関わらず使用を続ける', '大麻のため、他の活動が疎かになる']	1	1	['不安', '無気力']	2~5回	苦痛を伴うが自分一人で対応できた	数時間から1日	0	0	0	1	1	0	['タバコ', 'お酒']	お酒	タバコ	大麻			0			0	[]
1/21/2021 16:58:01	1	1	39	1	1	1	短大・専門学校卒業	1	0	[]	0	0	0	0	[]	0	0	1	24	15	1	週1～4日未満	0	['乾燥大麻', '大麻樹脂（ハシシ、ワックス）', '電子タバコ', 'エディブル（食品）']	['“ハイ”になること（高揚感、多幸感）', '気ばらし、リラックスのための気分転換', '身体的苦痛（痛み、しびれ、めまい、不眠など）の緩和', '病気の治癒（がんの副作用緩和、など）', 'その他']	[]	0	0	[]				0	0	0	0	0	0	['タバコ', 'お酒', '幻覚薬（LSD、MDMAなど）']	お酒	タバコ	大麻			0			0	[]
1/21/2021 16:58:14	1	1	34	0	1	1	高校卒業	1	1	['気分障害（うつ病、うつ状態、双極性障害）', '注意欠陥・多動症候群（ADHD）']	14	1	1	1	['気分障害（うつ病、うつ状態、双極性障害）', '統合失調症', '注意欠陥・多動症候群（ADHD）']	1	1	1	24	10	1	月1回～週1回未満	0	['乾燥大麻', '大麻樹脂（ハシシ、ワックス）', '電子タバコ', 'エディブル（食品）']	['“ハイ”になること（高揚感、多幸感）', '気ばらし、リラックスのための気分転換', '仕事、学業、家事などのパフォーマンス向上', '心理的苦痛（不安、あせり、抑うつ気分など）の緩和', '身体的苦痛（痛み、しびれ、めまい、不眠など）の緩和', '性感の増強']	[]	0	0	[]				0	0	0	0	0	0	['タバコ', 'お酒', '自然系の幻覚剤（幻覚キノコ、アヤワスカ、ペヨーテなど）', '幻覚薬（LSD、MDMAなど）', 'ベンゾジアゼピン系睡眠薬']	お酒	タバコ	ベンゾジアゼピン系睡眠薬	大麻	自然系の幻覚剤	0			0	[]
1/21/2021 16:58:33	1	1	59	1	1	1	大学卒業	1	0	[]	0	0	0	0	[]	0	0	1	19	40	0		54	['乾燥大麻', '大麻樹脂（ハシシ、ワックス）', 'エディブル（食品）']	['“ハイ”になること（高揚感、多幸感）', '気ばらし、リラックスのための気分転換', '仲間意識の強化、所属感の向上', '心理的苦痛（不安、あせり、抑うつ気分など）の緩和']	['極端な耐性がついてくる']	0	0	[]				0	0	0	0	0	0	['タバコ', 'お酒', '覚せい剤', 'コカイン', '自然系の幻覚剤（幻覚キノコ、アヤワスカ、ペヨーテなど）', '幻覚薬（LSD、MDMAなど）', 'オピオイド（ヘロイン、モルヒネ、あへん、医療用麻薬）', 'ベンゾジアゼピン系睡眠薬', '市販薬（咳止めなど）']	タバコ	お酒	大麻	コカイン	覚醒剤	0			0	[]
1/21/2021 16:59:52	1	1	34	1	1	1	大学卒業	1	0	[]	0	0	0	0	[]	0	0	1	24	10	0		29	['乾燥大麻', 'エディブル（食品）']	['“ハイ”になること（高揚感、多幸感）', '気ばらし、リラックスのための気分転換', '神秘的・宗教的体験', 'その他']	[]	0	0	[]				0	0	0	0	0	0	['タバコ', 'お酒', '覚せい剤', '自然系の幻覚剤（幻覚キノコ、アヤワスカ、ペヨーテなど）', '幻覚薬（LSD、MDMAなど）', 'オピオイド（ヘロイン、モルヒネ、あへん、医療用麻薬）', 'ベンゾジアゼピン系睡眠薬', '市販薬（咳止めなど）']	お酒	タバコ	ベンゾジアゼピン系睡眠薬	大麻	覚醒剤	0			0	[]
1/21/2021 17:00:31	1	1	24	1	1	1	短大・専門学校卒業	1	0	[]	0	0	0	0	[]	0	0	1	19	5	1	月1回未満	0	['乾燥大麻']	['“ハイ”になること（高揚感、多幸感）', '気ばらし、リラックスのための気分転換', '仕事、学業、家事などのパフォーマンス向上', '心理的苦痛（不安、あせり、抑うつ気分など）の緩和']	[]	0	0	[]				0	0	0	0	0	0	['タバコ', 'お酒']	タバコ	お酒	大麻			0			0	[]
1/21/2021 17:00:40	1	1	24	1	1	1	中学卒業	1	0	[]	0	0	0	0	[]	0	0	1	19	5	1	週1～4日未満	0	['乾燥大麻', '大麻樹脂（ハシシ、ワックス）']	['“ハイ”になること（高揚感、多幸感）', '気ばらし、リラックスのための気分転換', '性感の増強']	[]	0	0	[]				0	0	0	0	0	0	['タバコ', 'お酒', 'シンナー', '幻覚薬（LSD、MDMAなど）']	タバコ	お酒	大麻	シンナー	幻覚薬	0			0	[]
1/21/2021 17:00:50	1	1	19	1	1	1	中学卒業	1	0	[]	0	0	0	0	[]	0	0	1	19	0	1	週4日以上	0	['乾燥大麻', '電子タバコ', 'エディブル（食品）']	['“ハイ”になること（高揚感、多幸感）', '気ばらし、リラックスのための気分転換', '仕事、学業、家事などのパフォーマンス向上', '仲間意識の強化、所属感の向上', '身体的苦痛（痛み、しびれ、めまい、不眠など）の緩和']	[]	0	1	['不安', '無気力']	1回	大した問題ではなかった	数分から数時間	0	0	0	0	0	0	['タバコ', 'お酒']	タバコ	お酒	大麻			0			0	[]
1/21/2021 17:01:48	1	1	19	1	1	1	高校卒業	1	0	[]	0	0	0	0	[]	0	0	1	19	0	1	週4日以上	0	['乾燥大麻', '大麻樹脂（ハシシ、ワックス）', '電子タバコ']	['その他']	[]	0	0	[]				0	0	0	0	0	0	['お酒', '市販薬（咳止めなど）']	タバコ	お酒	大麻			0			0	[]
1/21/2021 17:01:58	1	1	24	1	1	1	大学卒業	1	0	[]	0	0	0	0	[]	0	0	1	19	5	1	週1～4日未満	0	['乾燥大麻', '大麻樹脂（ハシシ、ワックス）', '電子タバコ', 'エディブル（食品）']	['“ハイ”になること（高揚感、多幸感）', '気ばらし、リラックスのための気分転換', '仕事、学業、家事などのパフォーマンス向上', '仲間意識の強化、所属感の向上', '心理的苦痛（不安、あせり、抑うつ気分など）の緩和', '身体的苦痛（痛み、しびれ、めまい、不眠など）の緩和', '病気の治癒（がんの副作用緩和、など）']	['大麻のため、他の活動が疎かになる']	0	0	[]				0	0	0	0	0	0	['タバコ', 'お酒', 'コカイン', '幻覚薬（LSD、MDMAなど）', 'ベンゾジアゼピン系睡眠薬', '市販薬（咳止めなど）']	タバコ	お酒	大麻	コカイン	市販薬	0			0	[]
1/21/2021 17:03:10	1	1	24	0	1	1	高校卒業	1	0	[]	0	0	0	0	[]	0	0	1	19	5	1	週1～4日未満	0	['乾燥大麻', '電子タバコ']	['気ばらし、リラックスのための気分転換', '仕事、学業、家事などのパフォーマンス向上', '性感の増強']	[]	0	1	['その他']	1回	大した問題ではなかった	数分から数時間	0	0	0	0	0	0	['タバコ', 'お酒', 'シンナー', '市販薬（咳止めなど）']	シンナー	お酒	タバコ	大麻	市販薬	0			0	[]
1/21/2021 17:04:06	1	1	24	1	1	1	高校卒業	1	0	[]	0	0	0	0	[]	0	0	1	19	5	1	週1～4日未満	0	['乾燥大麻', '大麻樹脂（ハシシ、ワックス）', '電子タバコ', 'エディブル（食品）']	['“ハイ”になること（高揚感、多幸感）', '気ばらし、リラックスのための気分転換', '仲間意識の強化、所属感の向上', '心理的苦痛（不安、あせり、抑うつ気分など）の緩和', '身体的苦痛（痛み、しびれ、めまい、不眠など）の緩和', '病気の治癒（がんの副作用緩和、など）', '性感の増強']	[]	0	1	['不安', '嘔気、嘔吐', '無気力']	1回	苦痛を伴うが自分一人で対応できた	数時間から1日	0	0	0	0	0	0	['タバコ', 'お酒', '覚せい剤', '幻覚薬（LSD、MDMAなど）', '市販薬（咳止めなど）']	お酒	タバコ	大麻	幻覚薬	市販薬	0			0	[]
1/21/2021 17:04:39	1	1	19	1	1	1	中学卒業	1	0	[]	0	0	0	0	[]	0	0	1	19	0	1	週1～4日未満	0	['乾燥大麻', '電子タバコ']	['“ハイ”になること（高揚感、多幸感）', '気ばらし、リラックスのための気分転換', '仕事、学業、家事などのパフォーマンス向上', '身体的苦痛（痛み、しびれ、めまい、不眠など）の緩和']	[]	0	0	[]				0	0	0	0	0	0	['タバコ', 'お酒']	お酒	タバコ	大麻			0			0	[]
1/21/2021 17:05:15	1	1	24	1	1	1	中学卒業	1	0	[]	0	0	0	0	[]	0	0	1	24	0	1	週4日以上	0	['乾燥大麻', '電子タバコ', 'エディブル（食品）']	['“ハイ”になること（高揚感、多幸感）', '気ばらし、リラックスのための気分転換', '心理的苦痛（不安、あせり、抑うつ気分など）の緩和']	[]	0	0	[]				0	0	0	0	0	0	['タバコ', 'お酒', '覚せい剤', 'シンナー', 'コカイン', '幻覚薬（LSD、MDMAなど）']	タバコ	お酒	覚醒剤	大麻		0			0	[]
1/21/2021 17:07:27	1	1	39	1	1	1	高校卒業	1	0	[]	0	0	0	0	[]	0	0	1	19	20	1	週1～4日未満	0	['乾燥大麻', '大麻樹脂（ハシシ、ワックス）', '電子タバコ', 'エディブル（食品）']	['“ハイ”になること（高揚感、多幸感）', '気ばらし、リラックスのための気分転換', '仕事、学業、家事などのパフォーマンス向上', '心理的苦痛（不安、あせり、抑うつ気分など）の緩和']	[]	0	0	[]				0	0	0	0	0	0	['タバコ', 'お酒', 'コカイン', '自然系の幻覚剤（幻覚キノコ、アヤワスカ、ペヨーテなど）']						0			0	[]
1/21/2021 17:08:05	1	1	24	1	1	1	高校卒業	1	1	['気分障害（うつ病、うつ状態、双極性障害）']	24	1	0	1	['気分障害（うつ病、うつ状態、双極性障害）']	0	0	1	19	5	1	月1回未満	0	['乾燥大麻', '大麻樹脂（ハシシ、ワックス）']	['“ハイ”になること（高揚感、多幸感）', '気ばらし、リラックスのための気分転換', '心理的苦痛（不安、あせり、抑うつ気分など）の緩和', '身体的苦痛（痛み、しびれ、めまい、不眠など）の緩和']	[]	0	1	['その他']	2~5回	大した問題ではなかった	数分から数時間	0	0	0	0	0	0	['タバコ', 'お酒']	お酒	タバコ	大麻			0			0	[]
1/21/2021 17:08:05	1	1	24	1	1	1	高校卒業	1	0	[]	0	0	0	0	[]	0	0	1	19	5	1	週1～4日未満	0	['乾燥大麻', '電子タバコ']	['気ばらし、リラックスのための気分転換', '仕事、学業、家事などのパフォーマンス向上', '心理的苦痛（不安、あせり、抑うつ気分など）の緩和']	[]	0	0	[]				0	0	0	0	0	0	['タバコ', 'お酒', 'ベンゾジアゼピン系睡眠薬', '市販薬（咳止めなど）']	お酒	タバコ	ベンゾジアゼピン系睡眠薬	大麻	市販薬	0			0	[]
1/21/2021 17:09:47	1	1	34	1	1	1	大学卒業	1	1	['気分障害（うつ病、うつ状態、双極性障害）', '自閉症スペクトラム']	24	1	1	0	[]	0	0	1	29	5	0		29	['乾燥大麻', 'エディブル（食品）']	['“ハイ”になること（高揚感、多幸感）', '神秘的・宗教的体験']	[]	0	0	[]				0	0	0	0	0	0	['タバコ', 'お酒', '自然系の幻覚剤（幻覚キノコ、アヤワスカ、ペヨーテなど）', '市販薬（咳止めなど）']	タバコ	お酒	市販薬	大麻	自然系の幻覚剤	0			0	[]
1/21/2021 17:11:12	1	1	39	1	1	1	高校卒業	1	1	['その他']	34	0	0	0	[]	1	0	1	19	20	0		34	['乾燥大麻', '大麻樹脂（ハシシ、ワックス）', 'エディブル（食品）']	['“ハイ”になること（高揚感、多幸感）', '気ばらし、リラックスのための気分転換', '仕事、学業、家事などのパフォーマンス向上', '仲間意識の強化、所属感の向上', '心理的苦痛（不安、あせり、抑うつ気分など）の緩和', '身体的苦痛（痛み、しびれ、めまい、不眠など）の緩和', '病気の治癒（がんの副作用緩和、など）', '神秘的・宗教的体験', '性感の増強', 'その他']	['意図したより大量、または長期間に使用してしまう', '大麻への強い渇望がある', '極端な耐性がついてくる']	1	1	['不安', '嘔気、嘔吐']	2~5回	大した問題ではなかった	数分から数時間	0	1	0	1	0	1	['タバコ', 'お酒', 'コカイン']	タバコ	お酒	大麻	コカイン		1	1回	使用をやめた	0	[]
1/21/2021 17:11:37	1	1	44	1	1	1	大学卒業	1	0	[]	0	0	0	0	[]	0	0	1	29	15	0		34	['乾燥大麻', '大麻樹脂（ハシシ、ワックス）']	['“ハイ”になること（高揚感、多幸感）', '気ばらし、リラックスのための気分転換']	[]	0	1	['不安']	1回	大した問題ではなかった	数時間から1日	0	0	0	0	0	0	['タバコ', 'お酒', '幻覚薬（LSD、MDMAなど）']	お酒	タバコ	幻覚薬			0			0	[]
1/21/2021 17:11:41	1	1	39	1	1	1	高校卒業	1	0	[]	0	0	0	0	[]	0	0	1	24	15	1	週4日以上	0	['乾燥大麻']	['“ハイ”になること（高揚感、多幸感）', '気ばらし、リラックスのための気分転換', '仕事、学業、家事などのパフォーマンス向上', '心理的苦痛（不安、あせり、抑うつ気分など）の緩和', '身体的苦痛（痛み、しびれ、めまい、不眠など）の緩和', 'その他']	[]	0	0	[]				0	0	0	0	0	0	['タバコ', 'お酒']	タバコ	お酒	大麻			0			0	[]
1/21/2021 17:12:19	1	1	44	1	1	1	中学卒業	1	0	[]	0	0	0	0	[]	0	0	1	19	25	1	週4日以上	0	['乾燥大麻', '大麻樹脂（ハシシ、ワックス）', '電子タバコ']	['“ハイ”になること（高揚感、多幸感）', '気ばらし、リラックスのための気分転換', '心理的苦痛（不安、あせり、抑うつ気分など）の緩和', '身体的苦痛（痛み、しびれ、めまい、不眠など）の緩和', '性感の増強']	[]	0	0	[]				0	0	0	0	0	0	['タバコ', 'お酒', '覚せい剤', 'シンナー', 'コカイン', '自然系の幻覚剤（幻覚キノコ、アヤワスカ、ペヨーテなど）', '幻覚薬（LSD、MDMAなど）']	タバコ	お酒	シンナー	大麻	覚醒剤	0			0	[]
1/21/2021 17:13:29	1	1	44	1	1	1	大学院卒業以上	1	0	[]	0	0	0	0	[]	0	0	1	19	25	1	週4日以上	0	['乾燥大麻']	['“ハイ”になること（高揚感、多幸感）', '気ばらし、リラックスのための気分転換', '仕事、学業、家事などのパフォーマンス向上', '仲間意識の強化、所属感の向上', '心理的苦痛（不安、あせり、抑うつ気分など）の緩和', '身体的苦痛（痛み、しびれ、めまい、不眠など）の緩和', '性感の増強']	['極端な耐性がついてくる']	0	0	[]				0	0	0	0	0	0	['タバコ', 'お酒', '自然系の幻覚剤（幻覚キノコ、アヤワスカ、ペヨーテなど）', 'ベンゾジアゼピン系睡眠薬', '市販薬（咳止めなど）']	タバコ	お酒	大麻	自然系の幻覚剤	ベンゾジアゼピン系睡眠薬	0			0	[]
1/21/2021 17:13:32	1	1	24	1	1	1	高校卒業	1	0	[]	0	0	0	0	[]	0	0	1	24	0	1	週1～4日未満	0	['乾燥大麻', '電子タバコ']	['“ハイ”になること（高揚感、多幸感）', '気ばらし、リラックスのための気分転換', '仲間意識の強化、所属感の向上', '身体的苦痛（痛み、しびれ、めまい、不眠など）の緩和', '性感の増強']	[]	0	0	[]				0	0	0	0	0	0	['タバコ', 'お酒']	お酒	タバコ	大麻	該当なし	該当なし	0			0	[]
1/21/2021 17:13:49	1	1	24	1	1	1	大学卒業	1	0	[]	0	0	0	0	[]	0	0	1	19	5	0		19	['乾燥大麻', '大麻樹脂（ハシシ、ワックス）', '電子タバコ']	['“ハイ”になること（高揚感、多幸感）', '気ばらし、リラックスのための気分転換']	[]	0	0	[]				0	0	0	0	0	0	['タバコ', 'お酒', '市販薬（咳止めなど）']	お酒	タバコ	大麻	オピオイド	市販薬	0			0	[]
1/21/2021 17:14:12	1	1	39	1	1	1	大学卒業	1	0	[]	0	0	0	0	[]	0	0	1	34	5	1	月1回～週1回未満	0	['乾燥大麻']	['“ハイ”になること（高揚感、多幸感）', '気ばらし、リラックスのための気分転換', '神秘的・宗教的体験', '性感の増強']	['大麻のため、他の活動が疎かになる']	0	0	[]				0	0	0	0	1	0	['タバコ', 'お酒']	お酒	タバコ	大麻			0			0	[]
1/21/2021 17:14:21	1	1	24	1	1	1	短大・専門学校卒業	1	0	[]	0	0	0	0	[]	0	0	1	19	5	1	週4日以上	0	['乾燥大麻', '電子タバコ']	['気ばらし、リラックスのための気分転換', '仕事、学業、家事などのパフォーマンス向上', '心理的苦痛（不安、あせり、抑うつ気分など）の緩和', '性感の増強']	[]	0	0	[]				0	0	0	0	0	0	['タバコ', 'お酒', 'コカイン']	お酒	タバコ	大麻	コカイン	該当なし	0			1	['それ以外（MDMA、LSDなど）']
1/21/2021 17:14:39	1	1	19	1	1	1	中学卒業	1	0	[]	0	0	0	0	[]	0	0	1	14	5	1	週4日以上	0	['乾燥大麻', '大麻樹脂（ハシシ、ワックス）', '電子タバコ']	['“ハイ”になること（高揚感、多幸感）', '気ばらし、リラックスのための気分転換', '仕事、学業、家事などのパフォーマンス向上', '仲間意識の強化、所属感の向上', '心理的苦痛（不安、あせり、抑うつ気分など）の緩和', '身体的苦痛（痛み、しびれ、めまい、不眠など）の緩和', '病気の治癒（がんの副作用緩和、など）', '性感の増強', 'その他']	[]	0	0	[]				0	0	0	0	0	0	['タバコ', 'お酒', '市販薬（咳止めなど）']	タバコ	大麻		お酒	覚醒剤	0			0	[]
1/21/2021 17:15:27	1	1	29	1	1	1	中学卒業	1	0	[]	0	0	0	0	[]	0	0	1	24	5	1	週1～4日未満	0	['乾燥大麻', '電子タバコ']	['“ハイ”になること（高揚感、多幸感）', '気ばらし、リラックスのための気分転換', '仕事、学業、家事などのパフォーマンス向上', '仲間意識の強化、所属感の向上', '心理的苦痛（不安、あせり、抑うつ気分など）の緩和', '身体的苦痛（痛み、しびれ、めまい、不眠など）の緩和', 'その他']	[]	0	1	['嘔気、嘔吐']	1回	大した問題ではなかった	数分から数時間	0	0	0	0	0	0	['タバコ', 'お酒', '市販薬（咳止めなど）']	お酒	タバコ	大麻			0			0	[]
1/21/2021 17:15:54	1	1	34	1	1	1	大学卒業	1	0	[]	0	0	0	0	[]	0	0	1	29	5	1	月1回～週1回未満	0	['乾燥大麻', '大麻樹脂（ハシシ、ワックス）', '電子タバコ', 'エディブル（食品）']	['“ハイ”になること（高揚感、多幸感）', '気ばらし、リラックスのための気分転換', '仕事、学業、家事などのパフォーマンス向上', '心理的苦痛（不安、あせり、抑うつ気分など）の緩和', '身体的苦痛（痛み、しびれ、めまい、不眠など）の緩和']	[]	0	0	[]				0	0	0	0	0	0	['タバコ', 'お酒', 'コカイン', '自然系の幻覚剤（幻覚キノコ、アヤワスカ、ペヨーテなど）', '市販薬（咳止めなど）']	市販薬	お酒	タバコ	大麻	自然系の幻覚剤	0			0	[]
1/21/2021 17:16:17	1	1	24	1	1	1	高校卒業	1	0	[]	0	0	0	0	[]	0	0	1	19	5	1	月1回～週1回未満	0	['乾燥大麻']	['“ハイ”になること（高揚感、多幸感）', '気ばらし、リラックスのための気分転換', '仕事、学業、家事などのパフォーマンス向上', '仲間意識の強化、所属感の向上', '心理的苦痛（不安、あせり、抑うつ気分など）の緩和', '身体的苦痛（痛み、しびれ、めまい、不眠など）の緩和']	[]	0	0	[]				0	0	0	0	0	0	['タバコ', 'お酒']	タバコ	お酒	大麻	該当なし	該当なし	0			0	[]
1/21/2021 17:17:21	1	1	49	1	1	1	高校卒業	1	0	[]	0	0	0	0	[]	0	0	1	24	25	0		39	['乾燥大麻']	['気ばらし、リラックスのための気分転換']	[]	0	0	[]				0	0	0	0	0	0	['タバコ', 'お酒', 'コカイン']	タバコ	お酒	大麻	コカイン	該当なし	0			0	[]
1/21/2021 17:18:36	1	1	24	1	1	1	高校卒業	1	0	[]	0	0	0	0	[]	0	0	1	19	5	1	週4日以上	0	['乾燥大麻', '大麻樹脂（ハシシ、ワックス）', '電子タバコ']	['“ハイ”になること（高揚感、多幸感）', '気ばらし、リラックスのための気分転換', '仕事、学業、家事などのパフォーマンス向上', '仲間意識の強化、所属感の向上', '心理的苦痛（不安、あせり、抑うつ気分など）の緩和', '身体的苦痛（痛み、しびれ、めまい、不眠など）の緩和']	[]	0	0	[]				0	0	0	0	0	0	['タバコ', 'お酒']	タバコ	大麻	お酒			0			0	[]
1/21/2021 17:19:26	1	1	24	1	1	1	短大・専門学校卒業	1	0	[]	0	0	0	0	[]	0	0	1	24	0	1	週4日以上	0	['乾燥大麻', '電子タバコ']	['“ハイ”になること（高揚感、多幸感）', '気ばらし、リラックスのための気分転換', '仲間意識の強化、所属感の向上']	[]	0	0	[]				0	0	0	0	0	0	['タバコ', 'お酒', 'コカイン', '幻覚薬（LSD、MDMAなど）', '市販薬（咳止めなど）']	タバコ	お酒	自然系の幻覚剤	大麻	コカイン	0			0	[]
1/21/2021 17:19:50	1	1	44	1	1	1	高校卒業	1	0	[]	0	0	0	0	[]	0	0	1	19	25	0		39	['乾燥大麻', '大麻樹脂（ハシシ、ワックス）']	['“ハイ”になること（高揚感、多幸感）', '気ばらし、リラックスのための気分転換', '心理的苦痛（不安、あせり、抑うつ気分など）の緩和', '身体的苦痛（痛み、しびれ、めまい、不眠など）の緩和']	[]	0	1	['不安']	2~5回	苦痛を伴うが自分一人で対応できた	数分から数時間	0	0	0	0	0	0	['タバコ', 'お酒']	タバコ	お酒	大麻			0			0	[]
1/21/2021 17:20:03	1	1	44	1	1	1	大学院卒業以上	0	0	[]	0	0	0	0	[]	0	0	1	29	15	0		29	['乾燥大麻', '大麻樹脂（ハシシ、ワックス）']	['“ハイ”になること（高揚感、多幸感）', '心理的苦痛（不安、あせり、抑うつ気分など）の緩和', '身体的苦痛（痛み、しびれ、めまい、不眠など）の緩和', '神秘的・宗教的体験', '性感の増強']	[]	0	0	[]				0	0	0	0	0	0	['タバコ', 'お酒', '自然系の幻覚剤（幻覚キノコ、アヤワスカ、ペヨーテなど）', 'ベンゾジアゼピン系睡眠薬', '市販薬（咳止めなど）']	市販薬	お酒	タバコ	大麻	自然系の幻覚剤	0			0	[]
1/21/2021 17:20:09	1	1	24	0	1	1	高校卒業	1	0	[]	0	0	0	0	[]	0	0	1	19	5	1	週4日以上	0	['乾燥大麻', '電子タバコ']	['“ハイ”になること（高揚感、多幸感）', '気ばらし、リラックスのための気分転換', '仕事、学業、家事などのパフォーマンス向上', '心理的苦痛（不安、あせり、抑うつ気分など）の緩和', '身体的苦痛（痛み、しびれ、めまい、不眠など）の緩和', '性感の増強']	['意図したより大量、または長期間に使用してしまう']	0	0	[]				0	0	0	0	0	0	['タバコ', 'お酒']	タバコ	お酒	大麻			0			0	[]
1/21/2021 17:20:38	1	1	24	1	1	1	高校卒業	1	0	[]	0	0	0	0	[]	0	0	1	24	0	1	週4日以上	0	['乾燥大麻', '電子タバコ']	['“ハイ”になること（高揚感、多幸感）', '気ばらし、リラックスのための気分転換', '仕事、学業、家事などのパフォーマンス向上', '仲間意識の強化、所属感の向上', '心理的苦痛（不安、あせり、抑うつ気分など）の緩和', '身体的苦痛（痛み、しびれ、めまい、不眠など）の緩和']	[]	0	1	['無気力']	2~5回	大した問題ではなかった	数分から数時間	0	0	0	0	0	0	['タバコ', 'お酒']	お酒	タバコ	大麻			0			0	[]
1/21/2021 17:20:41	1	1	19	1	1	1	短大・専門学校卒業	1	0	[]	0	0	0	0	[]	0	0	1	19	0	1	月1回未満	0	['乾燥大麻', '大麻樹脂（ハシシ、ワックス）', '電子タバコ', 'エディブル（食品）']	['“ハイ”になること（高揚感、多幸感）', '気ばらし、リラックスのための気分転換', '仕事、学業、家事などのパフォーマンス向上']	[]	0	0	[]				0	0	0	0	0	0	['タバコ', 'お酒']	タバコ	大麻	お酒			0			0	[]
1/21/2021 17:20:48	1	1	39	1	1	1	高校卒業	1	0	[]	0	0	0	1	['気分障害（うつ病、うつ状態、双極性障害）']	0	0	1	19	20	0		29	['乾燥大麻', '大麻樹脂（ハシシ、ワックス）']	['“ハイ”になること（高揚感、多幸感）', '気ばらし、リラックスのための気分転換', 'その他']	[]	0	0	[]				0	0	0	0	0	0	['タバコ', '自然系の幻覚剤（幻覚キノコ、アヤワスカ、ペヨーテなど）', '幻覚薬（LSD、MDMAなど）']	タバコ	お酒	大麻	自然系の幻覚剤		0			0	[]
1/21/2021 17:21:21	1	1	34	1	1	1	大学卒業	1	0	[]	0	0	0	0	[]	0	0	1	19	15	1	週4日以上	0	['乾燥大麻', '電子タバコ']	['“ハイ”になること（高揚感、多幸感）', '気ばらし、リラックスのための気分転換', '身体的苦痛（痛み、しびれ、めまい、不眠など）の緩和']	[]	0	1	['嘔気、嘔吐']	6~10回	苦痛を伴うが自分一人で対応できた	数分から数時間	0	0	0	0	0	0	['タバコ', 'お酒']	タバコ	お酒	大麻			0			0	[]
1/21/2021 17:21:26	1	1	44	1	1	1	短大・専門学校卒業	1	0	[]	0	0	0	0	[]	0	0	1	24	20	0		39	['乾燥大麻', '大麻樹脂（ハシシ、ワックス）', '電子タバコ', 'エディブル（食品）']	['“ハイ”になること（高揚感、多幸感）', '気ばらし、リラックスのための気分転換', '仕事、学業、家事などのパフォーマンス向上', '仲間意識の強化、所属感の向上']	[]	0	0	[]				0	0	0	0	0	0	['タバコ', 'お酒', 'コカイン', '幻覚薬（LSD、MDMAなど）']	タバコ	お酒	大麻			0			0	[]
1/21/2021 17:22:15	1	1	34	1	1	1	大学卒業	1	0	[]	0	0	0	0	[]	0	0	1	24	10	1	週1～4日未満	0	['乾燥大麻']	['“ハイ”になること（高揚感、多幸感）', '気ばらし、リラックスのための気分転換', '心理的苦痛（不安、あせり、抑うつ気分など）の緩和', '身体的苦痛（痛み、しびれ、めまい、不眠など）の緩和', '性感の増強']	[]	0	0	[]				0	0	0	0	0	0	['タバコ', 'お酒']	タバコ	お酒	大麻			0			0	[]
1/21/2021 17:22:20	1	1	54	1	1	1	中学卒業	1	1	['気分障害（うつ病、うつ状態、双極性障害）']	39	1	1	0	[]	0	1	1	49	5	0		49	['乾燥大麻']	['気ばらし、リラックスのための気分転換', '性感の増強']	[]	0	0	[]				0	0	0	0	0	0	['タバコ', 'お酒']	お酒	タバコ	大麻	該当なし	該当なし	0			0	[]
1/21/2021 17:22:26	1	1	34	1	1	1	大学卒業	1	0	[]	0	0	0	0	[]	0	0	1	24	10	1	週4日以上	0	['乾燥大麻', '大麻樹脂（ハシシ、ワックス）', '電子タバコ', 'エディブル（食品）']	['“ハイ”になること（高揚感、多幸感）', '気ばらし、リラックスのための気分転換', '仕事、学業、家事などのパフォーマンス向上', '仲間意識の強化、所属感の向上', '心理的苦痛（不安、あせり、抑うつ気分など）の緩和', '身体的苦痛（痛み、しびれ、めまい、不眠など）の緩和', '病気の治癒（がんの副作用緩和、など）', '神秘的・宗教的体験', '性感の増強']	['大麻を入手、使用するために多くの時間を費やす']	0	0	[]				0	0	0	0	0	0	['タバコ']	タバコ	お酒	大麻			0			0	[]
1/21/2021 17:22:32	1	1	44	1	1	1	高校卒業	1	0	[]	0	0	0	0	[]	0	0	1	19	25	0		44	['乾燥大麻', '大麻樹脂（ハシシ、ワックス）']	['気ばらし、リラックスのための気分転換', '身体的苦痛（痛み、しびれ、めまい、不眠など）の緩和']	[]	0	1	['不安']	11回以上	大した問題ではなかった	数分から数時間	0	0	0	0	0	0	['タバコ', 'お酒', '市販薬（咳止めなど）']	お酒	タバコ	大麻	市販薬		0			0	[]
1/21/2021 17:22:58	1	1	34	0	1	1	高校卒業	1	0	[]	0	0	0	0	[]	0	0	1	24	10	1	月1回未満	0	['乾燥大麻', '大麻樹脂（ハシシ、ワックス）', '電子タバコ']	['“ハイ”になること（高揚感、多幸感）', '気ばらし、リラックスのための気分転換', '身体的苦痛（痛み、しびれ、めまい、不眠など）の緩和']	['離脱症状が出現する']	0	1	['不安', 'その他']	2~5回	他者の助けを必要とした	数分から数時間	0	0	0	0	0	0	['タバコ', 'お酒', '自然系の幻覚剤（幻覚キノコ、アヤワスカ、ペヨーテなど）', '幻覚薬（LSD、MDMAなど）']	お酒	タバコ	大麻	自然系の幻覚剤	幻覚薬	0			0	[]
1/21/2021 17:23:06	1	1	44	1	1	1	高校卒業	1	0	[]	0	0	0	0	[]	1	0	1	24	20	1	週1～4日未満	0	['乾燥大麻', '大麻樹脂（ハシシ、ワックス）', '電子タバコ']	['“ハイ”になること（高揚感、多幸感）', '気ばらし、リラックスのための気分転換', '仕事、学業、家事などのパフォーマンス向上', '仲間意識の強化、所属感の向上', '心理的苦痛（不安、あせり、抑うつ気分など）の緩和', '身体的苦痛（痛み、しびれ、めまい、不眠など）の緩和', '病気の治癒（がんの副作用緩和、など）', '性感の増強', 'その他']	['極端な耐性がついてくる']	0	1	['不安', '嘔気、嘔吐']	2~5回	大した問題ではなかった	数分から数時間	0	0	0	0	0	0	['タバコ', 'お酒', 'コカイン', '自然系の幻覚剤（幻覚キノコ、アヤワスカ、ペヨーテなど）', '幻覚薬（LSD、MDMAなど）', '市販薬（咳止めなど）']	市販薬	タバコ	お酒	大麻	自然系の幻覚剤	0			0	[]
1/21/2021 17:23:25	1	1	39	1	1	1	中学卒業	1	0	[]	0	0	0	0	[]	0	0	1	19	20	1	週1～4日未満	0	['乾燥大麻']	['気ばらし、リラックスのための気分転換', '身体的苦痛（痛み、しびれ、めまい、不眠など）の緩和']	[]	0	1	['その他']	1回	苦痛を伴うが自分一人で対応できた	数時間から1日	0	0	0	0	0	0	['タバコ', 'お酒']	タバコ	お酒	大麻			1	1回	使用が減った	0	[]
1/21/2021 17:23:28	1	1	44	1	1	1	大学卒業	1	1	['注意欠陥・多動症候群（ADHD）']	14	1	0	1	['注意欠陥・多動症候群（ADHD）']	0	1	1	24	20	0		39	['乾燥大麻', '大麻樹脂（ハシシ、ワックス）', 'エディブル（食品）']	['“ハイ”になること（高揚感、多幸感）', '気ばらし、リラックスのための気分転換', '仕事、学業、家事などのパフォーマンス向上', '心理的苦痛（不安、あせり、抑うつ気分など）の緩和', '身体的苦痛（痛み、しびれ、めまい、不眠など）の緩和', '病気の治癒（がんの副作用緩和、など）', '神秘的・宗教的体験', '性感の増強', 'その他']	[]	0	0	[]				0	0	0	0	0	0	['タバコ', 'お酒', '自然系の幻覚剤（幻覚キノコ、アヤワスカ、ペヨーテなど）']	お酒	タバコ	自然系の幻覚剤	大麻		0			0	[]
1/21/2021 17:24:15	1	1	19	1	1	1	中学卒業	1	0	[]	0	0	0	0	[]	0	0	1	19	0	1	週4日以上	0	['乾燥大麻', '電子タバコ']	['“ハイ”になること（高揚感、多幸感）', '気ばらし、リラックスのための気分転換', '仕事、学業、家事などのパフォーマンス向上', '性感の増強']	[]	0	1	['嘔気、嘔吐']	1回	苦痛を伴うが自分一人で対応できた	数分から数時間	0	0	0	0	0	0	['タバコ', 'お酒']	タバコ	お酒	大麻			1	1回	変わらない	0	[]
1/21/2021 17:24:14	1	1	24	0	1	1	短大・専門学校卒業	1	0	[]	0	0	0	0	[]	0	0	1	14	10	0		19	['乾燥大麻']	['“ハイ”になること（高揚感、多幸感）', '気ばらし、リラックスのための気分転換', '仲間意識の強化、所属感の向上', '心理的苦痛（不安、あせり、抑うつ気分など）の緩和']	[]	0	0	[]				0	0	0	0	0	0	['タバコ']	タバコ	大麻				0			0	[]
1/21/2021 17:24:24	1	1	29	1	1	1	大学卒業	1	0	[]	0	0	0	0	[]	0	0	1	24	5	1	月1回～週1回未満	0	['乾燥大麻', '大麻樹脂（ハシシ、ワックス）', 'エディブル（食品）']	['“ハイ”になること（高揚感、多幸感）', '気ばらし、リラックスのための気分転換', '仕事、学業、家事などのパフォーマンス向上', '仲間意識の強化、所属感の向上', '心理的苦痛（不安、あせり、抑うつ気分など）の緩和', '性感の増強']	[]	0	0	[]				0	0	0	0	0	0	['タバコ', 'お酒']	お酒	タバコ	大麻			0			0	[]
1/21/2021 17:24:43	1	1	34	1	1	1	短大・専門学校卒業	1	0	[]	0	0	0	0	[]	0	0	1	24	10	1	月1回～週1回未満	0	['乾燥大麻']	['“ハイ”になること（高揚感、多幸感）', '気ばらし、リラックスのための気分転換', '仕事、学業、家事などのパフォーマンス向上', '心理的苦痛（不安、あせり、抑うつ気分など）の緩和', '身体的苦痛（痛み、しびれ、めまい、不眠など）の緩和']	[]	0	0	[]				0	0	0	0	0	0	['タバコ', 'お酒', '幻覚薬（LSD、MDMAなど）', '市販薬（咳止めなど）']	タバコ	お酒	大麻	幻覚薬	該当なし	0			0	[]
1/21/2021 17:25:24	1	1	29	1	1	1	高校卒業	1	0	[]	0	0	0	0	[]	0	0	1	24	5	1	月1回～週1回未満	0	['乾燥大麻']	['気ばらし、リラックスのための気分転換', '心理的苦痛（不安、あせり、抑うつ気分など）の緩和']	[]	0	0	[]				0	0	0	0	0	0	['タバコ', 'お酒']	お酒	タバコ				0			0	[]
1/21/2021 17:25:47	1	1	29	1	1	1	高校卒業	1	0	[]	0	0	0	0	[]	0	0	1	29	0	1	週4日以上	0	['乾燥大麻']	['気ばらし、リラックスのための気分転換', '心理的苦痛（不安、あせり、抑うつ気分など）の緩和', '身体的苦痛（痛み、しびれ、めまい、不眠など）の緩和']	[]	0	1	['嘔気、嘔吐']	2~5回	大した問題ではなかった	数分から数時間	0	0	0	0	0	0	['タバコ', 'お酒']	タバコ	お酒	大麻	該当なし	該当なし	0			0	[]
1/21/2021 17:25:58	1	1	34	1	1	1	大学卒業	1	0	[]	0	0	0	0	[]	0	0	1	19	15	1	週1～4日未満	0	['乾燥大麻', '大麻樹脂（ハシシ、ワックス）', '電子タバコ', 'エディブル（食品）']	['“ハイ”になること（高揚感、多幸感）', '気ばらし、リラックスのための気分転換', '身体的苦痛（痛み、しびれ、めまい、不眠など）の緩和', '性感の増強']	['大麻を入手、使用するために多くの時間を費やす', '極端な耐性がついてくる']	1	1	['嘔気、嘔吐', 'その他']	2~5回	大した問題ではなかった	数分から数時間	0	0	0	0	0	0	['タバコ', 'お酒']	タバコ	お酒	大麻			1	1回	使用が減った	0	[]
1/21/2021 17:26:03	1	1	29	0	1	1	大学院卒業以上	1	0	[]	0	0	0	0	[]	0	0	1	19	10	1	月1回未満	0	['乾燥大麻']	['気ばらし、リラックスのための気分転換', '心理的苦痛（不安、あせり、抑うつ気分など）の緩和']	[]	0	0	[]				0	0	0	0	0	0	['タバコ', 'お酒']	タバコ	お酒	大麻			0			0	[]
1/21/2021 17:26:12	1	1	34	1	1	1	高校卒業	1	1	['不安障害']	14	0	0	0	[]	0	0	1	19	15	1	週4日以上	0	['乾燥大麻', '大麻樹脂（ハシシ、ワックス）', '電子タバコ', 'エディブル（食品）']	['“ハイ”になること（高揚感、多幸感）', '気ばらし、リラックスのための気分転換', '仕事、学業、家事などのパフォーマンス向上', '仲間意識の強化、所属感の向上', '心理的苦痛（不安、あせり、抑うつ気分など）の緩和', '身体的苦痛（痛み、しびれ、めまい、不眠など）の緩和', '病気の治癒（がんの副作用緩和、など）', '性感の増強']	['物理的に危険な状況でも大麻を継続的に使用する（例：自動車の運転など）', '極端な耐性がついてくる']	1	0	[]				0	0	0	0	0	0	['タバコ', 'お酒', '幻覚薬（LSD、MDMAなど）', 'ベンゾジアゼピン系睡眠薬', '市販薬（咳止めなど）']	お酒	タバコ	大麻	ベンゾジアゼピン系睡眠薬	幻覚薬	1	1回	変わらない	0	[]
1/21/2021 17:26:59	1	1	44	1	1	1	短大・専門学校卒業	0	1	['その他']	39	1	0	0	[]	0	0	1	29	15	1	週1～4日未満	0	['乾燥大麻']	['仕事、学業、家事などのパフォーマンス向上', '心理的苦痛（不安、あせり、抑うつ気分など）の緩和', '病気の治癒（がんの副作用緩和、など）']	['大麻を入手、使用するために多くの時間を費やす']	0	0	[]				0	0	0	0	0	0	['タバコ', 'お酒']	タバコ	お酒	大麻			0			0	[]
1/21/2021 17:27:21	1	1	24	1	1	1	高校卒業	0	0	[]	0	0	0	0	[]	1	0	1	19	5	1	月1回～週1回未満	0	['乾燥大麻']	['“ハイ”になること（高揚感、多幸感）', '気ばらし、リラックスのための気分転換', '仕事、学業、家事などのパフォーマンス向上', '仲間意識の強化、所属感の向上', '心理的苦痛（不安、あせり、抑うつ気分など）の緩和', '身体的苦痛（痛み、しびれ、めまい、不眠など）の緩和', '神秘的・宗教的体験', '性感の増強']	[]	0	1	['不安', '妄想']	1回	大した問題ではなかった	数分から数時間	0	0	0	0	0	0	['タバコ', 'お酒', '幻覚薬（LSD、MDMAなど）']	お酒	タバコ	大麻	覚醒剤		0			0	[]
1/21/2021 17:27:40	1	1	34	1	1	1	中学卒業	1	0	[]	0	0	0	1	['気分障害（うつ病、うつ状態、双極性障害）', '統合失調症', '自閉症スペクトラム', '注意欠陥・多動症候群（ADHD）', '不安障害']	1	0	1	19	15	1	週4日以上	0	['乾燥大麻', '大麻樹脂（ハシシ、ワックス）', '電子タバコ', 'エディブル（食品）']	['“ハイ”になること（高揚感、多幸感）', '気ばらし、リラックスのための気分転換', '仕事、学業、家事などのパフォーマンス向上', '身体的苦痛（痛み、しびれ、めまい、不眠など）の緩和', '病気の治癒（がんの副作用緩和、など）', '神秘的・宗教的体験', 'その他']	['意図したより大量、または長期間に使用してしまう', '大麻によって健康被害が出ているとわかっても使用を続ける']	1	0	[]				0	0	0	0	0	0	['タバコ', 'お酒', 'シンナー', 'コカイン', '自然系の幻覚剤（幻覚キノコ、アヤワスカ、ペヨーテなど）', '幻覚薬（LSD、MDMAなど）', 'オピオイド（ヘロイン、モルヒネ、あへん、医療用麻薬）', '市販薬（咳止めなど）']	お酒	タバコ	シンナー	大麻	幻覚薬	0			1	['それ以外（MDMA、LSDなど）']
1/21/2021 17:27:48	1	1	29	1	1	1	大学卒業	1	0	[]	0	0	0	0	[]	0	0	1	24	5	1	月1回未満	0	['乾燥大麻', '電子タバコ']	['気ばらし、リラックスのための気分転換']	[]	0	0	[]				0	0	0	0	0	0	['タバコ', 'お酒']	お酒	タバコ	大麻			0			0	[]
1/21/2021 17:28:08	1	1	29	1	1	1	高校卒業	1	1	['気分障害（うつ病、うつ状態、双極性障害）']	29	1	0	0	[]	0	0	1	19	10	1	月1回未満	0	['乾燥大麻', '大麻樹脂（ハシシ、ワックス）', '電子タバコ', 'エディブル（食品）']	['“ハイ”になること（高揚感、多幸感）', '気ばらし、リラックスのための気分転換', '仕事、学業、家事などのパフォーマンス向上', '仲間意識の強化、所属感の向上', '心理的苦痛（不安、あせり、抑うつ気分など）の緩和', '身体的苦痛（痛み、しびれ、めまい、不眠など）の緩和', '病気の治癒（がんの副作用緩和、など）', '神秘的・宗教的体験']	[]	0	0	[]				0	0	0	0	0	0	['タバコ', 'お酒']	お酒	タバコ	大麻			0			0	[]
1/21/2021 17:28:34	1	1	29	1	1	1	大学卒業	1	0	[]	0	0	0	0	[]	0	0	1	24	5	1	週1～4日未満	0	['乾燥大麻', '大麻樹脂（ハシシ、ワックス）', '電子タバコ', 'エディブル（食品）']	['“ハイ”になること（高揚感、多幸感）', '気ばらし、リラックスのための気分転換', '心理的苦痛（不安、あせり、抑うつ気分など）の緩和', '身体的苦痛（痛み、しびれ、めまい、不眠など）の緩和']	[]	0	0	[]				0	0	0	0	0	0	['タバコ', 'お酒', '自然系の幻覚剤（幻覚キノコ、アヤワスカ、ペヨーテなど）']	お酒	タバコ	大麻	自然系の幻覚剤	該当なし	0			0	[]
1/21/2021 17:28:39	1	1	39	1	1	1	高校卒業	1	0	[]	0	0	0	0	[]	0	0	1	19	20	1	月1回～週1回未満	0	['乾燥大麻', '大麻樹脂（ハシシ、ワックス）', '電子タバコ', 'エディブル（食品）']	['気ばらし、リラックスのための気分転換', '仕事、学業、家事などのパフォーマンス向上', '身体的苦痛（痛み、しびれ、めまい、不眠など）の緩和']	[]	0	0	[]				0	0	0	0	0	0	['タバコ', 'お酒', '覚せい剤', 'シンナー', '幻覚薬（LSD、MDMAなど）', 'ベンゾジアゼピン系睡眠薬']	タバコ	お酒	シンナー	ベンゾジアゼピン系睡眠薬	大麻	1	1回	使用をやめた	0	[]
1/21/2021 17:28:47	1	1	29	1	1	1	大学卒業	1	0	[]	0	0	0	0	[]	0	0	1	24	5	1	週4日以上	0	['乾燥大麻', '電子タバコ', 'エディブル（食品）']	['気ばらし、リラックスのための気分転換', '心理的苦痛（不安、あせり、抑うつ気分など）の緩和', '性感の増強', 'その他']	[]	0	0	[]				0	0	0	0	0	0	['タバコ', 'お酒']	タバコ	お酒	大麻			0			0	[]
1/21/2021 17:29:12	1	1	24	1	1	1	大学卒業	1	0	[]	0	0	0	0	[]	0	0	1	24	0	1	週1～4日未満	0	['乾燥大麻']	['“ハイ”になること（高揚感、多幸感）', '気ばらし、リラックスのための気分転換', '仲間意識の強化、所属感の向上', '心理的苦痛（不安、あせり、抑うつ気分など）の緩和']	[]	0	1	['不安', '妄想']	2~5回	苦痛を伴うが自分一人で対応できた	数分から数時間	0	0	0	0	0	0	['タバコ', 'お酒']	お酒	タバコ	大麻	該当なし	該当なし	0			0	[]
1/21/2021 17:29:54	1	1	44	1	1	1	中学卒業	1	0	[]	0	0	0	0	[]	0	0	1	19	25	0		24	['乾燥大麻']	['“ハイ”になること（高揚感、多幸感）', '気ばらし、リラックスのための気分転換']	[]	0	0	[]				0	0	0	0	0	0	['タバコ', 'お酒', '覚せい剤', 'コカイン', '自然系の幻覚剤（幻覚キノコ、アヤワスカ、ペヨーテなど）', '幻覚薬（LSD、MDMAなど）', '市販薬（咳止めなど）']	タバコ	お酒	覚醒剤	大麻		0			0	[]
1/21/2021 17:30:24	1	1	24	1	1	1	中学卒業	1	0	[]	0	0	0	0	[]	0	0	1	14	10	1	週4日以上	0	['乾燥大麻', '大麻樹脂（ハシシ、ワックス）', '電子タバコ']	['“ハイ”になること（高揚感、多幸感）', '気ばらし、リラックスのための気分転換', '神秘的・宗教的体験', '性感の増強', 'その他']	['意図したより大量、または長期間に使用してしまう', '大麻への強い渇望がある']	1	1	['不安', '嘔気、嘔吐', '無気力', 'その他']	2~5回	苦痛を伴うが自分一人で対応できた	数分から数時間	0	0	0	0	1	0	['タバコ', 'お酒', 'コカイン', '幻覚薬（LSD、MDMAなど）', '市販薬（咳止めなど）']	お酒	タバコ	大麻	幻覚薬	コカイン	0			0	[]
1/21/2021 17:30:26	1	1	24	1	1	1	高校卒業	0	0	[]	0	0	0	0	[]	1	0	1	24	0	1	週1～4日未満	0	['乾燥大麻', '電子タバコ', 'エディブル（食品）']	['“ハイ”になること（高揚感、多幸感）', '気ばらし、リラックスのための気分転換', '仲間意識の強化、所属感の向上', '身体的苦痛（痛み、しびれ、めまい、不眠など）の緩和', '性感の増強']	['意図したより大量、または長期間に使用してしまう']	0	1	['嘔気、嘔吐']	2~5回	苦痛を伴うが自分一人で対応できた	数分から数時間	0	0	0	0	0	0	['タバコ', 'お酒']	タバコ	お酒	大麻			0			0	[]
1/21/2021 17:30:38	1	1	44	1	1	1	大学院卒業以上	1	0	[]	0	0	0	0	[]	0	0	1	24	20	1	月1回～週1回未満	0	['乾燥大麻', '大麻樹脂（ハシシ、ワックス）', '電子タバコ', 'エディブル（食品）']	['“ハイ”になること（高揚感、多幸感）', '気ばらし、リラックスのための気分転換', '仕事、学業、家事などのパフォーマンス向上', '心理的苦痛（不安、あせり、抑うつ気分など）の緩和', '身体的苦痛（痛み、しびれ、めまい、不眠など）の緩和']	[]	0	0	[]				0	0	0	0	0	0	['タバコ', 'お酒', 'コカイン', '自然系の幻覚剤（幻覚キノコ、アヤワスカ、ペヨーテなど）', '幻覚薬（LSD、MDMAなど）']	タバコ	お酒	自然系の幻覚剤	大麻	幻覚薬	0			0	[]
1/21/2021 17:30:40	1	1	44	1	1	1	中学卒業	1	0	[]	0	0	0	0	[]	0	0	1	14	30	1	週4日以上	0	['乾燥大麻', '大麻樹脂（ハシシ、ワックス）', '電子タバコ', 'エディブル（食品）']	['“ハイ”になること（高揚感、多幸感）', '気ばらし、リラックスのための気分転換', '仕事、学業、家事などのパフォーマンス向上', '仲間意識の強化、所属感の向上', '心理的苦痛（不安、あせり、抑うつ気分など）の緩和', '身体的苦痛（痛み、しびれ、めまい、不眠など）の緩和', '病気の治癒（がんの副作用緩和、など）', 'その他']	[]	0	0	[]				0	0	0	0	0	0	['タバコ', 'お酒', '覚せい剤', 'シンナー', 'コカイン', '自然系の幻覚剤（幻覚キノコ、アヤワスカ、ペヨーテなど）', '幻覚薬（LSD、MDMAなど）', 'オピオイド（ヘロイン、モルヒネ、あへん、医療用麻薬）', 'ベンゾジアゼピン系睡眠薬', '市販薬（咳止めなど）']	タバコ	お酒	シンナー	覚醒剤	市販薬	1	2回	変わらない	0	[]
1/21/2021 17:30:55	1	1	49	1	1	1	高校卒業	1	0	[]	0	0	0	0	[]	0	0	1	24	25	0		39	['乾燥大麻']	['“ハイ”になること（高揚感、多幸感）', '気ばらし、リラックスのための気分転換', '仕事、学業、家事などのパフォーマンス向上', '仲間意識の強化、所属感の向上', '心理的苦痛（不安、あせり、抑うつ気分など）の緩和', '身体的苦痛（痛み、しびれ、めまい、不眠など）の緩和', '神秘的・宗教的体験']	[]	0	1	['その他']	1回	大した問題ではなかった	数分から数時間	0	0	0	0	0	0	['タバコ', 'お酒']	タバコ	お酒	大麻			0			0	[]
1/21/2021 17:31:34	1	1	34	1	1	1	高校卒業	1	1	['気分障害（うつ病、うつ状態、双極性障害）']	24	1	0	1	['気分障害（うつ病、うつ状態、双極性障害）', '不安障害']	0	0	1	24	10	1	週1～4日未満	0	['乾燥大麻', '大麻樹脂（ハシシ、ワックス）', 'エディブル（食品）']	['“ハイ”になること（高揚感、多幸感）', '気ばらし、リラックスのための気分転換', '仕事、学業、家事などのパフォーマンス向上', '心理的苦痛（不安、あせり、抑うつ気分など）の緩和', '性感の増強']	['意図したより大量、または長期間に使用してしまう']	0	0	[]				0	0	0	0	0	0	['タバコ', 'お酒', 'コカイン', '幻覚薬（LSD、MDMAなど）', '市販薬（咳止めなど）']	タバコ	お酒	大麻	幻覚薬	コカイン	0			0	[]
1/21/2021 17:31:34	1	1	24	1	1	1	大学卒業	0	0	[]	0	0	0	0	[]	0	0	1	24	0	0		24	['乾燥大麻']	['気ばらし、リラックスのための気分転換', '心理的苦痛（不安、あせり、抑うつ気分など）の緩和', '神秘的・宗教的体験']	[]	0	1	['不安']	2~5回	苦痛を伴うが自分一人で対応できた	数分から数時間	0	0	0	0	0	0	['タバコ', 'お酒']	タバコ	お酒	大麻			0			0	[]
1/21/2021 17:31:37	1	1	59	0	1	1	高校卒業	1	1	['不安障害']	59	1	0	0	[]	0	0	1	19	40	0		54	['乾燥大麻', '大麻樹脂（ハシシ、ワックス）', '電子タバコ', 'エディブル（食品）']	['気ばらし、リラックスのための気分転換', '身体的苦痛（痛み、しびれ、めまい、不眠など）の緩和', '病気の治癒（がんの副作用緩和、など）', '神秘的・宗教的体験']	[]	0	0	[]				0	0	0	1	0	0	['タバコ', 'お酒']	お酒	タバコ	大麻			1	1回	使用をやめた	0	[]
1/21/2021 17:32:04	1	1	29	1	1	1	高校卒業	1	1	['気分障害（うつ病、うつ状態、双極性障害）', '統合失調症', 'その他']	19	1	1	1	['気分障害（うつ病、うつ状態、双極性障害）', '統合失調症', 'その他']	1	0	1	19	10	1	週4日以上	0	['乾燥大麻']	['“ハイ”になること（高揚感、多幸感）', '気ばらし、リラックスのための気分転換', '仕事、学業、家事などのパフォーマンス向上', '仲間意識の強化、所属感の向上', '心理的苦痛（不安、あせり、抑うつ気分など）の緩和', '身体的苦痛（痛み、しびれ、めまい、不眠など）の緩和', '病気の治癒（がんの副作用緩和、など）']	[]	0	0	[]				0	0	0	0	0	0	['タバコ', 'お酒', '覚せい剤']	タバコ	お酒	大麻	覚醒剤	該当なし	1	1回	使用をやめた	0	[]
1/21/2021 17:32:52	1	1	34	0	1	1	高校卒業	1	0	[]	0	0	0	0	[]	0	0	1	29	5	1	月1回未満	0	['乾燥大麻', '電子タバコ']	['身体的苦痛（痛み、しびれ、めまい、不眠など）の緩和']	[]	0	0	[]				0	0	0	0	0	0	['タバコ', 'お酒', '市販薬（咳止めなど）']	タバコ	市販薬	お酒	大麻	該当なし	0			0	[]
1/21/2021 17:32:55	1	1	24	0	1	1	高校卒業	1	1	['気分障害（うつ病、うつ状態、双極性障害）', '注意欠陥・多動症候群（ADHD）']	14	1	0	0	[]	1	0	1	24	0	1	月1回未満	0	['乾燥大麻']	['気ばらし、リラックスのための気分転換', '心理的苦痛（不安、あせり、抑うつ気分など）の緩和']	[]	0	0	[]				0	0	0	0	0	0	['タバコ', 'お酒', 'ベンゾジアゼピン系睡眠薬', '市販薬（咳止めなど）']	お酒	タバコ	市販薬	ベンゾジアゼピン系睡眠薬	該当なし	0			0	[]
1/21/2021 17:32:58	1	1	44	1	1	1	高校卒業	1	0	[]	0	0	0	0	[]	0	0	1	19	25	0		39	['乾燥大麻', '大麻樹脂（ハシシ、ワックス）']	['“ハイ”になること（高揚感、多幸感）', '気ばらし、リラックスのための気分転換']	[]	0	0	[]				0	0	0	0	0	0	['タバコ', 'お酒', 'コカイン', '自然系の幻覚剤（幻覚キノコ、アヤワスカ、ペヨーテなど）', '幻覚薬（LSD、MDMAなど）']	タバコ	お酒	大麻	自然系の幻覚剤	幻覚薬	0			0	[]
1/21/2021 17:33:36	1	1	34	0	1	1	高校卒業	1	0	[]	0	0	0	0	[]	0	0	1	29	5	1	月1回未満	0	['乾燥大麻', '電子タバコ']	['身体的苦痛（痛み、しびれ、めまい、不眠など）の緩和']	[]	0	0	[]				0	0	0	0	0	0	['タバコ', 'お酒', '市販薬（咳止めなど）']	タバコ	市販薬	お酒	大麻	該当なし	0			0	[]
1/21/2021 17:33:43	1	1	19	1	1	1	中学卒業	1	0	[]	0	0	0	0	[]	0	0	1	19	0	1	週4日以上	0	['乾燥大麻', '大麻樹脂（ハシシ、ワックス）']	['“ハイ”になること（高揚感、多幸感）', '気ばらし、リラックスのための気分転換', '仕事、学業、家事などのパフォーマンス向上', '仲間意識の強化、所属感の向上']	[]	0	0	[]				0	0	0	0	0	0	[]	大麻	大麻	大麻	大麻	大麻	0			0	[]
1/21/2021 17:33:43	1	1	24	1	1	1	中学卒業	1	0	[]	0	0	0	0	[]	0	0	1	19	5	1	週4日以上	0	['乾燥大麻', '大麻樹脂（ハシシ、ワックス）', '電子タバコ']	['“ハイ”になること（高揚感、多幸感）', '気ばらし、リラックスのための気分転換', '仕事、学業、家事などのパフォーマンス向上', '性感の増強']	[]	0	0	[]				0	0	0	0	0	0	['タバコ', 'お酒', '覚せい剤', 'コカイン', '幻覚薬（LSD、MDMAなど）', 'ベンゾジアゼピン系睡眠薬']	タバコ	お酒	大麻	ベンゾジアゼピン系睡眠薬	コカイン	0			0	[]
1/21/2021 17:35:06	1	1	39	0	1	1	短大・専門学校卒業	1	0	[]	0	0	0	0	[]	0	0	1	19	20	1	週4日以上	0	['乾燥大麻', '大麻樹脂（ハシシ、ワックス）', '電子タバコ']	['“ハイ”になること（高揚感、多幸感）', '気ばらし、リラックスのための気分転換', '仕事、学業、家事などのパフォーマンス向上', '心理的苦痛（不安、あせり、抑うつ気分など）の緩和', '身体的苦痛（痛み、しびれ、めまい、不眠など）の緩和', '病気の治癒（がんの副作用緩和、など）', '性感の増強']	[]	0	0	[]				0	0	0	0	0	0	['お酒']	お酒	大麻				0			0	[]
1/21/2021 17:35:10	1	1	39	1	1	1	中学卒業	0	1	['気分障害（うつ病、うつ状態、双極性障害）']	34	1	1	1	['気分障害（うつ病、うつ状態、双極性障害）']	1	0	1	24	15	1	月1回～週1回未満	0	['乾燥大麻', '大麻樹脂（ハシシ、ワックス）', 'エディブル（食品）']	['“ハイ”になること（高揚感、多幸感）', '気ばらし、リラックスのための気分転換', '心理的苦痛（不安、あせり、抑うつ気分など）の緩和']	['大麻のため、他の活動が疎かになる', '極端な耐性がついてくる']	1	0	[]				0	0	0	0	0	0	['タバコ', 'お酒', 'ベンゾジアゼピン系睡眠薬']	タバコ	お酒	大麻	ベンゾジアゼピン系睡眠薬	該当なし	1	1回	使用が減った	0	[]
1/21/2021 17:35:22	1	1	24	1	1	1	高校卒業	1	0	[]	0	0	0	0	[]	0	0	1	19	5	1	週4日以上	0	['乾燥大麻', '電子タバコ', 'エディブル（食品）']	['“ハイ”になること（高揚感、多幸感）', '気ばらし、リラックスのための気分転換', '仕事、学業、家事などのパフォーマンス向上', '身体的苦痛（痛み、しびれ、めまい、不眠など）の緩和', '性感の増強']	['意図したより大量、または長期間に使用してしまう']	0	1	['嘔気、嘔吐']	2~5回	苦痛を伴うが自分一人で対応できた	数分から数時間	0	0	0	0	0	0	['タバコ', 'お酒', '市販薬（咳止めなど）']	お酒	タバコ	大麻	市販薬		0			0	[]
1/21/2021 17:35:53	1	1	24	1	1	1	高校卒業	1	0	[]	0	0	0	0	[]	0	0	1	24	0	1	月1回～週1回未満	0	['乾燥大麻', '大麻樹脂（ハシシ、ワックス）', '電子タバコ', 'エディブル（食品）']	['気ばらし、リラックスのための気分転換', '仕事、学業、家事などのパフォーマンス向上']	[]	0	0	[]				0	0	0	0	0	0	['タバコ', 'お酒']	タバコ	お酒	大麻			0			0	[]
1/21/2021 17:37:12	1	1	39	1	1	1	大学卒業	1	0	[]	0	0	0	0	[]	0	0	1	29	10	1	週1～4日未満	0	['乾燥大麻', '大麻樹脂（ハシシ、ワックス）', '電子タバコ', 'エディブル（食品）']	['“ハイ”になること（高揚感、多幸感）', '気ばらし、リラックスのための気分転換', '性感の増強']	[]	0	0	[]				0	0	0	0	0	0	['タバコ', 'お酒', '幻覚薬（LSD、MDMAなど）', '市販薬（咳止めなど）']	お酒	タバコ	大麻			0			0	[]
1/21/2021 17:38:18	1	1	24	1	1	1	高校卒業	1	0	[]	0	0	0	0	[]	0	0	1	19	5	1	週4日以上	0	['乾燥大麻']	['“ハイ”になること（高揚感、多幸感）', '気ばらし、リラックスのための気分転換', '病気の治癒（がんの副作用緩和、など）']	[]	0	0	[]				0	0	0	0	0	0	['タバコ', 'お酒']	お酒	タバコ	大麻			0			0	[]
1/21/2021 17:38:40	1	1	69	1	1	1	高校卒業	0	1	['不安障害']	39	1	1	1	['統合失調症']	0	0	1	24	45	0		24	['乾燥大麻']	['気ばらし、リラックスのための気分転換']	[]	0	0	[]				0	0	0	0	0	0	['タバコ', 'お酒']	お酒	タバコ	大麻			0			0	[]
1/21/2021 17:38:58	1	1	24	1	1	1	高校卒業	1	0	[]	0	0	0	0	[]	0	0	1	19	5	1	週1～4日未満	0	['乾燥大麻', '電子タバコ']	['“ハイ”になること（高揚感、多幸感）', '気ばらし、リラックスのための気分転換', '心理的苦痛（不安、あせり、抑うつ気分など）の緩和', '性感の増強']	['大麻を入手、使用するために多くの時間を費やす', '極端な耐性がついてくる']	1	0	[]				0	0	0	0	0	0	['タバコ', 'お酒']	タバコ	お酒	大麻			1	1回	使用をやめた	0	[]
1/21/2021 17:39:58	1	1	34	1	1	1	高校卒業	1	0	[]	0	0	0	0	[]	0	0	1	19	15	1	週1～4日未満	0	['乾燥大麻']	['“ハイ”になること（高揚感、多幸感）', '気ばらし、リラックスのための気分転換', '仕事、学業、家事などのパフォーマンス向上', '心理的苦痛（不安、あせり、抑うつ気分など）の緩和', '身体的苦痛（痛み、しびれ、めまい、不眠など）の緩和', '神秘的・宗教的体験']	[]	0	0	[]				0	0	0	0	0	0	['タバコ', 'お酒']	タバコ	お酒	大麻			0			0	[]
1/21/2021 17:40:24	1	1	64	1	1	1	中学卒業	1	0	[]	0	0	0	0	[]	0	0	1	24	40	1	週4日以上	0	['乾燥大麻', '大麻樹脂（ハシシ、ワックス）']	['“ハイ”になること（高揚感、多幸感）', '気ばらし、リラックスのための気分転換', '身体的苦痛（痛み、しびれ、めまい、不眠など）の緩和']	[]	0	0	[]				0	0	0	0	0	0	['タバコ', 'お酒', '覚せい剤', 'シンナー', 'コカイン', '自然系の幻覚剤（幻覚キノコ、アヤワスカ、ペヨーテなど）', '幻覚薬（LSD、MDMAなど）']	タバコ	シンナー	お酒	大麻	覚醒剤	0			0	[]
1/21/2021 17:41:16	1	1	54	1	1	1	短大・専門学校卒業	1	0	[]	0	0	0	0	[]	1	0	1	24	30	1	週4日以上	0	['乾燥大麻']	['気ばらし、リラックスのための気分転換', '仕事、学業、家事などのパフォーマンス向上', '心理的苦痛（不安、あせり、抑うつ気分など）の緩和']	[]	0	0	[]				0	0	0	0	0	0	['お酒', '幻覚薬（LSD、MDMAなど）']	お酒	幻覚薬	大麻			0			0	[]
1/21/2021 17:41:24	1	1	44	1	1	1	短大・専門学校卒業	1	0	[]	0	0	0	0	[]	0	0	1	19	25	1	週4日以上	0	['乾燥大麻', '大麻樹脂（ハシシ、ワックス）', 'エディブル（食品）']	['気ばらし、リラックスのための気分転換', '心理的苦痛（不安、あせり、抑うつ気分など）の緩和', '身体的苦痛（痛み、しびれ、めまい、不眠など）の緩和']	[]	0	1	['不安']	1回	他者の助けを必要とした	数分から数時間	0	0	0	0	0	0	['タバコ', 'お酒', '自然系の幻覚剤（幻覚キノコ、アヤワスカ、ペヨーテなど）', '幻覚薬（LSD、MDMAなど）']	タバコ	お酒	自然系の幻覚剤	大麻	幻覚薬	0			0	[]
1/21/2021 17:41:36	1	1	24	1	1	1	短大・専門学校卒業	1	0	[]	0	0	0	0	[]	0	0	1	14	10	1	週4日以上	0	['乾燥大麻', '大麻樹脂（ハシシ、ワックス）', '電子タバコ', 'エディブル（食品）']	['“ハイ”になること（高揚感、多幸感）', '気ばらし、リラックスのための気分転換', '仕事、学業、家事などのパフォーマンス向上', '仲間意識の強化、所属感の向上', '心理的苦痛（不安、あせり、抑うつ気分など）の緩和', '身体的苦痛（痛み、しびれ、めまい、不眠など）の緩和']	[]	0	0	[]				0	0	0	0	0	0	['タバコ', 'お酒', '覚せい剤', 'シンナー', 'コカイン', '自然系の幻覚剤（幻覚キノコ、アヤワスカ、ペヨーテなど）', '幻覚薬（LSD、MDMAなど）', 'オピオイド（ヘロイン、モルヒネ、あへん、医療用麻薬）', 'ベンゾジアゼピン系睡眠薬', '市販薬（咳止めなど）']	タバコ	大麻	お酒	幻覚薬	シンナー	0			0	[]
1/21/2021 17:41:54	1	1	39	1	1	1	中学卒業	1	0	[]	0	0	0	1	['気分障害（うつ病、うつ状態、双極性障害）', '注意欠陥・多動症候群（ADHD）', '不安障害']	0	0	1	24	15	0		34	['乾燥大麻']	['気ばらし、リラックスのための気分転換', '身体的苦痛（痛み、しびれ、めまい、不眠など）の緩和', '病気の治癒（がんの副作用緩和、など）', '性感の増強']	[]	0	1	['不安']	2~5回	大した問題ではなかった	数分から数時間	0	0	0	0	0	0	['タバコ', 'お酒', 'シンナー']	お酒	タバコ	シンナー	大麻	該当なし	1	1回	使用をやめた	0	[]
1/21/2021 17:42:02	1	1	34	0	1	1	短大・専門学校卒業	1	0	[]	0	0	0	0	[]	0	0	1	29	5	1	月1回未満	0	['乾燥大麻']	['“ハイ”になること（高揚感、多幸感）', '気ばらし、リラックスのための気分転換', '心理的苦痛（不安、あせり、抑うつ気分など）の緩和', '性感の増強']	[]	0	0	[]				0	0	0	0	0	0	['タバコ', '市販薬（咳止めなど）']	市販薬	タバコ	大麻			0			0	[]
1/21/2021 17:42:06	1	1	24	1	1	1	高校卒業	1	0	[]	0	0	0	0	[]	0	0	1	19	5	0		19	['乾燥大麻', '大麻樹脂（ハシシ、ワックス）', '電子タバコ']	['“ハイ”になること（高揚感、多幸感）', '気ばらし、リラックスのための気分転換', '心理的苦痛（不安、あせり、抑うつ気分など）の緩和', '身体的苦痛（痛み、しびれ、めまい、不眠など）の緩和']	[]	0	0	[]				0	0	0	0	0	0	['タバコ', 'お酒']	タバコ	お酒	大麻			0			0	[]
1/21/2021 17:42:22	1	1	24	1	1	1	大学卒業	1	0	[]	0	0	0	0	[]	0	1	1	19	5	1	週1～4日未満	0	['乾燥大麻', '電子タバコ']	['“ハイ”になること（高揚感、多幸感）', '気ばらし、リラックスのための気分転換', '心理的苦痛（不安、あせり、抑うつ気分など）の緩和', '性感の増強']	[]	0	1	['不安', '妄想', '無気力']	2~5回	苦痛を伴うが自分一人で対応できた	数分から数時間	0	0	0	0	0	0	['タバコ', 'お酒']	お酒	タバコ	大麻			0			0	[]
1/21/2021 17:42:27	1	1	59	1	1	1	中学卒業	1	0	[]	0	0	0	0	[]	1	0	1	19	40	1	週4日以上	0	['乾燥大麻', '大麻樹脂（ハシシ、ワックス）', '電子タバコ']	['“ハイ”になること（高揚感、多幸感）', '気ばらし、リラックスのための気分転換', '心理的苦痛（不安、あせり、抑うつ気分など）の緩和', '身体的苦痛（痛み、しびれ、めまい、不眠など）の緩和']	['大麻への強い渇望がある']	0	1	['不安', '妄想']	11回以上	大した問題ではなかった	数分から数時間	0	0	0	0	0	0	['タバコ', 'お酒', '覚せい剤', 'シンナー', 'コカイン', '自然系の幻覚剤（幻覚キノコ、アヤワスカ、ペヨーテなど）', '幻覚薬（LSD、MDMAなど）', 'ベンゾジアゼピン系睡眠薬', '市販薬（咳止めなど）']	タバコ	シンナー	覚醒剤	お酒	大麻	0			1	['覚醒剤']
1/21/2021 17:42:59	1	1	49	1	1	1	大学卒業	1	0	[]	0	0	0	0	[]	0	0	1	19	30	1	週1～4日未満	0	['乾燥大麻', '大麻樹脂（ハシシ、ワックス）', '電子タバコ', 'エディブル（食品）']	['気ばらし、リラックスのための気分転換', '仕事、学業、家事などのパフォーマンス向上', '仲間意識の強化、所属感の向上', '身体的苦痛（痛み、しびれ、めまい、不眠など）の緩和']	[]	0	1	['嘔気、嘔吐']	2~5回	大した問題ではなかった	数分から数時間	0	0	0	0	0	0	['タバコ', 'お酒', 'コカイン', '自然系の幻覚剤（幻覚キノコ、アヤワスカ、ペヨーテなど）', '幻覚薬（LSD、MDMAなど）', 'ベンゾジアゼピン系睡眠薬']	大麻	タバコ	お酒	コカイン	自然系の幻覚剤	0			0	[]
1/21/2021 17:43:20	1	1	49	1	1	1	高校卒業	1	0	[]	0	0	0	0	[]	0	0	1	24	25	1	週4日以上	0	['乾燥大麻', '電子タバコ', 'エディブル（食品）']	['気ばらし、リラックスのための気分転換', '仕事、学業、家事などのパフォーマンス向上', '性感の増強']	[]	0	0	[]				0	0	0	0	0	0	['タバコ', 'お酒']	タバコ	お酒	大麻			0			0	[]
1/21/2021 17:43:32	1	1	49	1	1	1	大学卒業	1	0	[]	0	0	0	0	[]	0	0	1	29	20	1	月1回～週1回未満	0	['乾燥大麻', '大麻樹脂（ハシシ、ワックス）']	['“ハイ”になること（高揚感、多幸感）', '気ばらし、リラックスのための気分転換', '心理的苦痛（不安、あせり、抑うつ気分など）の緩和']	['意図したより大量、または長期間に使用してしまう']	0	0	[]				0	0	0	0	0	0	['タバコ', 'お酒']	タバコ	お酒	大麻			0			0	[]
1/21/2021 17:43:50	1	1	59	1	1	1	中学卒業	1	0	[]	0	0	0	0	[]	0	0	1	19	40	1	週4日以上	0	['乾燥大麻']	['仕事、学業、家事などのパフォーマンス向上', '心理的苦痛（不安、あせり、抑うつ気分など）の緩和', '身体的苦痛（痛み、しびれ、めまい、不眠など）の緩和', '病気の治癒（がんの副作用緩和、など）']	[]	0	0	[]				0	0	0	0	0	0	['タバコ', 'お酒']	タバコ	お酒	大麻			1	2回	使用が減った	0	[]
1/21/2021 17:43:50	1	1	34	0	1	1	高校卒業	1	0	[]	0	0	0	0	[]	0	0	1	19	15	0		19	['乾燥大麻', '大麻樹脂（ハシシ、ワックス）']	['“ハイ”になること（高揚感、多幸感）', '気ばらし、リラックスのための気分転換', '仕事、学業、家事などのパフォーマンス向上', '心理的苦痛（不安、あせり、抑うつ気分など）の緩和', '身体的苦痛（痛み、しびれ、めまい、不眠など）の緩和', '神秘的・宗教的体験']	[]	0	0	[]				0	0	0	0	0	0	['タバコ', 'お酒', '市販薬（咳止めなど）']	市販薬	お酒	タバコ	大麻	該当なし	0			0	[]
1/21/2021 17:43:52	1	1	29	1	1	1	高校卒業	1	0	[]	0	0	0	0	[]	1	0	1	19	10	1	月1回～週1回未満	0	['乾燥大麻', '大麻樹脂（ハシシ、ワックス）', '電子タバコ', 'エディブル（食品）']	['“ハイ”になること（高揚感、多幸感）', '気ばらし、リラックスのための気分転換', '仕事、学業、家事などのパフォーマンス向上', '仲間意識の強化、所属感の向上', '心理的苦痛（不安、あせり、抑うつ気分など）の緩和', '身体的苦痛（痛み、しびれ、めまい、不眠など）の緩和', '神秘的・宗教的体験', '性感の増強']	[]	0	0	[]				0	0	0	0	0	0	['タバコ', 'お酒', '自然系の幻覚剤（幻覚キノコ、アヤワスカ、ペヨーテなど）', '幻覚薬（LSD、MDMAなど）']	お酒	タバコ	大麻			0			0	[]
1/21/2021 17:44:47	1	1	24	1	1	1	大学卒業	1	0	[]	0	0	0	0	[]	0	0	1	19	5	1	週4日以上	0	['乾燥大麻', '大麻樹脂（ハシシ、ワックス）', '電子タバコ', 'エディブル（食品）']	['“ハイ”になること（高揚感、多幸感）', '気ばらし、リラックスのための気分転換', '仕事、学業、家事などのパフォーマンス向上', '仲間意識の強化、所属感の向上', '心理的苦痛（不安、あせり、抑うつ気分など）の緩和', '身体的苦痛（痛み、しびれ、めまい、不眠など）の緩和', '病気の治癒（がんの副作用緩和、など）']	[]	0	1	['不安']	2~5回	苦痛を伴うが自分一人で対応できた	数分から数時間	0	0	0	0	0	0	['タバコ', 'お酒', '幻覚薬（LSD、MDMAなど）']	お酒	タバコ	大麻	幻覚薬	該当なし	0			0	[]
1/21/2021 17:45:43	1	1	24	1	1	1	高校卒業	1	0	[]	0	0	0	0	[]	0	0	1	24	0	1	週4日以上	0	['乾燥大麻']	['“ハイ”になること（高揚感、多幸感）', '気ばらし、リラックスのための気分転換', '仕事、学業、家事などのパフォーマンス向上', '心理的苦痛（不安、あせり、抑うつ気分など）の緩和', '身体的苦痛（痛み、しびれ、めまい、不眠など）の緩和', '性感の増強']	[]	0	0	[]				0	0	0	0	0	0	['タバコ', 'お酒', '幻覚薬（LSD、MDMAなど）']	タバコ	お酒	大麻	幻覚薬	該当なし	1	1回	変わらない	0	[]
1/21/2021 17:46:23	1	1	49	1	1	1	大学卒業	1	0	[]	0	0	0	0	[]	0	0	1	19	30	1	週1～4日未満	0	['乾燥大麻', '大麻樹脂（ハシシ、ワックス）', '電子タバコ']	['気ばらし、リラックスのための気分転換', '心理的苦痛（不安、あせり、抑うつ気分など）の緩和']	[]	0	1	['嘔気、嘔吐']	2~5回	大した問題ではなかった	数分から数時間	0	0	0	0	0	0	['タバコ', 'お酒']	お酒	タバコ	大麻			0			0	[]
1/21/2021 17:46:27	1	1	44	1	1	1	大学卒業	1	0	[]	0	0	0	0	[]	0	0	1	19	25	1	月1回～週1回未満	0	['乾燥大麻', '大麻樹脂（ハシシ、ワックス）', '電子タバコ', 'エディブル（食品）']	['気ばらし、リラックスのための気分転換', '心理的苦痛（不安、あせり、抑うつ気分など）の緩和', '身体的苦痛（痛み、しびれ、めまい、不眠など）の緩和', '性感の増強']	[]	0	0	[]				0	0	0	0	0	0	['タバコ', 'お酒', '自然系の幻覚剤（幻覚キノコ、アヤワスカ、ペヨーテなど）']	お酒	タバコ	自然系の幻覚剤			0			0	[]
1/21/2021 17:46:42	1	1	49	1	1	1	中学卒業	1	0	[]	0	0	0	0	[]	0	0	1	19	30	1	週1～4日未満	0	['乾燥大麻', '大麻樹脂（ハシシ、ワックス）', '電子タバコ', 'エディブル（食品）']	['“ハイ”になること（高揚感、多幸感）', '気ばらし、リラックスのための気分転換', '仕事、学業、家事などのパフォーマンス向上', '心理的苦痛（不安、あせり、抑うつ気分など）の緩和', '身体的苦痛（痛み、しびれ、めまい、不眠など）の緩和', '性感の増強']	[]	0	0	[]				0	0	0	0	0	0	['タバコ', 'お酒', '覚せい剤']	タバコ	お酒	大麻	覚醒剤		0			1	['覚醒剤']
1/21/2021 17:46:46	1	1	39	1	1	1	大学卒業	1	0	[]	0	0	0	0	[]	0	0	1	24	15	0		24	['乾燥大麻', 'エディブル（食品）']	['“ハイ”になること（高揚感、多幸感）', '気ばらし、リラックスのための気分転換', '身体的苦痛（痛み、しびれ、めまい、不眠など）の緩和']	[]	0	0	[]				0	0	0	0	0	0	['タバコ', 'お酒', '市販薬（咳止めなど）']	市販薬	タバコ	お酒	大麻		0			0	[]
1/21/2021 17:47:17	1	1	24	1	1	1	高校卒業	1	0	[]	0	0	0	0	[]	1	0	1	19	5	1	週4日以上	0	['乾燥大麻', '電子タバコ']	['“ハイ”になること（高揚感、多幸感）', '気ばらし、リラックスのための気分転換', '仕事、学業、家事などのパフォーマンス向上', '仲間意識の強化、所属感の向上', '心理的苦痛（不安、あせり、抑うつ気分など）の緩和', '身体的苦痛（痛み、しびれ、めまい、不眠など）の緩和']	['意図したより大量、または長期間に使用してしまう', '大麻を入手、使用するために多くの時間を費やす', '大麻への強い渇望がある', '大麻のため、他の活動が疎かになる', '大麻によって健康被害が出ているとわかっても使用を続ける']	1	1	['不安', '嘔気、嘔吐']	2~5回	大した問題ではなかった	数分から数時間	0	0	0	0	0	0	['タバコ', 'お酒', 'ベンゾジアゼピン系睡眠薬', '市販薬（咳止めなど）']	市販薬	大麻				1	1回	変わらない	0	[]
1/21/2021 17:47:37	1	1	54	1	1	1	高校卒業	1	0	[]	0	0	0	0	[]	0	0	1	24	30	1	週4日以上	0	['乾燥大麻', '大麻樹脂（ハシシ、ワックス）', '電子タバコ', 'エディブル（食品）']	['“ハイ”になること（高揚感、多幸感）', '気ばらし、リラックスのための気分転換']	[]	0	1	['嘔気、嘔吐']	1回	苦痛を伴うが自分一人で対応できた	数分から数時間	0	0	0	1	0	0	['タバコ', 'お酒', '覚せい剤', 'コカイン', '自然系の幻覚剤（幻覚キノコ、アヤワスカ、ペヨーテなど）', '幻覚薬（LSD、MDMAなど）', '市販薬（咳止めなど）']	お酒	タバコ	大麻	覚醒剤	コカイン	0			0	[]
1/21/2021 17:47:48	1	1	24	1	1	1	高校卒業	1	0	[]	0	0	0	0	[]	0	0	1	19	5	1	週1～4日未満	0	['乾燥大麻', '大麻樹脂（ハシシ、ワックス）', '電子タバコ', 'エディブル（食品）']	['“ハイ”になること（高揚感、多幸感）', '気ばらし、リラックスのための気分転換', '心理的苦痛（不安、あせり、抑うつ気分など）の緩和', '身体的苦痛（痛み、しびれ、めまい、不眠など）の緩和', 'その他']	[]	0	0	[]				0	0	0	0	0	0	['タバコ', 'お酒']	タバコ	お酒	大麻			0			0	[]
1/21/2021 17:47:54	1	1	24	1	1	1	高校卒業	1	0	[]	0	0	0	0	[]	0	0	1	19	5	1	月1回未満	0	['乾燥大麻']	['気ばらし、リラックスのための気分転換', '心理的苦痛（不安、あせり、抑うつ気分など）の緩和', '性感の増強']	[]	0	0	[]				0	0	0	0	0	0	['タバコ', 'お酒']	タバコ	お酒	大麻	該当なし	該当なし	0			0	[]
1/21/2021 17:47:55	1	1	34	1	1	1	高校卒業	1	0	[]	0	0	0	0	[]	1	0	1	24	10	1	週1～4日未満	0	['乾燥大麻']	['気ばらし、リラックスのための気分転換', '仲間意識の強化、所属感の向上', '心理的苦痛（不安、あせり、抑うつ気分など）の緩和', '性感の増強']	[]	0	1	['不安']	2~5回	大した問題ではなかった	数時間から1日	0	0	0	0	0	0	['タバコ', 'お酒', '覚せい剤', 'シンナー', 'コカイン', '幻覚薬（LSD、MDMAなど）', '市販薬（咳止めなど）']	タバコ	お酒	シンナー	大麻	覚醒剤	0			0	[]
1/21/2021 17:48:02	1	1	24	1	1	1	高校卒業	1	1	['注意欠陥・多動症候群（ADHD）']	14	1	0	1	['気分障害（うつ病、うつ状態、双極性障害）']	1	0	1	19	5	1	月1回～週1回未満	0	['乾燥大麻', '電子タバコ']	['“ハイ”になること（高揚感、多幸感）', '気ばらし、リラックスのための気分転換', '仲間意識の強化、所属感の向上', '心理的苦痛（不安、あせり、抑うつ気分など）の緩和']	[]	0	0	[]				0	0	0	0	0	0	['タバコ', 'お酒']	お酒	タバコ	大麻			0			0	[]
1/21/2021 17:48:03	1	1	34	1	1	1	短大・専門学校卒業	1	0	[]	0	0	0	0	[]	0	0	1	34	0	1	週4日以上	0	['乾燥大麻', '電子タバコ']	['“ハイ”になること（高揚感、多幸感）', '気ばらし、リラックスのための気分転換', '心理的苦痛（不安、あせり、抑うつ気分など）の緩和', '身体的苦痛（痛み、しびれ、めまい、不眠など）の緩和', '神秘的・宗教的体験', 'その他']	[]	0	0	[]				0	0	0	0	0	0	['タバコ', 'お酒']	お酒	タバコ	大麻			0			0	[]
1/21/2021 17:48:36	1	1	29	1	1	1	大学卒業	1	0	[]	0	0	0	0	[]	0	0	1	24	5	0		29	['乾燥大麻']	['“ハイ”になること（高揚感、多幸感）', '気ばらし、リラックスのための気分転換', '心理的苦痛（不安、あせり、抑うつ気分など）の緩和', '身体的苦痛（痛み、しびれ、めまい、不眠など）の緩和']	[]	0	0	[]				1	0	0	0	0	0	['タバコ', 'お酒']	タバコ	お酒	大麻			0			0	[]
1/21/2021 17:48:39	1	1	44	1	1	1	高校卒業	1	0	[]	0	0	0	0	[]	1	0	1	24	20	1	週1～4日未満	0	['乾燥大麻', '大麻樹脂（ハシシ、ワックス）', '電子タバコ', 'エディブル（食品）']	['“ハイ”になること（高揚感、多幸感）', '気ばらし、リラックスのための気分転換', '仕事、学業、家事などのパフォーマンス向上', '心理的苦痛（不安、あせり、抑うつ気分など）の緩和', '身体的苦痛（痛み、しびれ、めまい、不眠など）の緩和', '性感の増強']	['大麻への強い渇望がある']	0	1	['嘔気、嘔吐']	1回	大した問題ではなかった	数分から数時間	0	0	0	0	0	0	['タバコ', 'お酒']	タバコ	お酒	大麻			1	1回	変わらない	0	[]
1/21/2021 17:48:54	1	1	39	1	1	1	高校卒業	1	0	[]	0	0	0	0	[]	0	0	1	24	15	1	月1回～週1回未満	0	['乾燥大麻', '大麻樹脂（ハシシ、ワックス）', '電子タバコ', 'エディブル（食品）']	['“ハイ”になること（高揚感、多幸感）', '気ばらし、リラックスのための気分転換', '仕事、学業、家事などのパフォーマンス向上', '心理的苦痛（不安、あせり、抑うつ気分など）の緩和', '身体的苦痛（痛み、しびれ、めまい、不眠など）の緩和', '性感の増強']	[]	0	0	[]				0	0	0	0	0	0	['タバコ', 'お酒', '覚せい剤', '自然系の幻覚剤（幻覚キノコ、アヤワスカ、ペヨーテなど）', '幻覚薬（LSD、MDMAなど）', 'ベンゾジアゼピン系睡眠薬', '市販薬（咳止めなど）']	お酒	タバコ	シンナー	覚醒剤	大麻	0			0	[]
1/21/2021 17:49:01	1	1	59	1	1	1	高校卒業	1	0	[]	0	0	0	0	[]	0	0	1	59	0	1	月1回～週1回未満	0	['乾燥大麻', 'エディブル（食品）']	['気ばらし、リラックスのための気分転換', '病気の治癒（がんの副作用緩和、など）']	[]	0	0	[]				0	0	0	0	0	0	['タバコ', 'お酒']	お酒	タバコ	大麻			0			0	[]
1/21/2021 17:49:47	1	1	24	1	1	1	高校卒業	1	0	[]	0	0	0	0	[]	0	0	1	19	5	1	週1～4日未満	0	['乾燥大麻', '大麻樹脂（ハシシ、ワックス）', '電子タバコ']	['“ハイ”になること（高揚感、多幸感）', '気ばらし、リラックスのための気分転換', '仕事、学業、家事などのパフォーマンス向上', '仲間意識の強化、所属感の向上', '心理的苦痛（不安、あせり、抑うつ気分など）の緩和', '身体的苦痛（痛み、しびれ、めまい、不眠など）の緩和', '神秘的・宗教的体験']	[]	0	0	[]				0	0	0	0	0	0	['タバコ', 'お酒']	タバコ	お酒	大麻			0			0	[]
1/21/2021 17:49:52	1	1	24	1	1	1	高校卒業	1	0	[]	0	0	0	0	[]	0	0	1	19	5	1	月1回～週1回未満	0	['乾燥大麻']	['“ハイ”になること（高揚感、多幸感）', '気ばらし、リラックスのための気分転換', '仕事、学業、家事などのパフォーマンス向上', '仲間意識の強化、所属感の向上', '身体的苦痛（痛み、しびれ、めまい、不眠など）の緩和', '性感の増強']	[]	0	0	[]				0	0	0	0	0	0	['タバコ', 'お酒', '幻覚薬（LSD、MDMAなど）']	お酒	タバコ	大麻	幻覚薬	該当なし	0			0	[]
1/21/2021 17:50:09	1	1	24	1	1	1	高校卒業	1	0	[]	0	0	0	1	['気分障害（うつ病、うつ状態、双極性障害）']	0	1	1	19	5	1	週1～4日未満	0	['乾燥大麻', '大麻樹脂（ハシシ、ワックス）', '電子タバコ']	['“ハイ”になること（高揚感、多幸感）', '気ばらし、リラックスのための気分転換', '心理的苦痛（不安、あせり、抑うつ気分など）の緩和', '身体的苦痛（痛み、しびれ、めまい、不眠など）の緩和', '神秘的・宗教的体験']	[]	0	1	['その他']	2~5回	大した問題ではなかった	数分から数時間	0	0	0	0	0	0	['タバコ', 'お酒']	タバコ	お酒	大麻			0			0	[]
1/21/2021 17:50:29	1	1	29	0	1	1	中学卒業	1	0	[]	0	0	0	0	[]	0	0	1	24	5	1	週1～4日未満	0	['乾燥大麻']	['“ハイ”になること（高揚感、多幸感）']	[]	0	0	[]				0	0	0	0	0	0	['タバコ', 'お酒']	タバコ	お酒	大麻			0			0	[]
1/21/2021 17:50:33	1	1	49	1	1	1	高校卒業	0	0	[]	0	0	0	1	['統合失調症']	1	0	1	24	25	1	月1回未満	0	['乾燥大麻']	['気ばらし、リラックスのための気分転換']	['大麻への強い渇望がある']	0	0	[]				0	0	0	0	0	0	['お酒', '自然系の幻覚剤（幻覚キノコ、アヤワスカ、ペヨーテなど）', '幻覚薬（LSD、MDMAなど）']	お酒	大麻	幻覚薬	自然系の幻覚剤		1	1回	使用をやめた	0	[]
1/21/2021 17:50:45	1	1	29	1	1	1	短大・専門学校卒業	1	0	[]	0	0	0	0	[]	0	0	1	24	5	1	月1回～週1回未満	0	['乾燥大麻', '大麻樹脂（ハシシ、ワックス）', '電子タバコ', 'エディブル（食品）']	['気ばらし、リラックスのための気分転換', '身体的苦痛（痛み、しびれ、めまい、不眠など）の緩和']	[]	0	0	[]				0	0	0	0	0	0	['お酒']	お酒	大麻				0			0	[]
1/21/2021 17:50:58	1	1	39	1	1	1	短大・専門学校卒業	1	0	[]	0	0	0	0	[]	0	0	1	24	15	1	週1～4日未満	0	['乾燥大麻', '大麻樹脂（ハシシ、ワックス）', '電子タバコ', 'エディブル（食品）']	['“ハイ”になること（高揚感、多幸感）', '気ばらし、リラックスのための気分転換', '仕事、学業、家事などのパフォーマンス向上', '心理的苦痛（不安、あせり、抑うつ気分など）の緩和', '身体的苦痛（痛み、しびれ、めまい、不眠など）の緩和', '神秘的・宗教的体験', '性感の増強']	[]	0	0	[]				0	0	0	0	0	0	['タバコ', 'お酒', 'コカイン', '幻覚薬（LSD、MDMAなど）']	お酒	タバコ	大麻			0			0	[]
1/21/2021 17:50:59	1	1	29	1	1	1	高校卒業	1	0	[]	0	0	0	0	[]	1	0	1	24	5	1	月1回未満	0	['乾燥大麻', '大麻樹脂（ハシシ、ワックス）']	['気ばらし、リラックスのための気分転換', '心理的苦痛（不安、あせり、抑うつ気分など）の緩和']	[]	0	0	[]				0	0	0	0	0	0	['タバコ', 'お酒']	お酒	タバコ	大麻			0			0	[]
1/21/2021 17:51:06	1	1	59	1	1	1	大学卒業	1	0	[]	0	0	0	0	[]	0	0	1	19	40	1	月1回～週1回未満	0	['乾燥大麻', '大麻樹脂（ハシシ、ワックス）', '電子タバコ', 'エディブル（食品）']	['“ハイ”になること（高揚感、多幸感）', '気ばらし、リラックスのための気分転換', '仕事、学業、家事などのパフォーマンス向上', '仲間意識の強化、所属感の向上', '心理的苦痛（不安、あせり、抑うつ気分など）の緩和', '身体的苦痛（痛み、しびれ、めまい、不眠など）の緩和', '神秘的・宗教的体験', '性感の増強']	[]	0	1	['不安', '嘔気、嘔吐']	2~5回	大した問題ではなかった	数分から数時間	0	0	0	0	0	0	['タバコ', 'お酒', '覚せい剤', 'シンナー', 'コカイン', '自然系の幻覚剤（幻覚キノコ、アヤワスカ、ペヨーテなど）', '幻覚薬（LSD、MDMAなど）', 'オピオイド（ヘロイン、モルヒネ、あへん、医療用麻薬）', 'ベンゾジアゼピン系睡眠薬', '市販薬（咳止めなど）']	お酒	タバコ	シンナー	市販薬	大麻	0			1	['覚醒剤']
1/21/2021 17:51:14	1	1	34	0	1	1	大学卒業	1	0	[]	0	0	0	0	[]	0	0	1	19	15	1	月1回～週1回未満	0	['乾燥大麻', '大麻樹脂（ハシシ、ワックス）', '電子タバコ', 'エディブル（食品）']	['気ばらし、リラックスのための気分転換', '身体的苦痛（痛み、しびれ、めまい、不眠など）の緩和']	[]	0	0	[]				0	0	0	0	0	0	['タバコ', 'お酒', '覚せい剤', '幻覚薬（LSD、MDMAなど）', 'オピオイド（ヘロイン、モルヒネ、あへん、医療用麻薬）', 'ベンゾジアゼピン系睡眠薬']	お酒	タバコ	覚醒剤	ベンゾジアゼピン系睡眠薬	大麻	1	1回	変わらない	0	[]
1/21/2021 17:51:17	1	1	24	1	1	1	高校卒業	1	0	[]	0	0	0	0	[]	0	0	1	19	5	1	週4日以上	0	['乾燥大麻', '大麻樹脂（ハシシ、ワックス）', '電子タバコ']	['“ハイ”になること（高揚感、多幸感）', '気ばらし、リラックスのための気分転換', '仕事、学業、家事などのパフォーマンス向上', '仲間意識の強化、所属感の向上', '身体的苦痛（痛み、しびれ、めまい、不眠など）の緩和', '病気の治癒（がんの副作用緩和、など）', '性感の増強', 'その他']	['物理的に危険な状況でも大麻を継続的に使用する（例：自動車の運転など）']	0	1	['嘔気、嘔吐']	2~5回	大した問題ではなかった	数分から数時間	0	0	0	0	0	0	['お酒', '幻覚薬（LSD、MDMAなど）']	タバコ	お酒	大麻	幻覚薬	該当なし	0			0	[]
1/21/2021 17:51:26	1	1	24	1	1	1	高校卒業	1	1	['不安障害']	19	1	0	0	[]	0	0	1	19	5	1	週4日以上	0	['乾燥大麻', '電子タバコ', 'エディブル（食品）']	['“ハイ”になること（高揚感、多幸感）', '気ばらし、リラックスのための気分転換', '仲間意識の強化、所属感の向上', '心理的苦痛（不安、あせり、抑うつ気分など）の緩和']	[]	0	1	['妄想']	2~5回	大した問題ではなかった	数分から数時間	1	0	0	0	0	0	['タバコ', 'お酒']	お酒	大麻	タバコ			0			0	[]
1/21/2021 17:51:35	1	1	39	1	1	1	短大・専門学校卒業	1	0	[]	0	0	0	0	[]	0	0	1	19	20	1	週4日以上	0	['乾燥大麻', '大麻樹脂（ハシシ、ワックス）', '電子タバコ', 'エディブル（食品）']	['“ハイ”になること（高揚感、多幸感）', '気ばらし、リラックスのための気分転換', '仕事、学業、家事などのパフォーマンス向上', '仲間意識の強化、所属感の向上', '性感の増強']	['大麻を入手、使用するために多くの時間を費やす', '大麻への強い渇望がある', '極端な耐性がついてくる']	1	0	[]				0	0	0	0	1	0	['タバコ', 'お酒', 'コカイン', '自然系の幻覚剤（幻覚キノコ、アヤワスカ、ペヨーテなど）', '幻覚薬（LSD、MDMAなど）']	タバコ	お酒	自然系の幻覚剤	大麻	幻覚薬	0			0	[]
1/21/2021 17:52:28	1	1	44	1	1	1	高校卒業	1	0	[]	0	0	0	0	[]	0	0	1	24	20	1	週1～4日未満	0	['乾燥大麻', '大麻樹脂（ハシシ、ワックス）', 'エディブル（食品）']	['気ばらし、リラックスのための気分転換', '身体的苦痛（痛み、しびれ、めまい、不眠など）の緩和']	[]	0	0	[]				0	0	0	0	0	0	['タバコ', 'お酒']	お酒	タバコ	大麻			0			0	[]
1/21/2021 17:52:44	1	1	59	1	1	1	大学卒業	1	0	[]	0	0	0	0	[]	0	0	1	19	40	0		19	['乾燥大麻', '大麻樹脂（ハシシ、ワックス）']	['“ハイ”になること（高揚感、多幸感）', '気ばらし、リラックスのための気分転換', '神秘的・宗教的体験', '性感の増強']	['意図したより大量、または長期間に使用してしまう', '大麻のため、他の活動が疎かになる']	1	1	['不安']	2~5回	大した問題ではなかった	数分から数時間	0	0	0	0	0	0	['タバコ', 'お酒', '覚せい剤', 'シンナー', 'コカイン', '自然系の幻覚剤（幻覚キノコ、アヤワスカ、ペヨーテなど）', '幻覚薬（LSD、MDMAなど）', 'オピオイド（ヘロイン、モルヒネ、あへん、医療用麻薬）']	タバコ	大麻	お酒	オピオイド	幻覚薬	0			0	[]
1/21/2021 17:53:24	1	1	19	1	1	1	高校卒業	1	0	[]	0	0	0	0	[]	0	0	1	19	0	1	月1回～週1回未満	0	['乾燥大麻', '電子タバコ', 'エディブル（食品）']	['神秘的・宗教的体験']	[]	0	0	[]				0	0	0	0	0	0	['タバコ', 'お酒', '幻覚薬（LSD、MDMAなど）', 'ベンゾジアゼピン系睡眠薬', '市販薬（咳止めなど）']	お酒	タバコ	市販薬	大麻	幻覚薬	0			0	[]
1/21/2021 17:53:58	1	1	39	1	1	1	高校卒業	1	0	[]	0	0	0	0	[]	0	0	1	24	15	1	月1回～週1回未満	0	['乾燥大麻']	['気ばらし、リラックスのための気分転換', '心理的苦痛（不安、あせり、抑うつ気分など）の緩和']	[]	0	0	[]				0	0	0	0	0	0	['タバコ', 'お酒', '幻覚薬（LSD、MDMAなど）', 'ベンゾジアゼピン系睡眠薬', '市販薬（咳止めなど）']	タバコ	お酒	大麻	幻覚薬	該当なし	1	1回	使用をやめた	0	[]
1/21/2021 17:54:05	1	1	29	1	1	1	中学卒業	1	0	[]	0	0	0	0	[]	0	0	1	19	10	1	週4日以上	0	['乾燥大麻', '大麻樹脂（ハシシ、ワックス）', '電子タバコ', 'エディブル（食品）']	['“ハイ”になること（高揚感、多幸感）', '気ばらし、リラックスのための気分転換', '仕事、学業、家事などのパフォーマンス向上', '仲間意識の強化、所属感の向上', '心理的苦痛（不安、あせり、抑うつ気分など）の緩和', '身体的苦痛（痛み、しびれ、めまい、不眠など）の緩和', '病気の治癒（がんの副作用緩和、など）']	[]	0	1	['不安']	1回	大した問題ではなかった	数分から数時間	0	0	0	0	0	0	['タバコ', 'お酒', 'シンナー', 'コカイン', '幻覚薬（LSD、MDMAなど）']	タバコ	お酒	シンナー	大麻	幻覚薬	0			0	[]
1/21/2021 17:54:06	1	1	34	0	1	1	高校卒業	1	0	[]	0	0	0	0	[]	0	0	1	19	15	1	週4日以上	0	['乾燥大麻', '大麻樹脂（ハシシ、ワックス）', '電子タバコ', 'エディブル（食品）']	['“ハイ”になること（高揚感、多幸感）', '気ばらし、リラックスのための気分転換', '仕事、学業、家事などのパフォーマンス向上', '身体的苦痛（痛み、しびれ、めまい、不眠など）の緩和', 'その他']	[]	0	1	['嘔気、嘔吐']	2~5回	苦痛を伴うが自分一人で対応できた	数分から数時間	0	0	0	0	0	0	['タバコ', 'お酒', '幻覚薬（LSD、MDMAなど）', '市販薬（咳止めなど）']	市販薬	タバコ	お酒	大麻	自然系の幻覚剤	0			0	[]
1/21/2021 17:54:22	1	1	29	1	1	1	高校卒業	1	0	[]	0	0	0	0	[]	0	0	1	24	5	1	週4日以上	0	['乾燥大麻']	['身体的苦痛（痛み、しびれ、めまい、不眠など）の緩和']	['大麻によって健康被害が出ているとわかっても使用を続ける', '極端な耐性がついてくる']	1	0	[]				0	0	0	0	0	0	['タバコ', 'お酒']	タバコ	お酒	大麻			0			0	[]
1/21/2021 17:54:31	1	1	24	1	1	1	高校卒業	1	0	[]	0	0	0	0	[]	0	0	1	24	0	1	週1～4日未満	0	['乾燥大麻', '電子タバコ']	['“ハイ”になること（高揚感、多幸感）', '気ばらし、リラックスのための気分転換', '仲間意識の強化、所属感の向上', '身体的苦痛（痛み、しびれ、めまい、不眠など）の緩和', '性感の増強']	[]	0	0	[]				0	0	0	0	0	0	['タバコ', 'お酒']	お酒	タバコ	大麻	該当なし	該当なし	0			0	[]
1/21/2021 17:55:12	1	1	49	1	1	1	短大・専門学校卒業	1	1	['その他']	39	0	0	0	[]	0	0	1	24	25	1	月1回未満	0	['乾燥大麻', '大麻樹脂（ハシシ、ワックス）']	['気ばらし、リラックスのための気分転換', '性感の増強']	[]	0	1	['嘔気、嘔吐']	2~5回	大した問題ではなかった	数分から数時間	0	0	0	0	0	0	['タバコ', 'お酒']	タバコ	お酒	大麻	該当なし	該当なし	0			0	[]
1/21/2021 17:55:17	1	1	49	1	1	1	大学卒業	1	0	[]	0	0	0	0	[]	0	0	1	24	25	1	月1回～週1回未満	0	['乾燥大麻']	['“ハイ”になること（高揚感、多幸感）', '気ばらし、リラックスのための気分転換', '仕事、学業、家事などのパフォーマンス向上', '神秘的・宗教的体験']	[]	0	0	[]				0	0	0	0	0	0	['お酒', 'コカイン', '自然系の幻覚剤（幻覚キノコ、アヤワスカ、ペヨーテなど）', '幻覚薬（LSD、MDMAなど）', 'オピオイド（ヘロイン、モルヒネ、あへん、医療用麻薬）']	お酒	タバコ	大麻			0			0	[]
1/21/2021 17:56:08	1	1	24	0	1	1	高校卒業	1	1	['注意欠陥・多動症候群（ADHD）']	19	1	0	0	[]	0	0	1	24	0	0		24	['乾燥大麻', '大麻樹脂（ハシシ、ワックス）', 'エディブル（食品）']	['“ハイ”になること（高揚感、多幸感）']	[]	0	0	[]				0	0	0	0	0	0	['タバコ', 'お酒', '幻覚薬（LSD、MDMAなど）']	お酒	タバコ	幻覚薬	大麻		0			0	[]
1/21/2021 17:56:36	1	1	29	1	1	1	高校卒業	1	0	[]	0	0	0	1	['気分障害（うつ病、うつ状態、双極性障害）']	0	0	1	24	5	1	週4日以上	0	['乾燥大麻']	['“ハイ”になること（高揚感、多幸感）', '気ばらし、リラックスのための気分転換', '心理的苦痛（不安、あせり、抑うつ気分など）の緩和', '性感の増強']	[]	0	0	[]				0	0	0	0	0	0	['タバコ', 'お酒']	お酒	タバコ	大麻			0			0	[]
1/21/2021 17:56:49	1	1	44	1	1	1	大学卒業	1	0	[]	0	0	0	0	[]	0	0	1	39	5	1	週4日以上	0	['乾燥大麻']	['気ばらし、リラックスのための気分転換', '心理的苦痛（不安、あせり、抑うつ気分など）の緩和', '身体的苦痛（痛み、しびれ、めまい、不眠など）の緩和', '性感の増強']	[]	0	1	['その他']	2~5回	大した問題ではなかった	数分から数時間	0	0	0	0	0	0	['タバコ', 'お酒']	お酒	タバコ	大麻			0			0	[]
1/21/2021 17:56:58	1	1	34	1	1	1	大学院卒業以上	1	0	[]	0	0	0	0	[]	0	0	1	24	10	1	週4日以上	0	['乾燥大麻', '大麻樹脂（ハシシ、ワックス）', 'エディブル（食品）']	['“ハイ”になること（高揚感、多幸感）', '気ばらし、リラックスのための気分転換', '仕事、学業、家事などのパフォーマンス向上', '心理的苦痛（不安、あせり、抑うつ気分など）の緩和', '身体的苦痛（痛み、しびれ、めまい、不眠など）の緩和', '病気の治癒（がんの副作用緩和、など）', 'その他']	[]	0	1	['不安']	1回	大した問題ではなかった	数分から数時間	0	0	0	0	0	0	['タバコ', 'お酒', 'コカイン', '幻覚薬（LSD、MDMAなど）', 'ベンゾジアゼピン系睡眠薬']	タバコ	お酒	大麻			0			0	[]
1/21/2021 17:57:13	1	1	54	1	1	1	中学卒業	1	0	[]	0	0	0	0	[]	0	0	1	24	30	1	週1～4日未満	0	['乾燥大麻', '大麻樹脂（ハシシ、ワックス）', '電子タバコ', 'エディブル（食品）']	['“ハイ”になること（高揚感、多幸感）', '気ばらし、リラックスのための気分転換', '仕事、学業、家事などのパフォーマンス向上', '心理的苦痛（不安、あせり、抑うつ気分など）の緩和', '身体的苦痛（痛み、しびれ、めまい、不眠など）の緩和']	[]	0	1	['その他']	2~5回	大した問題ではなかった	数分から数時間	0	0	0	0	0	0	['タバコ', 'お酒', '覚せい剤', 'シンナー', 'コカイン', '自然系の幻覚剤（幻覚キノコ、アヤワスカ、ペヨーテなど）', '幻覚薬（LSD、MDMAなど）']	タバコ	シンナー	お酒	大麻	自然系の幻覚剤	0			0	[]
1/21/2021 17:57:16	1	1	34	1	1	1	大学卒業	1	0	[]	0	0	0	0	[]	0	0	1	24	10	0		24	['乾燥大麻', '大麻樹脂（ハシシ、ワックス）', '電子タバコ', 'エディブル（食品）']	['“ハイ”になること（高揚感、多幸感）', '気ばらし、リラックスのための気分転換', '心理的苦痛（不安、あせり、抑うつ気分など）の緩和', '身体的苦痛（痛み、しびれ、めまい、不眠など）の緩和', '性感の増強']	['意図したより大量、または長期間に使用してしまう']	0	0	[]				0	0	0	0	0	0	['タバコ', 'お酒']	タバコ	お酒	大麻			0			0	[]
1/21/2021 17:58:00	1	1	29	1	1	1	短大・専門学校卒業	1	0	[]	0	0	0	0	[]	0	0	1	19	10	1	月1回～週1回未満	0	['乾燥大麻', '大麻樹脂（ハシシ、ワックス）', '電子タバコ', 'エディブル（食品）']	['“ハイ”になること（高揚感、多幸感）', '気ばらし、リラックスのための気分転換', '仕事、学業、家事などのパフォーマンス向上', '仲間意識の強化、所属感の向上', '心理的苦痛（不安、あせり、抑うつ気分など）の緩和', '性感の増強']	[]	0	0	[]				0	0	0	0	0	0	['タバコ', 'お酒']	お酒	タバコ	大麻			0			0	[]
1/21/2021 17:58:18	1	1	24	1	1	1	中学卒業	1	0	[]	0	0	0	0	[]	0	0	1	19	5	1	週1～4日未満	0	['乾燥大麻', '大麻樹脂（ハシシ、ワックス）', '電子タバコ', 'エディブル（食品）']	['気ばらし、リラックスのための気分転換', '仕事、学業、家事などのパフォーマンス向上', '仲間意識の強化、所属感の向上', '心理的苦痛（不安、あせり、抑うつ気分など）の緩和', '身体的苦痛（痛み、しびれ、めまい、不眠など）の緩和']	[]	0	0	[]				0	0	0	0	0	0	['タバコ', 'お酒']	タバコ	お酒	大麻			0			0	[]
1/21/2021 17:58:18	1	1	44	1	1	1	大学卒業	1	1	['気分障害（うつ病、うつ状態、双極性障害）']	24	1	0	0	[]	0	0	1	24	20	1	月1回未満	0	['乾燥大麻', '大麻樹脂（ハシシ、ワックス）']	['神秘的・宗教的体験']	[]	0	0	[]				0	0	0	0	0	0	['タバコ', 'お酒']	お酒	タバコ	大麻	該当なし	該当なし	0			0	[]
1/21/2021 17:59:24	1	1	54	1	1	1	大学卒業	1	0	[]	0	0	0	0	[]	1	0	1	19	35	1	週4日以上	0	['乾燥大麻', '大麻樹脂（ハシシ、ワックス）', 'エディブル（食品）']	['“ハイ”になること（高揚感、多幸感）', '気ばらし、リラックスのための気分転換', '心理的苦痛（不安、あせり、抑うつ気分など）の緩和', '身体的苦痛（痛み、しびれ、めまい、不眠など）の緩和']	[]	0	1	['不安', 'その他']	2~5回	大した問題ではなかった	数分から数時間	0	0	0	0	0	0	['タバコ', 'お酒', 'コカイン', '自然系の幻覚剤（幻覚キノコ、アヤワスカ、ペヨーテなど）']	タバコ	お酒	大麻	自然系の幻覚剤	コカイン	0			0	[]
1/21/2021 17:59:33	1	1	49	0	1	1	大学卒業	1	0	[]	0	0	0	0	[]	0	0	1	19	30	1	月1回未満	0	['乾燥大麻', '大麻樹脂（ハシシ、ワックス）', 'エディブル（食品）']	['気ばらし、リラックスのための気分転換']	[]	0	1	['不安', 'その他']	2~5回	他者の助けを必要とした	数分から数時間	0	0	0	0	0	0	['タバコ', 'お酒', '自然系の幻覚剤（幻覚キノコ、アヤワスカ、ペヨーテなど）']	お酒	タバコ	大麻			0			0	[]
1/21/2021 17:59:43	1	1	39	1	1	1	短大・専門学校卒業	1	0	[]	0	0	0	0	[]	0	0	1	19	20	1	週1～4日未満	0	['乾燥大麻', '大麻樹脂（ハシシ、ワックス）']	['“ハイ”になること（高揚感、多幸感）', '気ばらし、リラックスのための気分転換', '仕事、学業、家事などのパフォーマンス向上', '神秘的・宗教的体験']	[]	0	0	[]				0	0	0	0	0	0	['タバコ', 'お酒', '自然系の幻覚剤（幻覚キノコ、アヤワスカ、ペヨーテなど）']	タバコ	お酒	大麻	自然系の幻覚剤		0			0	[]
1/21/2021 17:59:45	1	1	39	1	1	1	短大・専門学校卒業	1	0	[]	0	0	0	0	[]	0	0	1	19	20	0		34	['乾燥大麻', '電子タバコ', 'エディブル（食品）']	['“ハイ”になること（高揚感、多幸感）', '気ばらし、リラックスのための気分転換', '神秘的・宗教的体験', '性感の増強']	[]	0	1	['嘔気、嘔吐']	2~5回	大した問題ではなかった	数分から数時間	0	0	0	0	0	0	['タバコ', 'お酒', '幻覚薬（LSD、MDMAなど）', '市販薬（咳止めなど）']	市販薬	タバコ	お酒	幻覚薬		0			0	[]
1/21/2021 18:00:19	1	1	29	0	1	1	大学卒業	1	1	['気分障害（うつ病、うつ状態、双極性障害）']	29	1	0	1	['気分障害（うつ病、うつ状態、双極性障害）']	0	0	1	29	0	1	月1回～週1回未満	0	['乾燥大麻', '電子タバコ']	['気ばらし、リラックスのための気分転換', '身体的苦痛（痛み、しびれ、めまい、不眠など）の緩和', '性感の増強']	[]	0	0	[]				0	0	0	0	0	0	['タバコ', 'お酒', '幻覚薬（LSD、MDMAなど）']	お酒	タバコ	大麻	幻覚薬	該当なし	0			0	[]
1/21/2021 18:00:43	1	1	24	1	1	1	短大・専門学校卒業	1	1	['気分障害（うつ病、うつ状態、双極性障害）']	24	1	0	0	[]	1	1	1	19	5	1	週4日以上	0	['乾燥大麻', '大麻樹脂（ハシシ、ワックス）']	['“ハイ”になること（高揚感、多幸感）', '心理的苦痛（不安、あせり、抑うつ気分など）の緩和', '身体的苦痛（痛み、しびれ、めまい、不眠など）の緩和']	[]	0	0	[]				0	0	0	0	0	0	['タバコ', 'お酒']	お酒	タバコ	大麻			0			0	[]
1/21/2021 18:01:03	1	1	24	1	1	1	中学卒業	0	1	['気分障害（うつ病、うつ状態、双極性障害）', 'その他']	19	1	1	0	[]	0	0	1	19	5	0		24	['乾燥大麻']	['“ハイ”になること（高揚感、多幸感）', '気ばらし、リラックスのための気分転換', '仕事、学業、家事などのパフォーマンス向上', '心理的苦痛（不安、あせり、抑うつ気分など）の緩和', '性感の増強']	[]	0	0	[]				0	0	0	0	0	0	['タバコ', 'お酒', '覚せい剤', '市販薬（咳止めなど）']	タバコ	お酒	大麻	覚醒剤		0			0	[]
1/21/2021 18:04:37	1	1	29	1	1	1	高校卒業	1	0	[]	0	0	0	0	[]	0	0	1	19	10	1	週4日以上	0	['乾燥大麻', '大麻樹脂（ハシシ、ワックス）', '電子タバコ', 'エディブル（食品）']	['“ハイ”になること（高揚感、多幸感）', '気ばらし、リラックスのための気分転換', '仕事、学業、家事などのパフォーマンス向上', '仲間意識の強化、所属感の向上', '心理的苦痛（不安、あせり、抑うつ気分など）の緩和', '身体的苦痛（痛み、しびれ、めまい、不眠など）の緩和', '神秘的・宗教的体験', '性感の増強', 'その他']	['物理的に危険な状況でも大麻を継続的に使用する（例：自動車の運転など）', '大麻によって健康被害が出ているとわかっても使用を続ける']	1	1	['嘔気、嘔吐']	6~10回	大した問題ではなかった	数分から数時間	0	0	0	0	0	1	['タバコ', 'お酒', '覚せい剤', 'コカイン', '自然系の幻覚剤（幻覚キノコ、アヤワスカ、ペヨーテなど）', '幻覚薬（LSD、MDMAなど）', '市販薬（咳止めなど）']	お酒	タバコ	大麻	コカイン	幻覚薬	1	3回	変わらない	0	[]
1/21/2021 18:04:52	1	1	29	1	1	1	高校卒業	1	0	[]	0	0	0	0	[]	0	0	1	19	10	1	週4日以上	0	['乾燥大麻', '大麻樹脂（ハシシ、ワックス）', '電子タバコ', 'エディブル（食品）']	['“ハイ”になること（高揚感、多幸感）', '気ばらし、リラックスのための気分転換', '仕事、学業、家事などのパフォーマンス向上', '仲間意識の強化、所属感の向上', '心理的苦痛（不安、あせり、抑うつ気分など）の緩和', '身体的苦痛（痛み、しびれ、めまい、不眠など）の緩和', '神秘的・宗教的体験', '性感の増強', 'その他']	['物理的に危険な状況でも大麻を継続的に使用する（例：自動車の運転など）', '大麻によって健康被害が出ているとわかっても使用を続ける']	1	1	['嘔気、嘔吐']	6~10回	大した問題ではなかった	数分から数時間	0	0	0	0	0	1	['タバコ', 'お酒', '覚せい剤', 'コカイン', '自然系の幻覚剤（幻覚キノコ、アヤワスカ、ペヨーテなど）', '幻覚薬（LSD、MDMAなど）', '市販薬（咳止めなど）']	お酒	タバコ	大麻	コカイン	幻覚薬	1	3回	変わらない	0	[]
1/21/2021 18:05:01	1	1	39	1	1	1	高校卒業	1	0	[]	0	0	0	0	[]	0	0	1	24	15	1	週4日以上	0	['乾燥大麻', '電子タバコ']	['“ハイ”になること（高揚感、多幸感）', '気ばらし、リラックスのための気分転換', '仕事、学業、家事などのパフォーマンス向上', '仲間意識の強化、所属感の向上', '心理的苦痛（不安、あせり、抑うつ気分など）の緩和', '身体的苦痛（痛み、しびれ、めまい、不眠など）の緩和', '性感の増強']	['意図したより大量、または長期間に使用してしまう']	0	1	['嘔気、嘔吐']	2~5回	大した問題ではなかった	数分から数時間	0	0	0	0	0	0	['タバコ', 'お酒', '市販薬（咳止めなど）']	市販薬	タバコ	お酒	大麻		0			0	[]
1/21/2021 18:06:28	1	1	49	0	1	1	短大・専門学校卒業	1	1	['気分障害（うつ病、うつ状態、双極性障害）']	34	1	0	1	['気分障害（うつ病、うつ状態、双極性障害）']	1	1	1	24	25	1	週4日以上	0	['乾燥大麻', '大麻樹脂（ハシシ、ワックス）', '電子タバコ']	['“ハイ”になること（高揚感、多幸感）', '気ばらし、リラックスのための気分転換', '仕事、学業、家事などのパフォーマンス向上', '心理的苦痛（不安、あせり、抑うつ気分など）の緩和', '身体的苦痛（痛み、しびれ、めまい、不眠など）の緩和']	[]	0	0	[]				0	0	0	0	0	0	['タバコ', 'お酒', '覚せい剤', 'シンナー', '自然系の幻覚剤（幻覚キノコ、アヤワスカ、ペヨーテなど）', '幻覚薬（LSD、MDMAなど）']	タバコ	お酒	覚醒剤	自然系の幻覚剤	大麻	0			0	[]
1/21/2021 18:06:45	1	1	39	1	1	1	中学卒業	1	0	[]	0	0	0	0	[]	0	0	1	24	15	0		34	['乾燥大麻']	['“ハイ”になること（高揚感、多幸感）', '気ばらし、リラックスのための気分転換', '心理的苦痛（不安、あせり、抑うつ気分など）の緩和']	[]	0	0	[]				0	0	0	0	0	0	['タバコ', 'お酒', '覚せい剤', 'コカイン', '市販薬（咳止めなど）']	タバコ	大麻	お酒	覚醒剤		0			0	[]
1/21/2021 18:06:47	1	1	49	1	1	1	短大・専門学校卒業	1	0	[]	0	0	0	0	[]	0	0	1	19	30	1	月1回～週1回未満	0	['乾燥大麻']	['“ハイ”になること（高揚感、多幸感）', '気ばらし、リラックスのための気分転換', '身体的苦痛（痛み、しびれ、めまい、不眠など）の緩和']	[]	0	0	[]				0	0	0	0	0	0	['タバコ', 'お酒', '自然系の幻覚剤（幻覚キノコ、アヤワスカ、ペヨーテなど）', '幻覚薬（LSD、MDMAなど）']	タバコ	お酒	大麻	幻覚薬	自然系の幻覚剤	1	1回	使用が減った	0	[]
1/21/2021 18:06:59	1	1	39	1	1	1	大学卒業	1	0	[]	0	0	0	0	[]	0	0	1	19	20	0		34	['乾燥大麻', '電子タバコ']	['“ハイ”になること（高揚感、多幸感）', '気ばらし、リラックスのための気分転換', '身体的苦痛（痛み、しびれ、めまい、不眠など）の緩和', '性感の増強']	[]	0	0	[]				0	0	0	0	0	0	['タバコ', 'お酒', '幻覚薬（LSD、MDMAなど）']	お酒	大麻	タバコ			0			0	[]
1/21/2021 18:07:01	1	1	49	1	1	1	短大・専門学校卒業	1	0	[]	0	0	0	0	[]	0	0	1	19	30	0		39	['乾燥大麻', '大麻樹脂（ハシシ、ワックス）']	['気ばらし、リラックスのための気分転換', '仕事、学業、家事などのパフォーマンス向上', '身体的苦痛（痛み、しびれ、めまい、不眠など）の緩和']	[]	0	0	[]				0	0	0	0	0	0	['タバコ', 'お酒', '覚せい剤', 'シンナー', '幻覚薬（LSD、MDMAなど）', 'オピオイド（ヘロイン、モルヒネ、あへん、医療用麻薬）']	タバコ	シンナー	お酒	大麻	覚醒剤	0			0	[]
1/21/2021 18:07:22	1	1	44	0	1	1	高校卒業	1	0	[]	0	0	0	0	[]	0	0	1	19	25	0		34	['乾燥大麻', '大麻樹脂（ハシシ、ワックス）']	['“ハイ”になること（高揚感、多幸感）', '気ばらし、リラックスのための気分転換', '神秘的・宗教的体験']	[]	0	1	['不安']	1回	大した問題ではなかった	数分から数時間	0	0	0	1	0	0	['タバコ', 'お酒']	お酒	タバコ	大麻			0			0	[]
1/21/2021 18:07:45	1	1	24	0	1	1	短大・専門学校卒業	1	0	[]	0	0	0	0	[]	0	0	1	24	0	1	月1回未満	0	['乾燥大麻']	['“ハイ”になること（高揚感、多幸感）', '気ばらし、リラックスのための気分転換', '仕事、学業、家事などのパフォーマンス向上']	[]	0	0	[]				0	0	0	0	0	0	['タバコ', 'お酒']	お酒	タバコ	大麻			0			0	[]
1/21/2021 18:07:52	1	1	59	1	1	1	大学卒業	1	0	[]	0	0	0	0	[]	0	0	1	24	35	1	月1回～週1回未満	0	['乾燥大麻', '大麻樹脂（ハシシ、ワックス）', '電子タバコ', 'エディブル（食品）']	['“ハイ”になること（高揚感、多幸感）', '気ばらし、リラックスのための気分転換', '性感の増強']	['意図したより大量、または長期間に使用してしまう', '大麻のため、他の活動が疎かになる', '離脱症状が出現する']	1	1	['嘔気、嘔吐']	1回	大した問題ではなかった	数分から数時間	0	0	0	0	1	0	['タバコ', '覚せい剤', 'シンナー', '自然系の幻覚剤（幻覚キノコ、アヤワスカ、ペヨーテなど）', 'オピオイド（ヘロイン、モルヒネ、あへん、医療用麻薬）']	タバコ	シンナー	大麻	覚醒剤	自然系の幻覚剤	0			0	[]
1/21/2021 18:07:57	1	1	39	0	1	1	中学卒業	1	1	['統合失調症']	24	1	1	0	[]	0	0	1	19	20	0		34	['乾燥大麻']	['“ハイ”になること（高揚感、多幸感）', '気ばらし、リラックスのための気分転換', '仕事、学業、家事などのパフォーマンス向上', '仲間意識の強化、所属感の向上', '心理的苦痛（不安、あせり、抑うつ気分など）の緩和', '身体的苦痛（痛み、しびれ、めまい、不眠など）の緩和']	[]	0	0	[]				0	0	0	0	0	0	['タバコ', 'お酒', '覚せい剤', '幻覚薬（LSD、MDMAなど）']	タバコ	お酒	覚醒剤	幻覚薬	大麻	0			0	[]
1/21/2021 18:07:57	1	1	44	1	1	1	短大・専門学校卒業	1	0	[]	0	0	0	0	[]	0	0	1	19	25	1	週1～4日未満	0	['乾燥大麻', '大麻樹脂（ハシシ、ワックス）']	['気ばらし、リラックスのための気分転換', '仕事、学業、家事などのパフォーマンス向上', '心理的苦痛（不安、あせり、抑うつ気分など）の緩和', '身体的苦痛（痛み、しびれ、めまい、不眠など）の緩和']	[]	0	0	[]				0	0	0	0	0	0	['タバコ']	タバコ	大麻				0			0	[]
1/21/2021 18:08:35	1	1	54	1	1	1	大学卒業	1	1	['気分障害（うつ病、うつ状態、双極性障害）']	34	1	1	1	['気分障害（うつ病、うつ状態、双極性障害）']	0	0	1	54	0	1	月1回未満	0	['乾燥大麻']	['気ばらし、リラックスのための気分転換', '心理的苦痛（不安、あせり、抑うつ気分など）の緩和']	[]	0	0	[]				0	0	0	0	0	0	['タバコ', 'お酒']	タバコ	お酒	大麻	該当なし	該当なし	0			0	[]
1/21/2021 18:08:41	1	1	19	1	1	1	短大・専門学校卒業	1	0	[]	0	0	0	0	[]	0	0	1	19	0	1	週4日以上	0	['乾燥大麻', '大麻樹脂（ハシシ、ワックス）', '電子タバコ', 'エディブル（食品）']	['気ばらし、リラックスのための気分転換', '心理的苦痛（不安、あせり、抑うつ気分など）の緩和', '身体的苦痛（痛み、しびれ、めまい、不眠など）の緩和', '病気の治癒（がんの副作用緩和、など）']	[]	0	1	['嘔気、嘔吐']	2~5回	大した問題ではなかった	数分から数時間	0	0	0	0	0	0	['タバコ', 'お酒', 'コカイン', '自然系の幻覚剤（幻覚キノコ、アヤワスカ、ペヨーテなど）', '幻覚薬（LSD、MDMAなど）', '市販薬（咳止めなど）']	お酒	タバコ	大麻	幻覚薬	自然系の幻覚剤	0			0	[]
1/21/2021 18:08:56	1	1	24	1	1	1	高校卒業	1	0	[]	0	0	0	0	[]	0	0	1	19	5	1	月1回未満	0	['乾燥大麻', '大麻樹脂（ハシシ、ワックス）', 'エディブル（食品）']	['“ハイ”になること（高揚感、多幸感）', '気ばらし、リラックスのための気分転換', '仕事、学業、家事などのパフォーマンス向上', '心理的苦痛（不安、あせり、抑うつ気分など）の緩和']	['大麻を入手、使用するために多くの時間を費やす']	0	0	[]				0	0	0	0	0	0	['タバコ', 'お酒']	タバコ	お酒	大麻			0			0	[]
1/21/2021 18:09:51	1	1	24	1	1	1	大学卒業	1	0	[]	0	0	0	0	[]	0	0	1	24	0	1	月1回未満	0	['乾燥大麻']	['気ばらし、リラックスのための気分転換', '心理的苦痛（不安、あせり、抑うつ気分など）の緩和', '神秘的・宗教的体験', '性感の増強']	[]	0	0	[]				0	0	0	0	0	0	['タバコ', 'お酒']	タバコ	お酒	大麻			0			0	[]
1/21/2021 18:10:32	1	1	24	1	1	1	高校卒業	1	0	[]	0	0	0	1	['統合失調症']	1	0	1	24	0	1	月1回～週1回未満	0	['乾燥大麻', '大麻樹脂（ハシシ、ワックス）', '電子タバコ']	['気ばらし、リラックスのための気分転換', '仕事、学業、家事などのパフォーマンス向上', '心理的苦痛（不安、あせり、抑うつ気分など）の緩和']	[]	0	1	['不安', '嘔気、嘔吐']	2~5回	苦痛を伴うが自分一人で対応できた	数分から数時間	0	0	0	0	0	0	['タバコ', 'お酒', '市販薬（咳止めなど）']	市販薬	タバコ	お酒	大麻		0			0	[]
1/21/2021 18:10:39	1	1	39	1	1	1	短大・専門学校卒業	1	0	[]	0	0	0	0	[]	0	0	1	19	20	1	月1回未満	0	['乾燥大麻', '大麻樹脂（ハシシ、ワックス）', '電子タバコ', 'エディブル（食品）']	['“ハイ”になること（高揚感、多幸感）', '気ばらし、リラックスのための気分転換', '仕事、学業、家事などのパフォーマンス向上', 'その他']	[]	0	1	['その他']	2~5回	大した問題ではなかった	数分から数時間	0	0	0	0	0	0	['タバコ', 'お酒']	タバコ	お酒	大麻			1	1回	変わらない	0	[]
1/21/2021 18:11:03	1	1	24	1	1	1	大学卒業	1	0	[]	0	0	0	1	['気分障害（うつ病、うつ状態、双極性障害）', '注意欠陥・多動症候群（ADHD）']	0	0	1	19	5	1	週1～4日未満	0	['乾燥大麻', '電子タバコ']	['“ハイ”になること（高揚感、多幸感）', '気ばらし、リラックスのための気分転換', '仕事、学業、家事などのパフォーマンス向上', '身体的苦痛（痛み、しびれ、めまい、不眠など）の緩和', '性感の増強']	[]	0	0	[]				0	0	0	0	0	0	['タバコ', 'お酒', '市販薬（咳止めなど）']	タバコ	お酒	大麻			1	1回	使用が減った	0	[]
1/21/2021 18:11:21	1	1	39	1	1	1	大学卒業	1	0	[]	0	0	0	0	[]	0	0	1	29	10	0		29	['乾燥大麻']	['気ばらし、リラックスのための気分転換']	[]	0	0	[]				0	0	0	0	0	0	['タバコ', 'お酒']	タバコ	大麻	該当なし	該当なし	該当なし	0			0	[]
1/21/2021 18:11:34	1	1	24	0	1	1	高校卒業	1	0	[]	0	0	0	0	[]	0	0	1	24	0	1	週4日以上	0	['乾燥大麻', '電子タバコ', 'エディブル（食品）']	['“ハイ”になること（高揚感、多幸感）', '気ばらし、リラックスのための気分転換', '仕事、学業、家事などのパフォーマンス向上', '心理的苦痛（不安、あせり、抑うつ気分など）の緩和', '身体的苦痛（痛み、しびれ、めまい、不眠など）の緩和']	[]	0	0	[]				0	0	0	0	0	0	['お酒', '幻覚薬（LSD、MDMAなど）', '市販薬（咳止めなど）']	お酒	大麻				0			0	[]
1/21/2021 18:11:55	1	1	34	0	1	1	大学卒業	1	1	['気分障害（うつ病、うつ状態、双極性障害）']	14	1	1	0	[]	0	1	1	19	15	1	週4日以上	0	['乾燥大麻', '電子タバコ', 'エディブル（食品）']	['“ハイ”になること（高揚感、多幸感）', '気ばらし、リラックスのための気分転換', '仕事、学業、家事などのパフォーマンス向上', '仲間意識の強化、所属感の向上', '心理的苦痛（不安、あせり、抑うつ気分など）の緩和', '身体的苦痛（痛み、しびれ、めまい、不眠など）の緩和', '病気の治癒（がんの副作用緩和、など）', '性感の増強', 'その他']	[]	0	0	[]				0	0	0	0	0	0	['タバコ']	タバコ	大麻				0			0	[]
1/21/2021 18:11:56	1	1	24	0	1	1	中学卒業	1	1	['気分障害（うつ病、うつ状態、双極性障害）', '注意欠陥・多動症候群（ADHD）', '不安障害']	19	1	0	0	[]	0	0	1	19	5	1	週4日以上	0	['乾燥大麻', '大麻樹脂（ハシシ、ワックス）', '電子タバコ', 'エディブル（食品）']	['“ハイ”になること（高揚感、多幸感）', '気ばらし、リラックスのための気分転換', '仕事、学業、家事などのパフォーマンス向上', '心理的苦痛（不安、あせり、抑うつ気分など）の緩和', '身体的苦痛（痛み、しびれ、めまい、不眠など）の緩和', '病気の治癒（がんの副作用緩和、など）', '神秘的・宗教的体験', '性感の増強']	[]	0	1	['不安']	11回以上	苦痛を伴うが自分一人で対応できた	数分から数時間	0	0	0	0	0	0	['タバコ', 'お酒', 'コカイン', '幻覚薬（LSD、MDMAなど）', '市販薬（咳止めなど）']	お酒	大麻	タバコ			0			0	[]
1/21/2021 18:11:59	1	1	44	1	1	1	大学卒業	1	1	['気分障害（うつ病、うつ状態、双極性障害）']	39	0	0	0	[]	0	0	1	24	20	0		44	['乾燥大麻', '大麻樹脂（ハシシ、ワックス）', 'エディブル（食品）']	['“ハイ”になること（高揚感、多幸感）', '気ばらし、リラックスのための気分転換', '身体的苦痛（痛み、しびれ、めまい、不眠など）の緩和', '性感の増強']	['意図したより大量、または長期間に使用してしまう', '大麻への強い渇望がある']	1	1	['不安', '嘔気、嘔吐']	2~5回	苦痛を伴うが自分一人で対応できた	数分から数時間	0	0	0	0	0	0	['タバコ', 'お酒', 'オピオイド（ヘロイン、モルヒネ、あへん、医療用麻薬）']	お酒	タバコ	オピオイド	大麻		0			0	[]
1/21/2021 18:12:16	1	1	19	1	1	1	中学卒業	1	0	[]	0	0	0	0	[]	0	0	1	19	0	1	週4日以上	0	['乾燥大麻', '電子タバコ']	['“ハイ”になること（高揚感、多幸感）', '気ばらし、リラックスのための気分転換', '仲間意識の強化、所属感の向上', '心理的苦痛（不安、あせり、抑うつ気分など）の緩和', '身体的苦痛（痛み、しびれ、めまい、不眠など）の緩和', '病気の治癒（がんの副作用緩和、など）']	[]	0	0	[]				0	0	0	0	0	0	['タバコ', 'お酒', '市販薬（咳止めなど）']	お酒	タバコ	大麻			0			0	[]
1/21/2021 18:12:44	1	1	44	0	1	1	高校卒業	1	0	[]	0	0	0	0	[]	1	1	1	24	20	1	月1回～週1回未満	0	['乾燥大麻', 'エディブル（食品）']	['気ばらし、リラックスのための気分転換', '心理的苦痛（不安、あせり、抑うつ気分など）の緩和', '身体的苦痛（痛み、しびれ、めまい、不眠など）の緩和']	[]	0	0	[]				0	0	0	0	0	0	['タバコ', 'お酒', '市販薬（咳止めなど）']	タバコ	お酒	大麻			0			0	[]
1/21/2021 18:13:09	1	1	44	1	1	1	高校卒業	1	0	[]	0	0	0	0	[]	0	1	1	24	20	0		24	['乾燥大麻', '大麻樹脂（ハシシ、ワックス）']	['気ばらし、リラックスのための気分転換', '心理的苦痛（不安、あせり、抑うつ気分など）の緩和', '性感の増強']	[]	0	0	[]				0	0	0	0	0	0	['タバコ', 'お酒']	タバコ	お酒	該当なし	該当なし	該当なし	0			0	[]
1/21/2021 18:13:14	1	1	64	0	1	1	大学卒業	1	0	[]	0	0	0	0	[]	0	1	1	24	40	0		59	['乾燥大麻']	['その他']	[]	0	0	[]				0	0	0	0	0	0	['タバコ', 'お酒']	タバコ	お酒				0			0	[]
1/21/2021 18:14:34	1	1	39	1	1	1	大学卒業	1	0	[]	0	0	0	0	[]	0	0	1	24	15	1	週4日以上	0	['乾燥大麻', '大麻樹脂（ハシシ、ワックス）', '電子タバコ']	['“ハイ”になること（高揚感、多幸感）', '気ばらし、リラックスのための気分転換', '仕事、学業、家事などのパフォーマンス向上']	[]	0	0	[]				0	0	0	0	1	0	['タバコ', 'お酒']	タバコ	お酒	大麻			0			0	[]
1/21/2021 18:14:43	1	1	49	1	1	1	大学卒業	1	0	[]	0	0	0	0	[]	0	0	1	19	30	1	月1回～週1回未満	0	['乾燥大麻', '大麻樹脂（ハシシ、ワックス）', '電子タバコ', 'エディブル（食品）']	['“ハイ”になること（高揚感、多幸感）', '気ばらし、リラックスのための気分転換', '仕事、学業、家事などのパフォーマンス向上', '心理的苦痛（不安、あせり、抑うつ気分など）の緩和', '身体的苦痛（痛み、しびれ、めまい、不眠など）の緩和', '性感の増強']	[]	0	0	[]				0	0	0	0	0	0	['タバコ', 'お酒', '覚せい剤', 'シンナー', 'コカイン', '自然系の幻覚剤（幻覚キノコ、アヤワスカ、ペヨーテなど）', '幻覚薬（LSD、MDMAなど）']	お酒	タバコ	シンナー	市販薬	大麻	0			0	[]
1/21/2021 18:14:52	1	1	54	0	1	1	大学卒業	1	0	[]	0	0	0	0	[]	0	0	1	29	25	1	月1回未満	0	['乾燥大麻', '大麻樹脂（ハシシ、ワックス）']	['気ばらし、リラックスのための気分転換', '身体的苦痛（痛み、しびれ、めまい、不眠など）の緩和']	[]	0	0	[]				0	0	0	0	0	0	[]	該当なし	該当なし	該当なし	該当なし	該当なし	0			0	[]
1/21/2021 18:15:10	1	1	24	1	1	1	高校卒業	1	0	[]	0	0	0	0	[]	0	0	1	19	5	1	週4日以上	0	['乾燥大麻', '大麻樹脂（ハシシ、ワックス）', '電子タバコ', 'エディブル（食品）']	['“ハイ”になること（高揚感、多幸感）', '気ばらし、リラックスのための気分転換', '仕事、学業、家事などのパフォーマンス向上', '仲間意識の強化、所属感の向上', '心理的苦痛（不安、あせり、抑うつ気分など）の緩和', '身体的苦痛（痛み、しびれ、めまい、不眠など）の緩和', '病気の治癒（がんの副作用緩和、など）', '神秘的・宗教的体験', '性感の増強']	[]	0	0	[]				0	0	0	0	0	0	['タバコ', 'お酒']	タバコ	お酒	該当なし	該当なし	該当なし	0			0	[]
1/21/2021 18:15:45	1	1	44	1	1	1	高校卒業	1	0	[]	0	0	0	0	[]	1	0	1	24	20	1	週4日以上	0	['乾燥大麻', '大麻樹脂（ハシシ、ワックス）', '電子タバコ', 'エディブル（食品）']	['“ハイ”になること（高揚感、多幸感）', '気ばらし、リラックスのための気分転換', '仕事、学業、家事などのパフォーマンス向上', '仲間意識の強化、所属感の向上', '心理的苦痛（不安、あせり、抑うつ気分など）の緩和', '身体的苦痛（痛み、しびれ、めまい、不眠など）の緩和', '神秘的・宗教的体験', '性感の増強', 'その他']	['意図したより大量、または長期間に使用してしまう', '大麻のため、他の活動が疎かになる', '物理的に危険な状況でも大麻を継続的に使用する（例：自動車の運転など）']	1	1	['不安', '妄想', '嘔気、嘔吐', '無気力']	2~5回	大した問題ではなかった	数分から数時間	0	0	0	0	1	0	['タバコ', 'お酒', 'コカイン', '自然系の幻覚剤（幻覚キノコ、アヤワスカ、ペヨーテなど）', '幻覚薬（LSD、MDMAなど）', 'オピオイド（ヘロイン、モルヒネ、あへん、医療用麻薬）']	タバコ	お酒	大麻	幻覚薬	自然系の幻覚剤	0			0	[]
1/21/2021 18:15:52	1	1	44	1	1	1	中学卒業	1	1	['気分障害（うつ病、うつ状態、双極性障害）', '統合失調症']	34	1	1	0	[]	0	1	1	24	20	0		24	['乾燥大麻']	['気ばらし、リラックスのための気分転換']	[]	0	0	[]				0	0	0	0	0	0	['タバコ', 'お酒', '覚せい剤', 'シンナー', '市販薬（咳止めなど）']	タバコ	シンナー	お酒	市販薬	覚醒剤	0			0	[]
1/21/2021 18:15:57	1	1	44	1	1	1	短大・専門学校卒業	1	0	[]	0	0	0	0	[]	0	0	1	24	20	0		39	['乾燥大麻', '大麻樹脂（ハシシ、ワックス）', 'エディブル（食品）']	['“ハイ”になること（高揚感、多幸感）', '気ばらし、リラックスのための気分転換', '心理的苦痛（不安、あせり、抑うつ気分など）の緩和', '身体的苦痛（痛み、しびれ、めまい、不眠など）の緩和', '病気の治癒（がんの副作用緩和、など）']	[]	0	0	[]				0	0	0	0	0	0	['タバコ', 'お酒']	お酒	タバコ	大麻			1	1回	使用をやめた	0	[]
1/21/2021 18:15:59	1	1	24	1	1	1	高校卒業	1	0	[]	0	0	0	0	[]	0	0	1	19	5	1	週4日以上	0	['乾燥大麻', '大麻樹脂（ハシシ、ワックス）', 'エディブル（食品）']	['“ハイ”になること（高揚感、多幸感）', '気ばらし、リラックスのための気分転換', '仕事、学業、家事などのパフォーマンス向上', '病気の治癒（がんの副作用緩和、など）', '性感の増強']	[]	0	0	[]				0	0	0	0	0	0	['タバコ', 'お酒']						1	1回	変わらない	0	[]
1/21/2021 18:16:06	1	1	34	1	1	1	高校卒業	1	0	[]	0	0	0	0	[]	0	0	1	19	15	0		29	['乾燥大麻']	['“ハイ”になること（高揚感、多幸感）', '気ばらし、リラックスのための気分転換', '心理的苦痛（不安、あせり、抑うつ気分など）の緩和']	[]	0	1	['嘔気、嘔吐']	1回	苦痛を伴うが自分一人で対応できた	数時間から1日	0	0	0	0	0	0	['タバコ', 'お酒', '自然系の幻覚剤（幻覚キノコ、アヤワスカ、ペヨーテなど）']	タバコ	お酒	大麻			0			0	[]
1/21/2021 18:16:32	1	1	24	1	1	1	大学卒業	1	0	[]	0	0	0	0	[]	0	0	1	19	5	1	月1回～週1回未満	0	['乾燥大麻', '電子タバコ']	['“ハイ”になること（高揚感、多幸感）', '気ばらし、リラックスのための気分転換']	[]	0	0	[]				0	0	0	0	0	0	['タバコ', 'お酒']	お酒	タバコ	大麻	該当なし	該当なし	0			0	[]
1/21/2021 18:16:47	1	1	19	1	1	1	中学卒業	1	0	[]	0	0	0	0	[]	0	1	1	19	0	1	週1～4日未満	0	['乾燥大麻', '大麻樹脂（ハシシ、ワックス）', '電子タバコ', 'エディブル（食品）']	['“ハイ”になること（高揚感、多幸感）', '気ばらし、リラックスのための気分転換', '仕事、学業、家事などのパフォーマンス向上', '仲間意識の強化、所属感の向上', '性感の増強']	[]	0	1	['嘔気、嘔吐']	1回	大した問題ではなかった	数分から数時間	0	0	0	0	0	0	['タバコ', 'お酒']	タバコ	お酒	大麻			0			0	[]
1/21/2021 18:16:52	1	1	49	1	1	1	高校卒業	1	1	['気分障害（うつ病、うつ状態、双極性障害）']	39	1	1	0	[]	0	0	1	19	30	1	週1～4日未満	0	['乾燥大麻', '大麻樹脂（ハシシ、ワックス）', '電子タバコ', 'エディブル（食品）']	['“ハイ”になること（高揚感、多幸感）', '気ばらし、リラックスのための気分転換', '仲間意識の強化、所属感の向上', '心理的苦痛（不安、あせり、抑うつ気分など）の緩和', '性感の増強']	['大麻のため、他の活動が疎かになる']	0	1	['嘔気、嘔吐', '無気力']	2~5回	他者の助けを必要とした	数時間から1日	0	0	0	1	0	0	['タバコ', 'お酒', 'シンナー', 'コカイン', '自然系の幻覚剤（幻覚キノコ、アヤワスカ、ペヨーテなど）', '幻覚薬（LSD、MDMAなど）', 'ベンゾジアゼピン系睡眠薬', '市販薬（咳止めなど）']	タバコ	お酒	シンナー	大麻	自然系の幻覚剤	0			0	[]
1/21/2021 18:17:32	1	1	34	1	1	1	短大・専門学校卒業	1	1	['気分障害（うつ病、うつ状態、双極性障害）']	34	1	0	0	[]	0	0	1	19	15	1	週4日以上	0	['乾燥大麻', '大麻樹脂（ハシシ、ワックス）', '電子タバコ', 'エディブル（食品）']	['“ハイ”になること（高揚感、多幸感）', '気ばらし、リラックスのための気分転換', '仕事、学業、家事などのパフォーマンス向上', '心理的苦痛（不安、あせり、抑うつ気分など）の緩和', '身体的苦痛（痛み、しびれ、めまい、不眠など）の緩和']	['意図したより大量、または長期間に使用してしまう', '使用をやめようとするけれど上手くいかない', '大麻を入手、使用するために多くの時間を費やす', '大麻への強い渇望がある', '大麻のため、他の活動が疎かになる', '物理的に危険な状況でも大麻を継続的に使用する（例：自動車の運転など）', '極端な耐性がついてくる', '離脱症状が出現する']	1	0	[]				1	0	0	0	1	0	['タバコ', 'お酒', '覚せい剤', 'シンナー', '自然系の幻覚剤（幻覚キノコ、アヤワスカ、ペヨーテなど）', '幻覚薬（LSD、MDMAなど）', 'ベンゾジアゼピン系睡眠薬']	お酒	タバコ	シンナー	ベンゾジアゼピン系睡眠薬	大麻	0			0	[]
1/21/2021 18:17:44	1	1	39	1	1	1	大学卒業	1	0	[]	0	0	0	0	[]	0	0	1	29	10	1	週4日以上	0	['乾燥大麻']	['気ばらし、リラックスのための気分転換', '仕事、学業、家事などのパフォーマンス向上', '心理的苦痛（不安、あせり、抑うつ気分など）の緩和', '身体的苦痛（痛み、しびれ、めまい、不眠など）の緩和']	[]	0	0	[]				0	0	0	0	0	0	['タバコ', 'お酒', '自然系の幻覚剤（幻覚キノコ、アヤワスカ、ペヨーテなど）', '幻覚薬（LSD、MDMAなど）']	タバコ	お酒	大麻	覚醒剤		0			0	[]
1/21/2021 18:17:52	1	1	44	1	1	1	高校卒業	1	0	[]	0	0	0	0	[]	0	0	1	14	30	1	週4日以上	0	['乾燥大麻', '大麻樹脂（ハシシ、ワックス）', '電子タバコ', 'エディブル（食品）']	['“ハイ”になること（高揚感、多幸感）', '気ばらし、リラックスのための気分転換', '仕事、学業、家事などのパフォーマンス向上', '心理的苦痛（不安、あせり、抑うつ気分など）の緩和', '身体的苦痛（痛み、しびれ、めまい、不眠など）の緩和']	['意図したより大量、または長期間に使用してしまう']	0	0	[]				0	0	0	0	0	0	['タバコ', 'お酒', '自然系の幻覚剤（幻覚キノコ、アヤワスカ、ペヨーテなど）', '幻覚薬（LSD、MDMAなど）']	タバコ	お酒	大麻	自然系の幻覚剤	幻覚薬	1	1回	変わらない	0	[]
1/21/2021 18:18:05	1	1	49	1	1	1	大学卒業	1	0	[]	0	0	0	0	[]	0	0	1	19	30	1	月1回未満	0	['乾燥大麻']	['“ハイ”になること（高揚感、多幸感）', '気ばらし、リラックスのための気分転換', '心理的苦痛（不安、あせり、抑うつ気分など）の緩和', '性感の増強']	[]	0	0	[]				0	0	0	0	0	0	['お酒', '自然系の幻覚剤（幻覚キノコ、アヤワスカ、ペヨーテなど）']	お酒	大麻				0			0	[]
1/21/2021 18:18:39	1	1	34	1	1	1	高校卒業	1	0	[]	0	0	0	0	[]	0	1	1	19	15	1	月1回未満	0	['乾燥大麻', '電子タバコ']	['“ハイ”になること（高揚感、多幸感）', '気ばらし、リラックスのための気分転換', '身体的苦痛（痛み、しびれ、めまい、不眠など）の緩和']	[]	0	1	['嘔気、嘔吐']	1回	大した問題ではなかった	数分から数時間	0	0	0	0	0	0	['タバコ', 'お酒', '覚せい剤']	タバコ	お酒	大麻	覚醒剤		0			0	[]
1/21/2021 18:18:41	1	1	29	1	1	1	短大・専門学校卒業	1	0	[]	0	0	0	1	['気分障害（うつ病、うつ状態、双極性障害）']	0	0	1	19	10	1	週4日以上	0	['乾燥大麻', '電子タバコ']	['“ハイ”になること（高揚感、多幸感）', '気ばらし、リラックスのための気分転換', '心理的苦痛（不安、あせり、抑うつ気分など）の緩和', '身体的苦痛（痛み、しびれ、めまい、不眠など）の緩和', '性感の増強']	['意図したより大量、または長期間に使用してしまう']	0	0	[]				0	0	0	1	0	0	['タバコ', 'お酒']	お酒	タバコ	大麻			0			0	[]
1/21/2021 18:18:53	1	1	34	1	1	1	大学卒業	1	0	[]	0	0	0	0	[]	0	0	1	24	10	1	週4日以上	0	['乾燥大麻']	['“ハイ”になること（高揚感、多幸感）', '気ばらし、リラックスのための気分転換', '仕事、学業、家事などのパフォーマンス向上', '心理的苦痛（不安、あせり、抑うつ気分など）の緩和', '身体的苦痛（痛み、しびれ、めまい、不眠など）の緩和', '性感の増強']	[]	0	1	['嘔気、嘔吐']	2~5回	大した問題ではなかった	数分から数時間	0	0	0	0	0	0	['タバコ', 'お酒']	タバコ	お酒	大麻			0			0	[]
1/21/2021 18:18:53	1	1	64	1	1	1	大学卒業	1	0	[]	0	0	0	0	[]	0	0	1	19	45	1	週4日以上	0	['乾燥大麻', '大麻樹脂（ハシシ、ワックス）', '電子タバコ', 'エディブル（食品）']	['“ハイ”になること（高揚感、多幸感）', '気ばらし、リラックスのための気分転換', '仕事、学業、家事などのパフォーマンス向上', '仲間意識の強化、所属感の向上', '心理的苦痛（不安、あせり、抑うつ気分など）の緩和', '身体的苦痛（痛み、しびれ、めまい、不眠など）の緩和', '病気の治癒（がんの副作用緩和、など）', '神秘的・宗教的体験', '性感の増強', 'その他']	[]	0	1	['不安', '妄想']	1回	苦痛を伴うが自分一人で対応できた	数分から数時間	0	0	0	0	0	0	['タバコ', 'お酒', '覚せい剤', 'シンナー', 'コカイン', '自然系の幻覚剤（幻覚キノコ、アヤワスカ、ペヨーテなど）', '幻覚薬（LSD、MDMAなど）', 'オピオイド（ヘロイン、モルヒネ、あへん、医療用麻薬）', 'ベンゾジアゼピン系睡眠薬', '市販薬（咳止めなど）']	お酒	タバコ	シンナー	大麻	幻覚薬	0			0	[]
1/21/2021 18:19:36	1	1	24	1	1	1	高校卒業	1	0	[]	0	0	0	0	[]	0	0	1	19	5	1	週1～4日未満	0	['乾燥大麻', '大麻樹脂（ハシシ、ワックス）', '電子タバコ']	['気ばらし、リラックスのための気分転換']	['大麻を入手、使用するために多くの時間を費やす']	0	0	[]				0	0	0	0	0	0	['タバコ', 'お酒', '幻覚薬（LSD、MDMAなど）', '市販薬（咳止めなど）']	お酒	大麻	幻覚薬	市販薬	タバコ	0			0	[]
1/21/2021 18:19:38	1	1	29	0	1	1	高校卒業	1	1	['気分障害（うつ病、うつ状態、双極性障害）']	24	1	0	0	[]	0	0	1	24	5	1	週4日以上	0	['乾燥大麻', '電子タバコ']	['“ハイ”になること（高揚感、多幸感）', '気ばらし、リラックスのための気分転換', '心理的苦痛（不安、あせり、抑うつ気分など）の緩和', '神秘的・宗教的体験']	[]	0	1	['不安']	2~5回	苦痛を伴うが自分一人で対応できた	数分から数時間	0	0	0	0	0	0	['タバコ', 'お酒', '覚せい剤']	タバコ	お酒	大麻	覚醒剤		0			0	[]
1/21/2021 18:20:23	1	1	44	1	1	1	高校卒業	1	0	[]	0	0	0	0	[]	1	0	1	24	20	1	週4日以上	0	['乾燥大麻', '大麻樹脂（ハシシ、ワックス）', '電子タバコ', 'エディブル（食品）']	['“ハイ”になること（高揚感、多幸感）', '気ばらし、リラックスのための気分転換', '心理的苦痛（不安、あせり、抑うつ気分など）の緩和', '身体的苦痛（痛み、しびれ、めまい、不眠など）の緩和', '性感の増強']	['意図したより大量、または長期間に使用してしまう', '使用をやめようとするけれど上手くいかない', '大麻への強い渇望がある', '大麻の使用が原因で仕事や生活に支障が出る', '社会的、対人的な問題が生じて悪化しているにも関わらず使用を続ける', '大麻のため、他の活動が疎かになる', '離脱症状が出現する']	1	1	['不安']	11回以上	大した問題ではなかった	数分から数時間	0	0	0	0	1	0	['タバコ', 'お酒', '覚せい剤', 'シンナー', 'コカイン', '自然系の幻覚剤（幻覚キノコ、アヤワスカ、ペヨーテなど）', '幻覚薬（LSD、MDMAなど）']	タバコ	お酒	シンナー	大麻	覚醒剤	0			0	[]
1/21/2021 18:20:41	1	1	34	0	1	1	大学卒業	1	0	[]	0	0	0	0	[]	0	0	1	19	15	1	月1回～週1回未満	0	['乾燥大麻', '大麻樹脂（ハシシ、ワックス）']	['“ハイ”になること（高揚感、多幸感）', '気ばらし、リラックスのための気分転換', '性感の増強']	[]	0	0	[]				0	0	0	0	0	0	['タバコ', 'お酒']	タバコ	お酒	大麻	該当なし	該当なし	0			0	[]
1/21/2021 18:20:44	1	1	34	1	1	1	中学卒業	1	0	[]	0	0	0	0	[]	0	0	1	19	15	1	月1回未満	0	['乾燥大麻', '大麻樹脂（ハシシ、ワックス）', '電子タバコ']	['“ハイ”になること（高揚感、多幸感）', '気ばらし、リラックスのための気分転換', '心理的苦痛（不安、あせり、抑うつ気分など）の緩和', '身体的苦痛（痛み、しびれ、めまい、不眠など）の緩和', 'その他']	[]	0	0	[]				0	0	0	0	0	0	['タバコ', 'お酒', '覚せい剤', 'コカイン', '幻覚薬（LSD、MDMAなど）', 'ベンゾジアゼピン系睡眠薬']	お酒	タバコ	大麻	覚醒剤		0			0	[]
1/21/2021 18:20:51	1	1	39	1	1	1	中学卒業	1	1	['気分障害（うつ病、うつ状態、双極性障害）']	29	1	0	0	[]	0	0	1	19	20	1	月1回～週1回未満	0	['乾燥大麻', '大麻樹脂（ハシシ、ワックス）', '電子タバコ', 'エディブル（食品）']	['“ハイ”になること（高揚感、多幸感）', '気ばらし、リラックスのための気分転換', '仕事、学業、家事などのパフォーマンス向上', '心理的苦痛（不安、あせり、抑うつ気分など）の緩和', '身体的苦痛（痛み、しびれ、めまい、不眠など）の緩和']	['極端な耐性がついてくる']	0	0	[]				0	0	0	0	0	0	['タバコ', 'お酒', 'ベンゾジアゼピン系睡眠薬']	タバコ	お酒	大麻	ベンゾジアゼピン系睡眠薬	該当なし	0			0	[]
1/21/2021 18:21:30	1	1	34	1	1	1	大学卒業	1	0	[]	0	0	0	1	['気分障害（うつ病、うつ状態、双極性障害）']	0	0	1	19	15	1	月1回～週1回未満	0	['乾燥大麻', '電子タバコ', 'エディブル（食品）']	['“ハイ”になること（高揚感、多幸感）', '気ばらし、リラックスのための気分転換', '心理的苦痛（不安、あせり、抑うつ気分など）の緩和', '身体的苦痛（痛み、しびれ、めまい、不眠など）の緩和', 'その他']	['意図したより大量、または長期間に使用してしまう']	0	0	[]				0	0	0	0	0	0	['タバコ', 'お酒']	お酒	タバコ	大麻	該当なし		0			0	[]
1/21/2021 18:21:57	1	1	24	1	1	1	中学卒業	1	1	['その他']	14	1	0	0	[]	0	0	1	24	0	1	月1回～週1回未満	0	['乾燥大麻']	['気ばらし、リラックスのための気分転換']	[]	0	0	[]				0	0	0	0	0	0	['タバコ', 'お酒', 'シンナー', '幻覚薬（LSD、MDMAなど）', '市販薬（咳止めなど）']	タバコ	お酒	大麻	幻覚薬	市販薬	0			0	[]
1/21/2021 18:22:42	1	1	29	1	1	1	高校卒業	1	1	['自閉症スペクトラム', '注意欠陥・多動症候群（ADHD）']	14	1	1	0	[]	0	0	1	24	5	1	月1回未満	0	['エディブル（食品）']	['仕事、学業、家事などのパフォーマンス向上', '心理的苦痛（不安、あせり、抑うつ気分など）の緩和', '身体的苦痛（痛み、しびれ、めまい、不眠など）の緩和']	['大麻を入手、使用するために多くの時間を費やす', '大麻への強い渇望がある', '社会的、対人的な問題が生じて悪化しているにも関わらず使用を続ける']	1	0	[]				0	1	0	0	0	0	[]	タバコ	お酒	市販薬	該当なし	該当なし	0			0	[]
1/21/2021 18:23:29	1	1	34	0	1	1	高校卒業	1	0	[]	0	0	0	0	[]	1	0	1	24	10	0		29	['乾燥大麻', '大麻樹脂（ハシシ、ワックス）']	['気ばらし、リラックスのための気分転換', '身体的苦痛（痛み、しびれ、めまい、不眠など）の緩和']	[]	0	0	[]				0	0	0	0	0	0	['タバコ', 'お酒', 'コカイン', '自然系の幻覚剤（幻覚キノコ、アヤワスカ、ペヨーテなど）', '幻覚薬（LSD、MDMAなど）', '市販薬（咳止めなど）']	市販薬	お酒	タバコ	大麻	自然系の幻覚剤	0			0	[]
1/21/2021 18:23:40	1	1	39	1	1	1	短大・専門学校卒業	1	0	[]	0	0	0	0	[]	0	0	1	24	15	1	月1回～週1回未満	0	['乾燥大麻', '大麻樹脂（ハシシ、ワックス）', '電子タバコ', 'エディブル（食品）']	['“ハイ”になること（高揚感、多幸感）', '気ばらし、リラックスのための気分転換', '仕事、学業、家事などのパフォーマンス向上', '身体的苦痛（痛み、しびれ、めまい、不眠など）の緩和']	[]	0	0	[]				0	0	0	0	0	0	['タバコ', 'お酒', '市販薬（咳止めなど）']	タバコ	お酒	大麻			0			0	[]
1/21/2021 18:24:10	1	1	29	1	1	1	大学卒業	0	0	[]	0	0	0	0	[]	0	0	1	19	10	1	月1回～週1回未満	0	['乾燥大麻', '大麻樹脂（ハシシ、ワックス）', '電子タバコ', 'エディブル（食品）']	['“ハイ”になること（高揚感、多幸感）', '気ばらし、リラックスのための気分転換', '仲間意識の強化、所属感の向上', '性感の増強']	['大麻の使用が原因で仕事や生活に支障が出る', '物理的に危険な状況でも大麻を継続的に使用する（例：自動車の運転など）']	1	0	[]				0	0	0	0	0	0	['タバコ', 'お酒', '自然系の幻覚剤（幻覚キノコ、アヤワスカ、ペヨーテなど）', '幻覚薬（LSD、MDMAなど）']	大麻	タバコ	お酒	自然系の幻覚剤	幻覚薬	0			0	[]
1/21/2021 18:24:36	1	1	24	0	1	1	短大・専門学校卒業	1	0	[]	0	0	0	0	[]	0	0	1	24	0	1	月1回～週1回未満	0	['電子タバコ']	['気ばらし、リラックスのための気分転換']	[]	0	0	[]				0	0	0	0	0	0	['タバコ', 'お酒']	お酒	タバコ	大麻			0			0	[]
1/21/2021 18:24:47	1	1	24	1	1	1	高校卒業	1	0	[]	0	0	0	0	[]	0	0	1	24	0	1	月1回～週1回未満	0	['乾燥大麻', '大麻樹脂（ハシシ、ワックス）', '電子タバコ']	['“ハイ”になること（高揚感、多幸感）', '気ばらし、リラックスのための気分転換', '仕事、学業、家事などのパフォーマンス向上', '仲間意識の強化、所属感の向上']	[]	0	1	['嘔気、嘔吐']	2~5回	大した問題ではなかった	数分から数時間	0	0	0	0	0	0	['タバコ', 'お酒']	お酒	タバコ	大麻			0			0	[]
1/21/2021 18:25:08	1	1	34	0	1	1	短大・専門学校卒業	1	0	[]	0	0	0	0	[]	0	0	1	24	10	1	週4日以上	0	['乾燥大麻', '大麻樹脂（ハシシ、ワックス）', '電子タバコ']	['“ハイ”になること（高揚感、多幸感）', '気ばらし、リラックスのための気分転換', '心理的苦痛（不安、あせり、抑うつ気分など）の緩和', '身体的苦痛（痛み、しびれ、めまい、不眠など）の緩和', '病気の治癒（がんの副作用緩和、など）']	[]	0	1	['妄想']	2~5回	苦痛を伴うが自分一人で対応できた	数分から数時間	0	0	0	1	0	0	['お酒']	お酒	大麻				0			0	[]
1/21/2021 18:25:13	1	1	29	1	1	1	大学院卒業以上	0	1	['気分障害（うつ病、うつ状態、双極性障害）']	24	1	1	1	['気分障害（うつ病、うつ状態、双極性障害）']	0	0	1	24	5	1	月1回～週1回未満	0	['乾燥大麻', 'エディブル（食品）']	['“ハイ”になること（高揚感、多幸感）', '気ばらし、リラックスのための気分転換', '仕事、学業、家事などのパフォーマンス向上', '仲間意識の強化、所属感の向上', '心理的苦痛（不安、あせり、抑うつ気分など）の緩和', '身体的苦痛（痛み、しびれ、めまい、不眠など）の緩和', '病気の治癒（がんの副作用緩和、など）', '神秘的・宗教的体験', '性感の増強', '自傷的、自己破壊的な意図', 'その他']	[]	0	0	[]				0	0	0	0	0	0	['タバコ', 'お酒', '幻覚薬（LSD、MDMAなど）']	お酒	タバコ	大麻			0			0	[]
1/21/2021 18:25:33	1	1	29	1	1	1	中学卒業	1	0	[]	0	0	0	0	[]	0	0	1	29	0	1	月1回～週1回未満	0	['乾燥大麻']	['“ハイ”になること（高揚感、多幸感）', '気ばらし、リラックスのための気分転換', '仲間意識の強化、所属感の向上', '性感の増強', 'その他']	[]	0	0	[]				0	0	0	0	0	0	['タバコ', 'お酒']	タバコ	お酒	大麻			0			0	[]
1/21/2021 18:25:51	1	1	19	1	1	1	高校卒業	1	0	[]	0	0	0	0	[]	0	0	1	19	0	1	週4日以上	0	['乾燥大麻', '大麻樹脂（ハシシ、ワックス）', '電子タバコ', 'エディブル（食品）']	['“ハイ”になること（高揚感、多幸感）', '気ばらし、リラックスのための気分転換', '仕事、学業、家事などのパフォーマンス向上', '身体的苦痛（痛み、しびれ、めまい、不眠など）の緩和', '神秘的・宗教的体験']	['意図したより大量、または長期間に使用してしまう', '極端な耐性がついてくる']	1	0	[]				0	0	0	0	0	0	['タバコ', 'お酒', '覚せい剤', 'コカイン', '自然系の幻覚剤（幻覚キノコ、アヤワスカ、ペヨーテなど）', '幻覚薬（LSD、MDMAなど）', 'ベンゾジアゼピン系睡眠薬']	タバコ	お酒	大麻	ベンゾジアゼピン系睡眠薬	自然系の幻覚剤	0			0	[]
1/21/2021 18:25:56	1	1	29	0	1	1	大学卒業	1	0	[]	0	0	0	0	[]	0	0	1	24	5	1	月1回～週1回未満	0	['乾燥大麻', '大麻樹脂（ハシシ、ワックス）']	['気ばらし、リラックスのための気分転換', '身体的苦痛（痛み、しびれ、めまい、不眠など）の緩和']	[]	0	0	[]				0	0	0	0	0	0	['お酒']	お酒	大麻				0			0	[]
1/21/2021 18:26:30	1	1	24	1	1	1	大学卒業	1	0	[]	0	0	0	0	[]	0	0	1	24	0	1	月1回未満	0	['乾燥大麻']	['“ハイ”になること（高揚感、多幸感）', '気ばらし、リラックスのための気分転換', '仲間意識の強化、所属感の向上']	[]	0	1	['嘔気、嘔吐']	1回	大した問題ではなかった	数分から数時間	0	0	0	0	0	0	['タバコ', 'お酒']	タバコ	お酒	大麻			0			0	[]
1/21/2021 18:26:45	1	1	49	1	1	1	短大・専門学校卒業	1	0	[]	0	0	0	0	[]	0	0	1	24	25	0		39	['乾燥大麻', '大麻樹脂（ハシシ、ワックス）']	['“ハイ”になること（高揚感、多幸感）', '気ばらし、リラックスのための気分転換', '仕事、学業、家事などのパフォーマンス向上', '仲間意識の強化、所属感の向上', '心理的苦痛（不安、あせり、抑うつ気分など）の緩和', '身体的苦痛（痛み、しびれ、めまい、不眠など）の緩和', '性感の増強']	[]	0	0	[]				0	0	0	0	0	0	['タバコ', 'お酒']	タバコ	お酒				1	1回	使用をやめた	0	[]
1/21/2021 18:26:46	1	1	24	1	1	1	高校卒業	1	0	[]	0	0	0	0	[]	0	1	1	19	5	1	月1回～週1回未満	0	['乾燥大麻', '電子タバコ', 'エディブル（食品）']	['“ハイ”になること（高揚感、多幸感）', '気ばらし、リラックスのための気分転換', '心理的苦痛（不安、あせり、抑うつ気分など）の緩和']	[]	0	1	['その他']	2~5回	大した問題ではなかった	数分から数時間	0	0	0	0	0	0	['タバコ', 'お酒', '幻覚薬（LSD、MDMAなど）']	タバコ	お酒	大麻	幻覚薬		0			0	[]
1/21/2021 18:27:01	1	1	34	1	1	1	短大・専門学校卒業	1	0	[]	0	0	0	0	[]	0	0	1	24	10	1	週4日以上	0	['乾燥大麻', '大麻樹脂（ハシシ、ワックス）', '電子タバコ', 'エディブル（食品）']	['気ばらし、リラックスのための気分転換', '身体的苦痛（痛み、しびれ、めまい、不眠など）の緩和']	[]	0	0	[]				0	0	0	0	0	0	['タバコ', 'お酒', 'コカイン', '幻覚薬（LSD、MDMAなど）', 'ベンゾジアゼピン系睡眠薬', '市販薬（咳止めなど）']	お酒	タバコ	大麻	コカイン	市販薬	0			0	[]
1/21/2021 18:27:25	1	1	39	1	1	1	大学卒業	1	0	[]	0	0	0	0	[]	0	0	1	19	20	1	月1回～週1回未満	0	['乾燥大麻', '大麻樹脂（ハシシ、ワックス）', '電子タバコ']	['“ハイ”になること（高揚感、多幸感）', '気ばらし、リラックスのための気分転換', '仕事、学業、家事などのパフォーマンス向上', '仲間意識の強化、所属感の向上', '心理的苦痛（不安、あせり、抑うつ気分など）の緩和']	[]	0	1	['不安']	2~5回	大した問題ではなかった	数分から数時間	0	0	0	0	0	0	['タバコ', 'お酒']	タバコ	お酒	大麻			0			0	[]
1/21/2021 18:27:41	1	1	34	1	1	1	大学卒業	1	0	[]	0	0	0	1	['その他']	1	0	1	19	15	0		24	['乾燥大麻']	['“ハイ”になること（高揚感、多幸感）', '気ばらし、リラックスのための気分転換', '身体的苦痛（痛み、しびれ、めまい、不眠など）の緩和', '性感の増強']	[]	0	0	[]				0	0	0	0	0	0	['タバコ', 'お酒', 'ベンゾジアゼピン系睡眠薬']	大麻	お酒	タバコ	ベンゾジアゼピン系睡眠薬		0			0	[]
1/21/2021 18:27:48	1	1	34	1	1	1	高校卒業	1	0	[]	0	0	0	0	[]	0	0	1	29	5	0		29	['乾燥大麻', '電子タバコ', 'エディブル（食品）']	['“ハイ”になること（高揚感、多幸感）', '気ばらし、リラックスのための気分転換', '心理的苦痛（不安、あせり、抑うつ気分など）の緩和', '身体的苦痛（痛み、しびれ、めまい、不眠など）の緩和', '性感の増強']	[]	0	1	['不安']	2~5回	苦痛を伴うが自分一人で対応できた	数分から数時間	0	0	0	0	0	0	['タバコ', 'お酒', '市販薬（咳止めなど）']	タバコ	お酒	大麻	市販薬		0			0	[]
1/21/2021 18:28:13	1	1	24	1	1	1	短大・専門学校卒業	1	1	['気分障害（うつ病、うつ状態、双極性障害）', '統合失調症', '注意欠陥・多動症候群（ADHD）', '不安障害']	19	1	1	0	[]	0	0	1	19	5	1	月1回～週1回未満	0	['乾燥大麻', '大麻樹脂（ハシシ、ワックス）', '電子タバコ', 'エディブル（食品）']	['気ばらし、リラックスのための気分転換', '仕事、学業、家事などのパフォーマンス向上', '仲間意識の強化、所属感の向上', '神秘的・宗教的体験']	['意図したより大量、または長期間に使用してしまう']	0	1	['不安', '妄想']	11回以上	大した問題ではなかった	数分から数時間	0	0	0	0	1	0	['タバコ', 'お酒', '自然系の幻覚剤（幻覚キノコ、アヤワスカ、ペヨーテなど）', '幻覚薬（LSD、MDMAなど）', 'ベンゾジアゼピン系睡眠薬', '市販薬（咳止めなど）']	大麻	お酒	タバコ	自然系の幻覚剤	市販薬	0			0	[]
1/21/2021 18:28:42	1	1	24	1	1	1	中学卒業	1	0	[]	0	0	0	1	['気分障害（うつ病、うつ状態、双極性障害）', 'その他']	0	1	1	19	5	1	週4日以上	0	['乾燥大麻', '大麻樹脂（ハシシ、ワックス）', '電子タバコ', 'エディブル（食品）']	['“ハイ”になること（高揚感、多幸感）', '気ばらし、リラックスのための気分転換', '仲間意識の強化、所属感の向上', '性感の増強']	[]	0	1	['嘔気、嘔吐']	2~5回	大した問題ではなかった	数分から数時間	0	0	0	0	0	0	['タバコ', 'お酒', 'コカイン', '幻覚薬（LSD、MDMAなど）', '市販薬（咳止めなど）']	タバコ	お酒	大麻	コカイン	幻覚薬	0			0	[]
1/21/2021 18:28:44	1	1	24	1	1	1	高校卒業	1	1	['気分障害（うつ病、うつ状態、双極性障害）']	19	1	0	0	[]	1	0	1	19	5	1	週1～4日未満	0	['乾燥大麻']	['気ばらし、リラックスのための気分転換', '身体的苦痛（痛み、しびれ、めまい、不眠など）の緩和']	['意図したより大量、または長期間に使用してしまう']	0	0	[]				0	0	0	1	0	0	['タバコ', 'お酒', '覚せい剤', 'シンナー', 'コカイン', '幻覚薬（LSD、MDMAなど）', 'ベンゾジアゼピン系睡眠薬']	市販薬	タバコ	お酒	大麻	シンナー	0			0	[]
1/21/2021 18:28:47	1	1	24	1	1	1	中学卒業	1	0	[]	0	0	0	1	['気分障害（うつ病、うつ状態、双極性障害）', 'その他']	0	1	1	19	5	1	週4日以上	0	['乾燥大麻', '大麻樹脂（ハシシ、ワックス）', '電子タバコ', 'エディブル（食品）']	['“ハイ”になること（高揚感、多幸感）', '気ばらし、リラックスのための気分転換', '仲間意識の強化、所属感の向上', '性感の増強']	[]	0	1	['嘔気、嘔吐']	2~5回	大した問題ではなかった	数分から数時間	0	0	0	0	0	0	['タバコ', 'お酒', 'コカイン', '幻覚薬（LSD、MDMAなど）', '市販薬（咳止めなど）']	タバコ	お酒	大麻	コカイン	幻覚薬	0			0	[]
1/21/2021 18:29:06	1	1	39	1	1	1	短大・専門学校卒業	1	0	[]	0	0	0	0	[]	0	0	1	24	15	0		39	['乾燥大麻']	['“ハイ”になること（高揚感、多幸感）', '気ばらし、リラックスのための気分転換']	[]	0	0	[]				0	0	0	0	0	0	['タバコ', 'お酒']	タバコ	お酒	該当なし	該当なし	該当なし	0			0	[]
1/21/2021 18:29:07	1	1	24	1	1	1	大学卒業	1	0	[]	0	0	0	0	[]	0	0	1	19	5	1	週4日以上	0	['乾燥大麻', '大麻樹脂（ハシシ、ワックス）', '電子タバコ']	['“ハイ”になること（高揚感、多幸感）', '気ばらし、リラックスのための気分転換', '心理的苦痛（不安、あせり、抑うつ気分など）の緩和', '身体的苦痛（痛み、しびれ、めまい、不眠など）の緩和']	[]	0	1	['嘔気、嘔吐']	2~5回	苦痛を伴うが自分一人で対応できた	数分から数時間	0	0	0	0	0	0	['タバコ', 'お酒', '自然系の幻覚剤（幻覚キノコ、アヤワスカ、ペヨーテなど）']	お酒	タバコ	大麻	自然系の幻覚剤	該当なし	0			1	['覚醒剤']
1/21/2021 18:29:10	1	1	34	1	1	1	中学卒業	1	0	[]	0	0	0	0	[]	0	0	1	19	15	1	週1～4日未満	0	['乾燥大麻', '大麻樹脂（ハシシ、ワックス）', '電子タバコ']	['気ばらし、リラックスのための気分転換', '身体的苦痛（痛み、しびれ、めまい、不眠など）の緩和']	['物理的に危険な状況でも大麻を継続的に使用する（例：自動車の運転など）']	0	1	['不安']	2~5回	大した問題ではなかった	数分から数時間	0	0	0	0	0	0	['タバコ', 'お酒']	タバコ	お酒	大麻			0			0	[]
1/21/2021 18:30:18	1	1	34	1	1	1	大学卒業	0	0	[]	0	0	0	0	[]	0	0	1	24	10	1	月1回未満	0	['乾燥大麻', '大麻樹脂（ハシシ、ワックス）', '電子タバコ', 'エディブル（食品）']	['“ハイ”になること（高揚感、多幸感）', '気ばらし、リラックスのための気分転換', '仕事、学業、家事などのパフォーマンス向上', '仲間意識の強化、所属感の向上', '心理的苦痛（不安、あせり、抑うつ気分など）の緩和', '身体的苦痛（痛み、しびれ、めまい、不眠など）の緩和', '病気の治癒（がんの副作用緩和、など）']	['意図したより大量、または長期間に使用してしまう']	0	0	[]				0	0	0	0	0	0	['タバコ', 'お酒', '覚せい剤', 'シンナー', 'コカイン', '自然系の幻覚剤（幻覚キノコ、アヤワスカ、ペヨーテなど）', '幻覚薬（LSD、MDMAなど）']	お酒	タバコ	シンナー	大麻	幻覚薬	0			0	[]
1/21/2021 18:31:45	1	1	59	1	1	1	短大・専門学校卒業	1	0	[]	0	0	0	0	[]	0	0	1	24	35	1	週4日以上	0	['乾燥大麻']	['“ハイ”になること（高揚感、多幸感）', '気ばらし、リラックスのための気分転換', '仕事、学業、家事などのパフォーマンス向上', '心理的苦痛（不安、あせり、抑うつ気分など）の緩和', '身体的苦痛（痛み、しびれ、めまい、不眠など）の緩和']	['意図したより大量、または長期間に使用してしまう', '極端な耐性がついてくる']	1	0	[]				0	0	0	0	0	0	['タバコ', 'お酒']	タバコ	お酒	大麻			0			0	[]
1/21/2021 18:32:17	1	1	29	1	1	1	高校卒業	1	0	[]	0	0	0	0	[]	1	1	1	24	5	1	月1回～週1回未満	0	['乾燥大麻', '大麻樹脂（ハシシ、ワックス）', 'エディブル（食品）']	['“ハイ”になること（高揚感、多幸感）', '気ばらし、リラックスのための気分転換', '仕事、学業、家事などのパフォーマンス向上', '仲間意識の強化、所属感の向上', '身体的苦痛（痛み、しびれ、めまい、不眠など）の緩和', '病気の治癒（がんの副作用緩和、など）', '神秘的・宗教的体験', '性感の増強']	[]	0	1	['不安', '妄想', '嘔気、嘔吐', '無気力']	11回以上	苦痛を伴うが自分一人で対応できた	数分から数時間	0	0	0	0	0	0	['タバコ', 'お酒', '幻覚薬（LSD、MDMAなど）', '市販薬（咳止めなど）']	市販薬	お酒	タバコ	大麻		0			0	[]
1/21/2021 18:32:28	1	1	24	1	1	1	高校卒業	1	0	[]	0	0	0	0	[]	0	0	1	24	0	1	月1回未満	0	['乾燥大麻', '電子タバコ']	['“ハイ”になること（高揚感、多幸感）', '気ばらし、リラックスのための気分転換', '仕事、学業、家事などのパフォーマンス向上', '仲間意識の強化、所属感の向上', '心理的苦痛（不安、あせり、抑うつ気分など）の緩和', '身体的苦痛（痛み、しびれ、めまい、不眠など）の緩和', '性感の増強', 'その他']	[]	0	1	['不安', 'その他']	1回	大した問題ではなかった	数分から数時間	0	0	0	0	0	0	['タバコ', 'お酒', '自然系の幻覚剤（幻覚キノコ、アヤワスカ、ペヨーテなど）', '幻覚薬（LSD、MDMAなど）']	タバコ	お酒	幻覚薬	自然系の幻覚剤	大麻	0			0	[]
1/21/2021 18:32:36	1	1	34	1	1	1	大学卒業	1	0	[]	0	0	0	0	[]	0	0	1	19	15	0		29	['乾燥大麻', '大麻樹脂（ハシシ、ワックス）', '電子タバコ', 'エディブル（食品）']	['気ばらし、リラックスのための気分転換', '心理的苦痛（不安、あせり、抑うつ気分など）の緩和', '身体的苦痛（痛み、しびれ、めまい、不眠など）の緩和']	[]	0	1	['嘔気、嘔吐']	2~5回	大した問題ではなかった	数分から数時間	0	0	0	0	0	0	['タバコ', 'お酒', 'シンナー', 'コカイン', '幻覚薬（LSD、MDMAなど）', '市販薬（咳止めなど）']	タバコ	お酒	大麻			0			0	[]
1/21/2021 18:33:12	1	1	29	1	1	1	大学卒業	1	0	[]	0	0	0	0	[]	0	0	1	24	5	1	週4日以上	0	['乾燥大麻', '大麻樹脂（ハシシ、ワックス）', '電子タバコ', 'エディブル（食品）']	['“ハイ”になること（高揚感、多幸感）', '気ばらし、リラックスのための気分転換', '仕事、学業、家事などのパフォーマンス向上', '仲間意識の強化、所属感の向上', '心理的苦痛（不安、あせり、抑うつ気分など）の緩和', '身体的苦痛（痛み、しびれ、めまい、不眠など）の緩和', '病気の治癒（がんの副作用緩和、など）']	[]	0	0	[]				0	0	0	0	0	0	['タバコ', 'お酒']	お酒	タバコ	大麻			0			0	[]
1/21/2021 18:33:14	1	1	34	1	1	1	短大・専門学校卒業	1	0	[]	0	0	0	0	[]	0	0	1	34	0	1	週4日以上	0	['乾燥大麻', '大麻樹脂（ハシシ、ワックス）', '電子タバコ']	['気ばらし、リラックスのための気分転換', '仕事、学業、家事などのパフォーマンス向上', '心理的苦痛（不安、あせり、抑うつ気分など）の緩和', '身体的苦痛（痛み、しびれ、めまい、不眠など）の緩和']	[]	0	0	[]				0	0	0	0	0	0	['タバコ', 'お酒', '幻覚薬（LSD、MDMAなど）']	お酒	タバコ	大麻	大麻	大麻	0			0	[]
1/21/2021 18:34:37	1	1	24	1	1	1	大学卒業	1	0	[]	0	0	0	0	[]	0	0	1	19	5	0		19	['乾燥大麻']	['気ばらし、リラックスのための気分転換']	[]	0	0	[]				0	0	0	0	0	0	['タバコ', 'お酒', '市販薬（咳止めなど）']	お酒	タバコ	大麻			0			0	[]
1/21/2021 18:35:18	1	1	54	1	1	1	大学卒業	1	1	['気分障害（うつ病、うつ状態、双極性障害）']	49	1	0	0	[]	0	0	1	19	35	1	週1～4日未満	0	['乾燥大麻', '大麻樹脂（ハシシ、ワックス）', '電子タバコ', 'エディブル（食品）']	['気ばらし、リラックスのための気分転換', '仕事、学業、家事などのパフォーマンス向上', '仲間意識の強化、所属感の向上', '心理的苦痛（不安、あせり、抑うつ気分など）の緩和', '身体的苦痛（痛み、しびれ、めまい、不眠など）の緩和', '性感の増強']	[]	0	1	['不安', '嘔気、嘔吐']	2~5回	大した問題ではなかった	数分から数時間	0	0	0	0	0	0	['タバコ', 'お酒', 'コカイン', '幻覚薬（LSD、MDMAなど）']	タバコ	お酒	大麻	コカイン	該当なし	1	1回	変わらない	0	[]
1/21/2021 18:35:29	1	1	29	1	1	1	大学卒業	1	0	[]	0	0	0	0	[]	0	0	1	19	10	1	週1～4日未満	0	['乾燥大麻']	['“ハイ”になること（高揚感、多幸感）', '気ばらし、リラックスのための気分転換', '仕事、学業、家事などのパフォーマンス向上', '心理的苦痛（不安、あせり、抑うつ気分など）の緩和', '性感の増強']	['意図したより大量、または長期間に使用してしまう']	0	0	[]				0	0	0	0	1	0	['タバコ', 'お酒']	お酒	タバコ	大麻	該当なし	該当なし	0			0	[]
1/21/2021 18:35:42	1	1	24	1	1	1	高校卒業	1	0	[]	0	0	0	0	[]	0	0	1	19	5	1	週4日以上	0	['乾燥大麻', '大麻樹脂（ハシシ、ワックス）', '電子タバコ', 'エディブル（食品）']	['気ばらし、リラックスのための気分転換', '仕事、学業、家事などのパフォーマンス向上', '心理的苦痛（不安、あせり、抑うつ気分など）の緩和', '身体的苦痛（痛み、しびれ、めまい、不眠など）の緩和']	[]	0	0	[]				0	0	0	0	0	0	['タバコ', 'お酒', '幻覚薬（LSD、MDMAなど）', '市販薬（咳止めなど）']	タバコ	お酒	大麻			1	1回	使用をやめた	0	[]
1/21/2021 18:35:45	1	1	29	1	1	1	大学卒業	1	0	[]	0	0	0	0	[]	0	0	1	24	5	1	週4日以上	0	['乾燥大麻']	['気ばらし、リラックスのための気分転換']	[]	0	0	[]				0	0	0	0	1	0	['市販薬（咳止めなど）']	大麻					0			0	[]
1/21/2021 18:36:17	1	1	19	1	1	1	中学卒業	1	0	[]	0	0	0	0	[]	0	0	1	14	5	1	週1～4日未満	0	['乾燥大麻', '電子タバコ', 'エディブル（食品）']	['“ハイ”になること（高揚感、多幸感）', '気ばらし、リラックスのための気分転換', '仲間意識の強化、所属感の向上', '心理的苦痛（不安、あせり、抑うつ気分など）の緩和', '性感の増強']	[]	0	1	['不安', '妄想']	1回	大した問題ではなかった	数分から数時間	0	0	0	0	0	0	['タバコ', 'お酒']	タバコ	お酒	大麻			0			0	[]
1/21/2021 18:36:32	1	1	44	1	1	1	大学卒業	1	0	[]	0	0	0	0	[]	0	0	1	24	20	1	週4日以上	0	['乾燥大麻', 'エディブル（食品）']	['“ハイ”になること（高揚感、多幸感）', '気ばらし、リラックスのための気分転換', '心理的苦痛（不安、あせり、抑うつ気分など）の緩和', '身体的苦痛（痛み、しびれ、めまい、不眠など）の緩和', '性感の増強']	[]	0	1	['嘔気、嘔吐']	6~10回	大した問題ではなかった	数分から数時間	0	0	0	0	0	0	['タバコ', 'お酒', '覚せい剤']	お酒	覚醒剤	大麻			0			0	[]
1/21/2021 18:36:39	1	1	39	1	1	1	中学卒業	1	1	['気分障害（うつ病、うつ状態、双極性障害）', '注意欠陥・多動症候群（ADHD）', 'その他']	14	1	1	0	[]	0	0	1	14	25	1	週4日以上	0	['乾燥大麻']	['気ばらし、リラックスのための気分転換', '仕事、学業、家事などのパフォーマンス向上', '心理的苦痛（不安、あせり、抑うつ気分など）の緩和', '身体的苦痛（痛み、しびれ、めまい、不眠など）の緩和']	['意図したより大量、または長期間に使用してしまう', '社会的、対人的な問題が生じて悪化しているにも関わらず使用を続ける', '物理的に危険な状況でも大麻を継続的に使用する（例：自動車の運転など）', '大麻によって健康被害が出ているとわかっても使用を続ける', '極端な耐性がついてくる']	1	1	['不安', '妄想', '抑うつ気分', '嘔気、嘔吐', '無気力']	2~5回	苦痛を伴うが自分一人で対応できた	数分から数時間	0	0	0	0	0	0	['タバコ', 'お酒', '覚せい剤', 'シンナー', 'コカイン', '自然系の幻覚剤（幻覚キノコ、アヤワスカ、ペヨーテなど）', '幻覚薬（LSD、MDMAなど）', '市販薬（咳止めなど）']	タバコ	お酒	シンナー	覚醒剤	大麻	0			0	[]
1/21/2021 18:36:53	1	1	39	1	1	1	中学卒業	1	1	['気分障害（うつ病、うつ状態、双極性障害）', '注意欠陥・多動症候群（ADHD）', 'その他']	14	1	1	0	[]	0	0	1	14	25	1	週4日以上	0	['乾燥大麻']	['気ばらし、リラックスのための気分転換', '仕事、学業、家事などのパフォーマンス向上', '心理的苦痛（不安、あせり、抑うつ気分など）の緩和', '身体的苦痛（痛み、しびれ、めまい、不眠など）の緩和']	['意図したより大量、または長期間に使用してしまう', '社会的、対人的な問題が生じて悪化しているにも関わらず使用を続ける', '物理的に危険な状況でも大麻を継続的に使用する（例：自動車の運転など）', '大麻によって健康被害が出ているとわかっても使用を続ける', '極端な耐性がついてくる']	1	1	['不安', '妄想', '抑うつ気分', '嘔気、嘔吐', '無気力']	2~5回	苦痛を伴うが自分一人で対応できた	数分から数時間	0	0	0	0	0	0	['タバコ', 'お酒', '覚せい剤', 'シンナー', 'コカイン', '自然系の幻覚剤（幻覚キノコ、アヤワスカ、ペヨーテなど）', '幻覚薬（LSD、MDMAなど）', '市販薬（咳止めなど）']	タバコ	お酒	シンナー	覚醒剤	大麻	0			0	[]
1/21/2021 18:37:54	1	1	49	1	1	1	中学卒業	1	1	['その他']	39	0	0	0	[]	0	0	1	19	30	1	月1回未満	0	['乾燥大麻', '大麻樹脂（ハシシ、ワックス）', 'エディブル（食品）']	['“ハイ”になること（高揚感、多幸感）', '気ばらし、リラックスのための気分転換', '仕事、学業、家事などのパフォーマンス向上', '仲間意識の強化、所属感の向上', '身体的苦痛（痛み、しびれ、めまい、不眠など）の緩和', '病気の治癒（がんの副作用緩和、など）', '性感の増強', 'その他']	[]	0	1	['嘔気、嘔吐', 'その他']	1回	大した問題ではなかった	数分から数時間	0	0	0	0	0	0	['タバコ', 'お酒', '覚せい剤', 'シンナー', 'コカイン', '自然系の幻覚剤（幻覚キノコ、アヤワスカ、ペヨーテなど）', '幻覚薬（LSD、MDMAなど）', 'オピオイド（ヘロイン、モルヒネ、あへん、医療用麻薬）', 'ベンゾジアゼピン系睡眠薬', '市販薬（咳止めなど）']	タバコ	シンナー	お酒	覚醒剤	大麻	1	1回	使用が減った	0	[]
1/21/2021 18:38:38	1	1	24	0	1	1	大学卒業	1	0	[]	0	0	0	0	[]	0	0	1	24	0	0		24	['乾燥大麻', '電子タバコ']	['気ばらし、リラックスのための気分転換', '仕事、学業、家事などのパフォーマンス向上', '心理的苦痛（不安、あせり、抑うつ気分など）の緩和']	[]	0	0	[]				0	0	0	0	0	0	['タバコ', 'お酒', '市販薬（咳止めなど）']	タバコ	お酒	大麻	該当なし	該当なし	0			0	[]
1/21/2021 18:38:43	1	1	34	1	1	1	中学卒業	1	0	[]	0	0	0	0	[]	1	0	1	19	15	1	週4日以上	0	['乾燥大麻', '大麻樹脂（ハシシ、ワックス）', '電子タバコ', 'エディブル（食品）']	['“ハイ”になること（高揚感、多幸感）', '気ばらし、リラックスのための気分転換', '仕事、学業、家事などのパフォーマンス向上', '仲間意識の強化、所属感の向上', '心理的苦痛（不安、あせり、抑うつ気分など）の緩和', '身体的苦痛（痛み、しびれ、めまい、不眠など）の緩和', '病気の治癒（がんの副作用緩和、など）']	['意図したより大量、または長期間に使用してしまう', '大麻のため、他の活動が疎かになる']	1	1	['その他']	1回	大した問題ではなかった	数分から数時間	0	0	0	0	0	0	['タバコ', 'お酒', 'コカイン', '幻覚薬（LSD、MDMAなど）']	タバコ	お酒	大麻	コカイン	自然系の幻覚剤	0			0	[]
1/21/2021 18:38:50	1	1	24	1	1	1	短大・専門学校卒業	1	0	[]	0	0	0	0	[]	0	0	1	24	0	1	月1回未満	0	['乾燥大麻']	['気ばらし、リラックスのための気分転換']	[]	0	0	[]				0	0	0	0	0	0	['タバコ', 'お酒']	お酒	タバコ	大麻			0			0	[]
1/21/2021 18:38:51	1	1	29	1	1	1	高校卒業	1	0	[]	0	0	0	0	[]	1	0	1	19	10	1	月1回未満	0	['乾燥大麻', '大麻樹脂（ハシシ、ワックス）', '電子タバコ']	['“ハイ”になること（高揚感、多幸感）', '気ばらし、リラックスのための気分転換', '神秘的・宗教的体験', '性感の増強']	[]	0	0	[]				0	0	0	0	0	0	['タバコ', 'お酒', '自然系の幻覚剤（幻覚キノコ、アヤワスカ、ペヨーテなど）']	お酒	タバコ	自然系の幻覚剤	大麻		0			0	[]
1/21/2021 18:38:58	1	1	49	1	1	1	高校卒業	1	1	['気分障害（うつ病、うつ状態、双極性障害）', '不安障害']	29	1	0	0	[]	0	0	1	29	20	0		39	['乾燥大麻']	['“ハイ”になること（高揚感、多幸感）', '気ばらし、リラックスのための気分転換', '心理的苦痛（不安、あせり、抑うつ気分など）の緩和', '神秘的・宗教的体験']	[]	0	0	[]				0	0	0	0	0	0	['タバコ', 'お酒', '自然系の幻覚剤（幻覚キノコ、アヤワスカ、ペヨーテなど）', '幻覚薬（LSD、MDMAなど）', 'オピオイド（ヘロイン、モルヒネ、あへん、医療用麻薬）', 'ベンゾジアゼピン系睡眠薬', '市販薬（咳止めなど）']	お酒	タバコ	市販薬	ベンゾジアゼピン系睡眠薬	自然系の幻覚剤	0			0	[]
1/21/2021 18:39:35	1	1	24	1	1	1	高校卒業	1	0	[]	0	0	0	1	['気分障害（うつ病、うつ状態、双極性障害）']	1	1	1	19	5	1	週4日以上	0	['乾燥大麻']	['“ハイ”になること（高揚感、多幸感）', '気ばらし、リラックスのための気分転換']	['意図したより大量、または長期間に使用してしまう', '大麻によって健康被害が出ているとわかっても使用を続ける']	1	1	['不安']	2~5回	大した問題ではなかった	数分から数時間	0	0	0	0	1	0	['タバコ', 'お酒']	お酒	タバコ	大麻			0			0	[]
1/21/2021 18:39:43	1	1	24	1	1	1	高校卒業	1	0	[]	0	0	0	0	[]	0	0	1	24	0	1	週1～4日未満	0	['乾燥大麻', '電子タバコ', 'エディブル（食品）']	['気ばらし、リラックスのための気分転換']	[]	0	1	['不安']	2~5回	苦痛を伴うが自分一人で対応できた	1週間以上	0	0	0	0	0	0	[]						0			0	[]
1/21/2021 18:39:53	1	1	34	1	1	1	短大・専門学校卒業	1	0	[]	0	0	0	0	[]	0	0	1	19	15	1	週1～4日未満	0	['乾燥大麻', '大麻樹脂（ハシシ、ワックス）', '電子タバコ']	['“ハイ”になること（高揚感、多幸感）', '気ばらし、リラックスのための気分転換', '仕事、学業、家事などのパフォーマンス向上', '仲間意識の強化、所属感の向上', '心理的苦痛（不安、あせり、抑うつ気分など）の緩和', '身体的苦痛（痛み、しびれ、めまい、不眠など）の緩和', 'その他']	[]	0	1	['不安']	2~5回	大した問題ではなかった	数分から数時間	0	0	0	0	0	0	['タバコ', 'お酒', 'コカイン', '自然系の幻覚剤（幻覚キノコ、アヤワスカ、ペヨーテなど）', '幻覚薬（LSD、MDMAなど）', '市販薬（咳止めなど）']	タバコ	お酒	大麻	市販薬	幻覚薬	0			0	[]
1/21/2021 18:39:53	1	1	49	1	1	1	大学卒業	1	0	[]	0	0	0	0	[]	0	0	1	24	25	0		44	['乾燥大麻', '大麻樹脂（ハシシ、ワックス）', '電子タバコ', 'エディブル（食品）']	['気ばらし、リラックスのための気分転換', '仕事、学業、家事などのパフォーマンス向上', '仲間意識の強化、所属感の向上', '心理的苦痛（不安、あせり、抑うつ気分など）の緩和', '身体的苦痛（痛み、しびれ、めまい、不眠など）の緩和', '性感の増強']	['意図したより大量、または長期間に使用してしまう']	0	0	[]				0	0	0	0	0	0	['タバコ', 'お酒', '自然系の幻覚剤（幻覚キノコ、アヤワスカ、ペヨーテなど）', '幻覚薬（LSD、MDMAなど）']	お酒	タバコ	大麻			1	2回	使用が減った	0	[]
1/21/2021 18:41:11	1	1	29	1	1	1	高校卒業	1	1	['気分障害（うつ病、うつ状態、双極性障害）', '不安障害']	24	1	0	1	['気分障害（うつ病、うつ状態、双極性障害）', '不安障害']	0	0	1	24	5	1	月1回～週1回未満	0	['乾燥大麻', '大麻樹脂（ハシシ、ワックス）', '電子タバコ']	['“ハイ”になること（高揚感、多幸感）', '気ばらし、リラックスのための気分転換', '仕事、学業、家事などのパフォーマンス向上', '仲間意識の強化、所属感の向上', '心理的苦痛（不安、あせり、抑うつ気分など）の緩和', '身体的苦痛（痛み、しびれ、めまい、不眠など）の緩和', '神秘的・宗教的体験']	['物理的に危険な状況でも大麻を継続的に使用する（例：自動車の運転など）', '極端な耐性がついてくる']	1	0	[]				1	0	0	0	0	0	['タバコ', 'お酒', 'オピオイド（ヘロイン、モルヒネ、あへん、医療用麻薬）', 'ベンゾジアゼピン系睡眠薬']	タバコ	お酒	大麻	オピオイド	ベンゾジアゼピン系睡眠薬	0			0	[]
1/21/2021 18:41:38	1	1	19	1	1	1	中学卒業	1	0	[]	0	0	0	0	[]	1	0	1	19	0	1	週4日以上	0	['乾燥大麻', '電子タバコ']	['“ハイ”になること（高揚感、多幸感）', '気ばらし、リラックスのための気分転換', 'その他']	[]	0	1	['その他']	1回	大した問題ではなかった	数分から数時間	0	0	0	0	0	0	['タバコ', 'お酒']	タバコ	お酒	大麻	該当なし	該当なし	0			0	[]
1/21/2021 18:41:49	1	1	29	0	1	1	短大・専門学校卒業	1	0	[]	0	0	0	0	[]	0	0	1	24	5	1	月1回～週1回未満	0	['乾燥大麻', '電子タバコ']	['“ハイ”になること（高揚感、多幸感）', '気ばらし、リラックスのための気分転換', '仕事、学業、家事などのパフォーマンス向上', '心理的苦痛（不安、あせり、抑うつ気分など）の緩和', '神秘的・宗教的体験']	[]	0	0	[]				0	0	0	0	0	0	['タバコ', 'お酒', '幻覚薬（LSD、MDMAなど）', '市販薬（咳止めなど）']	お酒	タバコ	大麻	覚醒剤		0			0	[]
1/21/2021 18:41:58	1	1	34	0	1	1	大学卒業	1	1	['気分障害（うつ病、うつ状態、双極性障害）', '不安障害']	29	1	0	0	[]	0	0	1	29	5	1	週4日以上	0	['乾燥大麻', '大麻樹脂（ハシシ、ワックス）', '電子タバコ', 'エディブル（食品）']	['“ハイ”になること（高揚感、多幸感）', '気ばらし、リラックスのための気分転換', '仕事、学業、家事などのパフォーマンス向上', '心理的苦痛（不安、あせり、抑うつ気分など）の緩和', '身体的苦痛（痛み、しびれ、めまい、不眠など）の緩和', '性感の増強']	[]	0	1	['不安', '嘔気、嘔吐']	2~5回	苦痛を伴うが自分一人で対応できた	数分から数時間	0	0	0	0	0	0	['タバコ', 'お酒', '幻覚薬（LSD、MDMAなど）', 'ベンゾジアゼピン系睡眠薬', '市販薬（咳止めなど）']	お酒	タバコ	大麻	ベンゾジアゼピン系睡眠薬	市販薬	0			0	[]
1/21/2021 18:42:37	1	1	44	1	1	1	大学卒業	1	0	[]	0	0	0	0	[]	0	0	1	39	5	0		39	['乾燥大麻']	['“ハイ”になること（高揚感、多幸感）', '気ばらし、リラックスのための気分転換']	[]	0	0	[]				0	0	0	0	0	0	['タバコ', 'お酒']	お酒	タバコ	大麻			0			0	[]
1/21/2021 18:43:09	1	1	49	1	1	1	大学卒業	1	0	[]	0	0	0	0	[]	0	0	1	19	30	0		39	['乾燥大麻', '大麻樹脂（ハシシ、ワックス）', 'エディブル（食品）']	['“ハイ”になること（高揚感、多幸感）', '気ばらし、リラックスのための気分転換']	[]	0	1	['不安', '抑うつ気分']	2~5回	苦痛を伴うが自分一人で対応できた	数分から数時間	0	0	0	0	0	0	['タバコ', 'お酒', '自然系の幻覚剤（幻覚キノコ、アヤワスカ、ペヨーテなど）', '幻覚薬（LSD、MDMAなど）', 'ベンゾジアゼピン系睡眠薬']	タバコ	お酒	大麻	ベンゾジアゼピン系睡眠薬	自然系の幻覚剤	1	2回	使用をやめた	0	[]
1/21/2021 18:43:28	1	1	34	0	1	1	短大・専門学校卒業	1	0	[]	0	0	0	0	[]	1	0	1	19	15	0		24	['乾燥大麻', '大麻樹脂（ハシシ、ワックス）']	['“ハイ”になること（高揚感、多幸感）', '気ばらし、リラックスのための気分転換', '仕事、学業、家事などのパフォーマンス向上', '仲間意識の強化、所属感の向上', '心理的苦痛（不安、あせり、抑うつ気分など）の緩和', '身体的苦痛（痛み、しびれ、めまい、不眠など）の緩和', '神秘的・宗教的体験', '性感の増強']	[]	0	1	['不安', '嘔気、嘔吐']	2~5回	大した問題ではなかった	数時間から1日	0	0	0	0	0	0	['タバコ', 'お酒', '自然系の幻覚剤（幻覚キノコ、アヤワスカ、ペヨーテなど）', 'ベンゾジアゼピン系睡眠薬', '市販薬（咳止めなど）']	お酒	タバコ	大麻			0			0	[]
1/21/2021 18:43:42	1	1	19	1	1	1	高校卒業	1	0	[]	0	0	0	0	[]	0	0	1	19	0	1	週4日以上	0	['乾燥大麻', '電子タバコ', 'エディブル（食品）']	['“ハイ”になること（高揚感、多幸感）', '気ばらし、リラックスのための気分転換']	['物理的に危険な状況でも大麻を継続的に使用する（例：自動車の運転など）']	0	1	['嘔気、嘔吐']	2~5回	苦痛を伴うが自分一人で対応できた	数分から数時間	0	0	0	0	0	0	['タバコ', 'お酒', '自然系の幻覚剤（幻覚キノコ、アヤワスカ、ペヨーテなど）']	タバコ	お酒	大麻	自然系の幻覚剤		0			0	[]
1/21/2021 18:44:03	1	1	24	0	1	1	高校卒業	1	0	[]	0	0	0	0	[]	0	0	1	24	0	1	週1～4日未満	0	['乾燥大麻']	['“ハイ”になること（高揚感、多幸感）', '気ばらし、リラックスのための気分転換', '仲間意識の強化、所属感の向上', '心理的苦痛（不安、あせり、抑うつ気分など）の緩和', '身体的苦痛（痛み、しびれ、めまい、不眠など）の緩和', '性感の増強']	[]	0	0	[]				0	0	0	0	0	0	['タバコ', 'お酒']	お酒	大麻	タバコ			0			0	[]
1/21/2021 18:44:45	1	1	24	1	1	1	中学卒業	1	0	[]	0	0	0	0	[]	0	0	1	24	0	1	月1回～週1回未満	0	['乾燥大麻']	['“ハイ”になること（高揚感、多幸感）', '気ばらし、リラックスのための気分転換']	[]	0	1	['無気力']	1回	大した問題ではなかった	数分から数時間	0	0	0	0	0	0	['タバコ', 'お酒']	タバコ	お酒	大麻			0			0	[]
1/21/2021 18:44:48	1	1	64	1	1	1	短大・専門学校卒業	0	0	[]	0	0	0	0	[]	0	0	1	39	25	0		39	['乾燥大麻']	['“ハイ”になること（高揚感、多幸感）', '気ばらし、リラックスのための気分転換']	[]	0	0	[]				0	0	0	0	0	0	['タバコ', 'お酒']	タバコ	タバコ				0			0	[]
1/21/2021 18:44:54	1	1	24	0	1	1	高校卒業	0	1	['気分障害（うつ病、うつ状態、双極性障害）', '不安障害']	24	1	1	1	['気分障害（うつ病、うつ状態、双極性障害）', '不安障害']	0	0	1	19	5	1	週4日以上	0	['乾燥大麻', '大麻樹脂（ハシシ、ワックス）', '電子タバコ', 'エディブル（食品）']	['“ハイ”になること（高揚感、多幸感）', '気ばらし、リラックスのための気分転換', '心理的苦痛（不安、あせり、抑うつ気分など）の緩和', '身体的苦痛（痛み、しびれ、めまい、不眠など）の緩和', '病気の治癒（がんの副作用緩和、など）']	[]	0	1	['嘔気、嘔吐']	2~5回	大した問題ではなかった	数分から数時間	0	0	0	0	0	0	['タバコ', '覚せい剤', '幻覚薬（LSD、MDMAなど）']	お酒	タバコ	大麻	幻覚薬		0			0	[]
1/21/2021 18:45:01	1	1	29	0	1	1	高校卒業	1	0	[]	0	0	0	0	[]	1	0	1	24	5	1	月1回～週1回未満	0	['乾燥大麻', '大麻樹脂（ハシシ、ワックス）', '電子タバコ', 'エディブル（食品）']	['“ハイ”になること（高揚感、多幸感）', '気ばらし、リラックスのための気分転換', '心理的苦痛（不安、あせり、抑うつ気分など）の緩和', '身体的苦痛（痛み、しびれ、めまい、不眠など）の緩和']	['極端な耐性がついてくる', '離脱症状が出現する']	1	1	['不安', '嘔気、嘔吐']	2~5回	苦痛を伴うが自分一人で対応できた	数分から数時間	0	0	0	0	0	0	['タバコ', 'お酒', '市販薬（咳止めなど）']	市販薬	お酒	タバコ	大麻		0			0	[]
1/21/2021 18:46:11	1	1	19	0	1	1	中学卒業	1	0	[]	0	0	0	0	[]	0	0	1	19	0	0		19	['乾燥大麻', '大麻樹脂（ハシシ、ワックス）', '電子タバコ']	['“ハイ”になること（高揚感、多幸感）', '気ばらし、リラックスのための気分転換', '仲間意識の強化、所属感の向上', '心理的苦痛（不安、あせり、抑うつ気分など）の緩和', '神秘的・宗教的体験', '性感の増強']	[]	0	0	[]				0	0	0	0	1	0	['タバコ', 'お酒', '幻覚薬（LSD、MDMAなど）', '市販薬（咳止めなど）']	お酒	大麻	タバコ			0			0	[]
1/21/2021 18:46:27	1	1	74	1	1	1	大学卒業	1	0	[]	0	0	0	0	[]	0	0	1	59	15	1	週1～4日未満	0	['乾燥大麻']	['身体的苦痛（痛み、しびれ、めまい、不眠など）の緩和']	[]	0	0	[]				0	0	0	0	0	0	['タバコ', 'お酒']	お酒	タバコ	大麻			0			0	[]
1/21/2021 18:46:37	1	1	24	1	1	1	高校卒業	1	1	['その他']	19	0	0	0	[]	0	0	1	19	5	1	週4日以上	0	['乾燥大麻', '電子タバコ', 'エディブル（食品）']	['“ハイ”になること（高揚感、多幸感）', '気ばらし、リラックスのための気分転換', '仲間意識の強化、所属感の向上', '心理的苦痛（不安、あせり、抑うつ気分など）の緩和', '身体的苦痛（痛み、しびれ、めまい、不眠など）の緩和', '病気の治癒（がんの副作用緩和、など）', '性感の増強']	[]	0	0	[]				0	0	0	0	0	0	['タバコ', 'お酒']	タバコ	お酒	大麻			0			0	[]
1/21/2021 18:47:01	1	1	29	1	1	1	大学卒業	1	0	[]	0	0	0	0	[]	1	0	1	24	5	1	週1～4日未満	0	['乾燥大麻', '電子タバコ']	['“ハイ”になること（高揚感、多幸感）', '気ばらし、リラックスのための気分転換', '仕事、学業、家事などのパフォーマンス向上', '仲間意識の強化、所属感の向上', '心理的苦痛（不安、あせり、抑うつ気分など）の緩和', '身体的苦痛（痛み、しびれ、めまい、不眠など）の緩和', '病気の治癒（がんの副作用緩和、など）', '神秘的・宗教的体験', '性感の増強']	[]	0	0	[]				0	0	0	0	0	0	['タバコ', 'お酒', '幻覚薬（LSD、MDMAなど）']	タバコ	お酒	大麻	自然系の幻覚剤	該当なし	0			0	[]
1/21/2021 18:47:05	1	1	49	0	1	1	短大・専門学校卒業	0	0	[]	0	0	0	0	[]	1	0	1	19	30	0		49	['乾燥大麻', '大麻樹脂（ハシシ、ワックス）', '電子タバコ', 'エディブル（食品）']	['心理的苦痛（不安、あせり、抑うつ気分など）の緩和', '身体的苦痛（痛み、しびれ、めまい、不眠など）の緩和', '病気の治癒（がんの副作用緩和、など）', 'その他']	[]	0	0	[]				0	0	0	0	0	0	['タバコ', 'お酒', '幻覚薬（LSD、MDMAなど）', 'オピオイド（ヘロイン、モルヒネ、あへん、医療用麻薬）', 'ベンゾジアゼピン系睡眠薬', '市販薬（咳止めなど）']	お酒	タバコ	ベンゾジアゼピン系睡眠薬	市販薬	大麻	0			0	[]
1/21/2021 18:47:08	1	1	44	0	1	1	大学卒業	1	1	['統合失調症']	29	1	0	0	[]	0	0	1	24	20	1	月1回未満	0	['乾燥大麻', '大麻樹脂（ハシシ、ワックス）', '電子タバコ', 'エディブル（食品）']	['気ばらし、リラックスのための気分転換', '仕事、学業、家事などのパフォーマンス向上', '仲間意識の強化、所属感の向上', '病気の治癒（がんの副作用緩和、など）']	[]	0	0	[]				0	0	0	0	0	0	['タバコ', 'コカイン', '自然系の幻覚剤（幻覚キノコ、アヤワスカ、ペヨーテなど）', '幻覚薬（LSD、MDMAなど）']	お酒	タバコ	大麻			0			0	[]
1/21/2021 18:47:50	1	1	34	1	1	1	高校卒業	1	0	[]	0	0	0	0	[]	0	0	1	24	10	1	週4日以上	0	['乾燥大麻', '大麻樹脂（ハシシ、ワックス）', '電子タバコ', 'エディブル（食品）']	['“ハイ”になること（高揚感、多幸感）', '気ばらし、リラックスのための気分転換', '仕事、学業、家事などのパフォーマンス向上', '仲間意識の強化、所属感の向上', '神秘的・宗教的体験', '性感の増強', 'その他']	[]	0	1	['不安', '嘔気、嘔吐']	2~5回	苦痛を伴うが自分一人で対応できた	数分から数時間	0	0	0	0	0	0	['タバコ', 'お酒', 'コカイン', '自然系の幻覚剤（幻覚キノコ、アヤワスカ、ペヨーテなど）', '幻覚薬（LSD、MDMAなど）']	お酒	大麻	タバコ	幻覚薬	自然系の幻覚剤	0			0	[]
1/21/2021 18:48:04	1	1	24	1	1	1	高校卒業	1	0	[]	0	0	0	0	[]	0	0	1	19	5	1	週4日以上	0	['乾燥大麻', '電子タバコ']	['“ハイ”になること（高揚感、多幸感）', '気ばらし、リラックスのための気分転換', '仕事、学業、家事などのパフォーマンス向上', '仲間意識の強化、所属感の向上', '心理的苦痛（不安、あせり、抑うつ気分など）の緩和', '身体的苦痛（痛み、しびれ、めまい、不眠など）の緩和', '病気の治癒（がんの副作用緩和、など）', '神秘的・宗教的体験', '性感の増強']	[]	0	0	[]				0	0	0	0	0	0	['お酒']	お酒	大麻				0			0	[]
1/21/2021 18:48:11	1	1	29	1	1	1	大学卒業	1	0	[]	0	0	0	0	[]	0	0	1	24	5	1	月1回～週1回未満	0	['乾燥大麻', '大麻樹脂（ハシシ、ワックス）', '電子タバコ', 'エディブル（食品）']	['“ハイ”になること（高揚感、多幸感）', '気ばらし、リラックスのための気分転換', '心理的苦痛（不安、あせり、抑うつ気分など）の緩和', '身体的苦痛（痛み、しびれ、めまい、不眠など）の緩和', '性感の増強']	['大麻への強い渇望がある']	0	1	['不安']	1回	大した問題ではなかった	数分から数時間	0	0	0	0	0	0	['タバコ', 'お酒', 'ベンゾジアゼピン系睡眠薬']	タバコ	お酒	大麻	ベンゾジアゼピン系睡眠薬	該当なし	0			0	[]
1/21/2021 18:48:11	1	1	69	1	1	1	高校卒業	1	0	[]	0	0	0	0	[]	0	0	1	19	50	0		44	['乾燥大麻', '大麻樹脂（ハシシ、ワックス）']	['気ばらし、リラックスのための気分転換', '心理的苦痛（不安、あせり、抑うつ気分など）の緩和', '身体的苦痛（痛み、しびれ、めまい、不眠など）の緩和', '病気の治癒（がんの副作用緩和、など）', '神秘的・宗教的体験']	[]	0	1	['その他']	2~5回	大した問題ではなかった	1日から1週間	0	0	0	0	0	0	['タバコ', 'お酒']	タバコ	お酒	大麻			1	1回	変わらない	0	[]
1/21/2021 18:48:22	1	1	44	1	1	1	高校卒業	1	1	['気分障害（うつ病、うつ状態、双極性障害）']	29	0	0	1	['不安障害']	0	1	1	24	20	1	月1回未満	0	['乾燥大麻', '電子タバコ']	['気ばらし、リラックスのための気分転換']	[]	0	0	[]				0	0	0	0	0	0	['タバコ', 'お酒']	タバコ	お酒	大麻			0			0	[]
1/21/2021 18:49:14	1	1	24	1	1	1	高校卒業	0	1	['気分障害（うつ病、うつ状態、双極性障害）', 'その他']	19	1	1	0	[]	0	0	1	19	5	1	週1～4日未満	0	['乾燥大麻', '電子タバコ', 'エディブル（食品）']	['“ハイ”になること（高揚感、多幸感）', '気ばらし、リラックスのための気分転換', '仕事、学業、家事などのパフォーマンス向上', '仲間意識の強化、所属感の向上', '心理的苦痛（不安、あせり、抑うつ気分など）の緩和', '身体的苦痛（痛み、しびれ、めまい、不眠など）の緩和', '性感の増強']	[]	0	1	['嘔気、嘔吐']	2~5回	苦痛を伴うが自分一人で対応できた	数分から数時間	0	0	0	0	0	0	['タバコ', 'お酒', 'コカイン', '幻覚薬（LSD、MDMAなど）', 'ベンゾジアゼピン系睡眠薬']	お酒	タバコ	大麻			0			0	[]
1/21/2021 18:49:34	1	1	34	1	1	1	高校卒業	1	0	[]	0	0	0	0	[]	0	0	1	19	15	0		29	['乾燥大麻']	['気ばらし、リラックスのための気分転換', '仲間意識の強化、所属感の向上']	[]	0	0	[]				0	0	0	0	0	0	['お酒', 'シンナー']						0			0	[]
1/21/2021 18:49:46	1	1	19	1	1	1	中学卒業	1	0	[]	0	0	0	0	[]	0	0	1	14	5	1	週1～4日未満	0	['乾燥大麻', '電子タバコ']	['“ハイ”になること（高揚感、多幸感）', '気ばらし、リラックスのための気分転換', '仕事、学業、家事などのパフォーマンス向上', '仲間意識の強化、所属感の向上', '心理的苦痛（不安、あせり、抑うつ気分など）の緩和', '身体的苦痛（痛み、しびれ、めまい、不眠など）の緩和', '病気の治癒（がんの副作用緩和、など）']	[]	0	0	[]				0	0	0	0	0	0	['タバコ', '幻覚薬（LSD、MDMAなど）', 'ベンゾジアゼピン系睡眠薬', '市販薬（咳止めなど）']	タバコ	大麻	お酒			0			0	[]
1/21/2021 18:50:18	1	1	29	1	1	1	大学卒業	1	1	['気分障害（うつ病、うつ状態、双極性障害）', '注意欠陥・多動症候群（ADHD）', '不安障害', 'その他']	19	1	0	0	[]	0	0	1	29	0	1	月1回～週1回未満	0	['乾燥大麻', '電子タバコ']	['“ハイ”になること（高揚感、多幸感）', '気ばらし、リラックスのための気分転換', '仕事、学業、家事などのパフォーマンス向上', '仲間意識の強化、所属感の向上', '心理的苦痛（不安、あせり、抑うつ気分など）の緩和', '身体的苦痛（痛み、しびれ、めまい、不眠など）の緩和', '病気の治癒（がんの副作用緩和、など）', '神秘的・宗教的体験', '性感の増強', 'その他']	['大麻を入手、使用するために多くの時間を費やす', '大麻の使用が原因で仕事や生活に支障が出る', '大麻のため、他の活動が疎かになる', '離脱症状が出現する']	1	1	['不安', '妄想', '抑うつ気分', '無気力', 'その他']	11回以上	大した問題ではなかった	1日から1週間	0	0	0	1	0	0	['タバコ', 'お酒', '自然系の幻覚剤（幻覚キノコ、アヤワスカ、ペヨーテなど）', '幻覚薬（LSD、MDMAなど）', '市販薬（咳止めなど）']	お酒	タバコ	市販薬	幻覚薬	自然系の幻覚剤	0			0	[]
1/21/2021 18:52:37	1	1	34	1	1	1	大学卒業	1	1	['気分障害（うつ病、うつ状態、双極性障害）']	29	0	0	0	[]	0	0	1	24	10	1	週1～4日未満	0	['乾燥大麻']	['“ハイ”になること（高揚感、多幸感）', '気ばらし、リラックスのための気分転換', '心理的苦痛（不安、あせり、抑うつ気分など）の緩和', '身体的苦痛（痛み、しびれ、めまい、不眠など）の緩和']	[]	0	0	[]				0	0	0	0	0	0	['タバコ', 'お酒', 'コカイン', '自然系の幻覚剤（幻覚キノコ、アヤワスカ、ペヨーテなど）', '幻覚薬（LSD、MDMAなど）', '市販薬（咳止めなど）']	お酒	タバコ	大麻	自然系の幻覚剤	幻覚薬	0			0	[]
1/21/2021 18:52:52	1	1	54	1	1	1	大学卒業	1	0	[]	0	0	0	0	[]	0	0	1	19	35	1	週1～4日未満	0	['乾燥大麻', '大麻樹脂（ハシシ、ワックス）', '電子タバコ', 'エディブル（食品）']	['“ハイ”になること（高揚感、多幸感）', '気ばらし、リラックスのための気分転換', '神秘的・宗教的体験', '性感の増強', 'その他']	[]	0	1	['不安', '嘔気、嘔吐']	2~5回	大した問題ではなかった	数分から数時間	0	0	0	0	0	0	['タバコ', 'お酒', '覚せい剤', 'コカイン', '自然系の幻覚剤（幻覚キノコ、アヤワスカ、ペヨーテなど）', '幻覚薬（LSD、MDMAなど）']	タバコ	お酒	大麻	覚醒剤	コカイン	1	1回	変わらない	0	[]
1/21/2021 18:54:08	1	1	34	1	1	1	高校卒業	1	0	[]	0	0	0	0	[]	0	0	1	24	10	1	週4日以上	0	['乾燥大麻', '大麻樹脂（ハシシ、ワックス）', '電子タバコ', 'エディブル（食品）']	['“ハイ”になること（高揚感、多幸感）', '気ばらし、リラックスのための気分転換', '仕事、学業、家事などのパフォーマンス向上', '仲間意識の強化、所属感の向上', '心理的苦痛（不安、あせり、抑うつ気分など）の緩和', '神秘的・宗教的体験', '性感の増強']	[]	0	1	['不安']	11回以上	大した問題ではなかった	数分から数時間	0	0	0	0	0	0	['タバコ', 'お酒', '幻覚薬（LSD、MDMAなど）', '市販薬（咳止めなど）']	タバコ	お酒	大麻	幻覚薬	該当なし	0			0	[]
1/21/2021 18:54:09	1	1	24	1	1	1	短大・専門学校卒業	1	0	[]	0	0	0	0	[]	0	0	1	19	5	1	月1回～週1回未満	0	['乾燥大麻', '電子タバコ']	['気ばらし、リラックスのための気分転換', '心理的苦痛（不安、あせり、抑うつ気分など）の緩和']	[]	0	0	[]				0	0	0	0	0	0	['タバコ', 'お酒']	お酒	タバコ	大麻			0			0	[]
1/21/2021 18:54:15	1	1	19	1	1	1	中学卒業	1	0	[]	0	0	0	0	[]	0	0	1	19	0	1	月1回未満	0	['乾燥大麻']	['“ハイ”になること（高揚感、多幸感）', '気ばらし、リラックスのための気分転換', '仕事、学業、家事などのパフォーマンス向上', '神秘的・宗教的体験']	[]	0	0	[]				0	0	0	0	0	0	['タバコ', 'お酒']	お酒	タバコ	大麻	該当なし	該当なし	0			0	[]
1/21/2021 18:54:24	1	1	54	1	1	1	大学卒業	1	0	[]	0	0	0	0	[]	0	0	1	24	30	1	週1～4日未満	0	['乾燥大麻']	['気ばらし、リラックスのための気分転換', '身体的苦痛（痛み、しびれ、めまい、不眠など）の緩和']	[]	0	0	[]				0	0	0	0	0	0	['タバコ', 'お酒']	タバコ	お酒	大麻			0			1	['覚醒剤']
1/21/2021 18:54:43	1	1	64	1	1	1	高校卒業	1	0	[]	0	0	0	0	[]	0	0	1	34	30	1	月1回～週1回未満	0	['乾燥大麻', '大麻樹脂（ハシシ、ワックス）', '電子タバコ', 'エディブル（食品）']	['“ハイ”になること（高揚感、多幸感）', '気ばらし、リラックスのための気分転換', '仕事、学業、家事などのパフォーマンス向上', '仲間意識の強化、所属感の向上', '身体的苦痛（痛み、しびれ、めまい、不眠など）の緩和']	[]	0	1	['嘔気、嘔吐', 'その他']	2~5回	大した問題ではなかった	数分から数時間	0	0	0	0	0	0	['タバコ', 'お酒', '覚せい剤', 'シンナー', 'コカイン', '自然系の幻覚剤（幻覚キノコ、アヤワスカ、ペヨーテなど）', '幻覚薬（LSD、MDMAなど）', 'オピオイド（ヘロイン、モルヒネ、あへん、医療用麻薬）', 'ベンゾジアゼピン系睡眠薬']	タバコ	お酒	大麻			0			0	[]
1/21/2021 18:54:44	1	1	29	0	1	1	中学卒業	1	1	['気分障害（うつ病、うつ状態、双極性障害）', '注意欠陥・多動症候群（ADHD）']	14	1	0	1	['気分障害（うつ病、うつ状態、双極性障害）']	1	0	1	29	0	1	月1回未満	0	['乾燥大麻']	['気ばらし、リラックスのための気分転換', '心理的苦痛（不安、あせり、抑うつ気分など）の緩和', '身体的苦痛（痛み、しびれ、めまい、不眠など）の緩和', '神秘的・宗教的体験']	[]	0	0	[]				0	0	0	0	0	0	['お酒', 'ベンゾジアゼピン系睡眠薬', '市販薬（咳止めなど）']	市販薬	お酒	ベンゾジアゼピン系睡眠薬	大麻		0			0	[]
1/21/2021 18:55:05	1	1	24	1	1	1	大学卒業	1	0	[]	0	0	0	0	[]	0	0	1	24	0	1	月1回未満	0	['乾燥大麻']	['“ハイ”になること（高揚感、多幸感）', '気ばらし、リラックスのための気分転換', '仕事、学業、家事などのパフォーマンス向上', '性感の増強']	['大麻のため、他の活動が疎かになる']	0	1	['不安', '幻覚', '嘔気、嘔吐']	1回	苦痛を伴うが自分一人で対応できた	数分から数時間	0	0	0	0	0	0	['お酒']	お酒	タバコ	大麻	該当なし	該当なし	0			0	[]
1/21/2021 18:55:35	1	1	39	1	1	1	大学卒業	1	0	[]	0	0	0	0	[]	0	0	1	19	20	0		39	['乾燥大麻', '大麻樹脂（ハシシ、ワックス）', 'エディブル（食品）']	['“ハイ”になること（高揚感、多幸感）', '気ばらし、リラックスのための気分転換', '仕事、学業、家事などのパフォーマンス向上', '心理的苦痛（不安、あせり、抑うつ気分など）の緩和', '身体的苦痛（痛み、しびれ、めまい、不眠など）の緩和']	[]	0	0	[]				0	0	0	0	0	0	['タバコ', 'お酒', '幻覚薬（LSD、MDMAなど）', '市販薬（咳止めなど）']	市販薬	お酒	タバコ	幻覚薬	該当なし	0			0	[]
1/21/2021 18:55:36	1	1	19	1	1	1	高校卒業	1	0	[]	0	0	0	0	[]	0	0	1	19	0	1	月1回未満	0	['乾燥大麻', '電子タバコ']	['“ハイ”になること（高揚感、多幸感）', '気ばらし、リラックスのための気分転換', '仲間意識の強化、所属感の向上']	['大麻への強い渇望がある']	0	1	['妄想', '無気力']	2~5回	他者の助けを必要とした	数分から数時間	0	0	0	0	0	0	['タバコ', 'お酒', 'シンナー', '市販薬（咳止めなど）']	市販薬	タバコ	大麻			0			0	[]
1/21/2021 18:55:58	1	1	29	0	1	1	高校卒業	1	0	[]	0	0	0	0	[]	0	1	1	24	5	1	週4日以上	0	['乾燥大麻']	['“ハイ”になること（高揚感、多幸感）', '気ばらし、リラックスのための気分転換', '心理的苦痛（不安、あせり、抑うつ気分など）の緩和', '性感の増強']	[]	0	0	[]				0	0	0	0	0	0	['タバコ', 'お酒', '覚せい剤', '幻覚薬（LSD、MDMAなど）']	お酒	タバコ	覚醒剤	大麻	幻覚薬	0			0	[]
1/21/2021 18:56:04	1	1	34	1	1	1	大学卒業	1	0	[]	0	0	0	0	[]	0	0	1	19	15	1	月1回未満	0	['乾燥大麻', '大麻樹脂（ハシシ、ワックス）', '電子タバコ']	['“ハイ”になること（高揚感、多幸感）', '気ばらし、リラックスのための気分転換']	[]	0	0	[]				0	0	0	0	0	0	['タバコ', 'お酒']	タバコ	大麻	お酒	該当なし	該当なし	0			0	[]
1/21/2021 18:57:04	1	1	29	1	1	1	大学卒業	1	1	['注意欠陥・多動症候群（ADHD）']	14	1	1	0	[]	0	0	1	24	5	1	月1回～週1回未満	0	['乾燥大麻', '大麻樹脂（ハシシ、ワックス）', 'エディブル（食品）']	['“ハイ”になること（高揚感、多幸感）', '気ばらし、リラックスのための気分転換', '心理的苦痛（不安、あせり、抑うつ気分など）の緩和', '身体的苦痛（痛み、しびれ、めまい、不眠など）の緩和', '病気の治癒（がんの副作用緩和、など）', '神秘的・宗教的体験']	[]	0	1	['嘔気、嘔吐']	2~5回	苦痛を伴うが自分一人で対応できた	数分から数時間	0	0	0	0	0	0	['タバコ', 'お酒', '幻覚薬（LSD、MDMAなど）', '市販薬（咳止めなど）']	お酒	タバコ	大麻	幻覚薬	市販薬	0			0	[]
1/21/2021 18:57:22	1	1	44	1	1	1	大学卒業	1	0	[]	0	0	0	0	[]	0	0	1	24	20	0		24	['乾燥大麻']	['“ハイ”になること（高揚感、多幸感）', '気ばらし、リラックスのための気分転換', '神秘的・宗教的体験']	[]	0	0	[]				0	0	0	0	0	0	['お酒', '自然系の幻覚剤（幻覚キノコ、アヤワスカ、ペヨーテなど）']	お酒	大麻	自然系の幻覚剤			0			0	[]
1/21/2021 18:58:01	1	1	19	0	1	1	高校卒業	1	1	['気分障害（うつ病、うつ状態、双極性障害）', '注意欠陥・多動症候群（ADHD）']	14	1	1	0	[]	1	1	1	19	0	1	月1回未満	0	['乾燥大麻']	['心理的苦痛（不安、あせり、抑うつ気分など）の緩和', '性感の増強']	[]	0	0	[]				0	0	0	0	0	0	['タバコ', 'お酒']	タバコ	お酒	大麻			0			0	[]
1/21/2021 18:58:39	1	1	59	1	1	1	高校卒業	1	0	[]	0	0	0	0	[]	0	0	1	24	35	1	週4日以上	0	['乾燥大麻', '大麻樹脂（ハシシ、ワックス）']	['“ハイ”になること（高揚感、多幸感）', '気ばらし、リラックスのための気分転換', '仕事、学業、家事などのパフォーマンス向上', '心理的苦痛（不安、あせり、抑うつ気分など）の緩和']	['大麻への強い渇望がある']	0	0	[]				0	0	0	0	0	0	['タバコ', 'お酒', '覚せい剤', 'コカイン', '自然系の幻覚剤（幻覚キノコ、アヤワスカ、ペヨーテなど）']	お酒	タバコ	大麻	覚醒剤		1	4回	使用が減った	1	['覚醒剤']
1/21/2021 19:00:21	1	1	24	0	1	1	中学卒業	1	0	[]	0	0	0	0	[]	0	0	1	19	5	1	週1～4日未満	0	['乾燥大麻', '電子タバコ', 'エディブル（食品）']	['“ハイ”になること（高揚感、多幸感）', '気ばらし、リラックスのための気分転換', '仕事、学業、家事などのパフォーマンス向上', '仲間意識の強化、所属感の向上']	[]	0	0	[]				0	0	0	0	0	0	[]						0			0	[]
1/21/2021 19:01:11	1	1	39	1	1	1	大学卒業	1	1	['統合失調症']	24	1	0	0	[]	0	0	1	24	15	1	週4日以上	0	['乾燥大麻', '大麻樹脂（ハシシ、ワックス）', '電子タバコ', 'エディブル（食品）']	['“ハイ”になること（高揚感、多幸感）', '気ばらし、リラックスのための気分転換', '仕事、学業、家事などのパフォーマンス向上', '仲間意識の強化、所属感の向上', '心理的苦痛（不安、あせり、抑うつ気分など）の緩和', '身体的苦痛（痛み、しびれ、めまい、不眠など）の緩和', '病気の治癒（がんの副作用緩和、など）', '性感の増強']	[]	0	1	['その他']	1回	大した問題ではなかった	数分から数時間	0	0	0	0	0	0	['タバコ', 'お酒', 'コカイン', '市販薬（咳止めなど）']	市販薬	タバコ	お酒	大麻	コカイン	0			0	[]
1/21/2021 19:01:29	1	1	29	1	1	1	短大・専門学校卒業	1	0	[]	0	0	0	0	[]	0	0	1	19	10	1	月1回～週1回未満	0	['乾燥大麻', '大麻樹脂（ハシシ、ワックス）', '電子タバコ', 'エディブル（食品）']	['“ハイ”になること（高揚感、多幸感）', '気ばらし、リラックスのための気分転換', '仕事、学業、家事などのパフォーマンス向上', '身体的苦痛（痛み、しびれ、めまい、不眠など）の緩和']	[]	0	1	['不安']	1回	大した問題ではなかった	数分から数時間	0	0	0	0	0	0	['タバコ', 'お酒']	タバコ	お酒	大麻			0			0	[]
1/21/2021 19:03:05	1	1	39	1	1	1	大学卒業	1	0	[]	0	0	0	0	[]	0	0	1	34	5	1	週1～4日未満	0	['乾燥大麻']	['“ハイ”になること（高揚感、多幸感）', '気ばらし、リラックスのための気分転換', '心理的苦痛（不安、あせり、抑うつ気分など）の緩和', '身体的苦痛（痛み、しびれ、めまい、不眠など）の緩和']	[]	0	0	[]				0	0	0	0	0	0	['タバコ', 'お酒']	お酒	タバコ	大麻	該当なし	該当なし	0			0	[]
1/21/2021 19:03:27	1	1	19	0	1	1	高校卒業	1	0	[]	0	0	0	0	[]	0	0	1	19	0	0		19	['乾燥大麻']	['気ばらし、リラックスのための気分転換', '心理的苦痛（不安、あせり、抑うつ気分など）の緩和', '身体的苦痛（痛み、しびれ、めまい、不眠など）の緩和']	[]	0	0	[]				0	0	0	0	0	0	['タバコ', 'お酒', '市販薬（咳止めなど）']	タバコ	お酒	市販薬	大麻	該当なし	0			0	[]
1/21/2021 19:04:13	1	1	29	1	1	1	中学卒業	0	0	[]	0	0	0	0	[]	1	0	1	19	10	1	週4日以上	0	['乾燥大麻', '大麻樹脂（ハシシ、ワックス）', '電子タバコ', 'エディブル（食品）']	['“ハイ”になること（高揚感、多幸感）', '気ばらし、リラックスのための気分転換', '仕事、学業、家事などのパフォーマンス向上', '仲間意識の強化、所属感の向上', '心理的苦痛（不安、あせり、抑うつ気分など）の緩和', '身体的苦痛（痛み、しびれ、めまい、不眠など）の緩和', '神秘的・宗教的体験', '性感の増強']	[]	0	0	[]				0	0	0	0	0	0	['タバコ', 'お酒', '覚せい剤', 'シンナー', 'コカイン', '自然系の幻覚剤（幻覚キノコ、アヤワスカ、ペヨーテなど）', '幻覚薬（LSD、MDMAなど）', 'ベンゾジアゼピン系睡眠薬', '市販薬（咳止めなど）']	お酒	タバコ	大麻	覚醒剤	幻覚薬	0			0	[]
1/21/2021 19:04:52	1	1	29	0	1	1	高校卒業	1	0	[]	0	0	0	0	[]	0	0	1	24	5	0		24	['乾燥大麻', '大麻樹脂（ハシシ、ワックス）']	['“ハイ”になること（高揚感、多幸感）', '気ばらし、リラックスのための気分転換', '性感の増強']	[]	0	1	['不安']	1回	大した問題ではなかった	数分から数時間	0	0	0	0	0	0	['タバコ', 'お酒']	タバコ	お酒	大麻			0			0	[]
1/21/2021 19:05:30	1	1	44	1	1	1	高校卒業	1	0	[]	0	0	0	1	['気分障害（うつ病、うつ状態、双極性障害）']	0	0	1	19	25	1	週4日以上	0	['乾燥大麻', '大麻樹脂（ハシシ、ワックス）', '電子タバコ']	['“ハイ”になること（高揚感、多幸感）', '気ばらし、リラックスのための気分転換', '仲間意識の強化、所属感の向上', '心理的苦痛（不安、あせり、抑うつ気分など）の緩和', '身体的苦痛（痛み、しびれ、めまい、不眠など）の緩和', 'その他']	['極端な耐性がついてくる']	0	1	['不安']	2~5回	大した問題ではなかった	数分から数時間	0	0	0	0	0	0	['タバコ', 'お酒']	タバコ	お酒	大麻			0			0	[]
1/21/2021 19:05:37	1	1	24	1	1	1	大学卒業	1	0	[]	0	0	0	0	[]	0	0	1	19	5	1	週4日以上	0	['乾燥大麻', '電子タバコ']	['気ばらし、リラックスのための気分転換', '仕事、学業、家事などのパフォーマンス向上']	[]	0	0	[]				0	0	0	0	0	0	['タバコ', 'お酒']	お酒	タバコ	大麻			0			0	[]
1/21/2021 19:07:43	1	1	24	1	1	1	高校卒業	1	0	[]	0	0	0	0	[]	0	0	1	19	5	1	週4日以上	0	['乾燥大麻', '大麻樹脂（ハシシ、ワックス）', '電子タバコ']	['“ハイ”になること（高揚感、多幸感）', '気ばらし、リラックスのための気分転換', '仲間意識の強化、所属感の向上', '心理的苦痛（不安、あせり、抑うつ気分など）の緩和', '身体的苦痛（痛み、しびれ、めまい、不眠など）の緩和']	[]	0	0	[]				0	0	0	0	0	0	['タバコ', 'お酒']	タバコ	お酒	大麻			0			0	[]
1/21/2021 19:07:47	1	1	19	1	1	1	中学卒業	1	0	[]	0	0	0	0	[]	0	0	1	19	0	1	月1回～週1回未満	0	['乾燥大麻', '電子タバコ', 'エディブル（食品）']	['“ハイ”になること（高揚感、多幸感）', '気ばらし、リラックスのための気分転換', '仕事、学業、家事などのパフォーマンス向上', '仲間意識の強化、所属感の向上', '心理的苦痛（不安、あせり、抑うつ気分など）の緩和']	[]	0	0	[]				0	0	0	0	0	0	['タバコ', 'お酒']	タバコ	お酒	大麻	該当なし	該当なし	0			0	[]
1/21/2021 19:07:50	1	1	24	1	1	1	短大・専門学校卒業	1	0	[]	0	0	0	0	[]	0	0	1	24	0	1	週4日以上	0	['乾燥大麻', '電子タバコ']	['“ハイ”になること（高揚感、多幸感）', '気ばらし、リラックスのための気分転換', '仕事、学業、家事などのパフォーマンス向上', '仲間意識の強化、所属感の向上', '心理的苦痛（不安、あせり、抑うつ気分など）の緩和', '身体的苦痛（痛み、しびれ、めまい、不眠など）の緩和', '病気の治癒（がんの副作用緩和、など）', '神秘的・宗教的体験', '性感の増強']	['極端な耐性がついてくる']	0	0	[]				0	0	0	0	0	0	['タバコ', 'お酒', '幻覚薬（LSD、MDMAなど）']	タバコ	お酒	大麻	幻覚薬		0			0	[]
1/21/2021 19:08:05	1	1	24	1	1	1	短大・専門学校卒業	1	0	[]	0	0	0	0	[]	0	0	1	19	5	1	月1回～週1回未満	0	['乾燥大麻', '電子タバコ']	['“ハイ”になること（高揚感、多幸感）', '気ばらし、リラックスのための気分転換', '仲間意識の強化、所属感の向上', '心理的苦痛（不安、あせり、抑うつ気分など）の緩和', '身体的苦痛（痛み、しびれ、めまい、不眠など）の緩和', '神秘的・宗教的体験', '性感の増強']	[]	0	1	['嘔気、嘔吐']	2~5回	苦痛を伴うが自分一人で対応できた	数分から数時間	0	0	0	0	0	0	['タバコ', 'お酒']	お酒	タバコ	大麻			0			0	[]
1/21/2021 19:08:23	1	1	64	1	1	1	高校卒業	1	0	[]	0	0	0	0	[]	1	0	1	19	45	0		54	['乾燥大麻', '大麻樹脂（ハシシ、ワックス）', 'エディブル（食品）']	['気ばらし、リラックスのための気分転換', '心理的苦痛（不安、あせり、抑うつ気分など）の緩和', '身体的苦痛（痛み、しびれ、めまい、不眠など）の緩和']	[]	0	1	['不安', '嘔気、嘔吐']	2~5回	大した問題ではなかった	数分から数時間	0	0	0	0	0	0	['タバコ', 'お酒', 'シンナー', '自然系の幻覚剤（幻覚キノコ、アヤワスカ、ペヨーテなど）', '幻覚薬（LSD、MDMAなど）', 'オピオイド（ヘロイン、モルヒネ、あへん、医療用麻薬）']	タバコ	お酒	シンナー	幻覚薬	コカイン	0			0	[]
1/21/2021 19:08:58	1	1	24	1	1	1	大学卒業	1	0	[]	0	0	0	0	[]	0	0	1	24	0	1	週4日以上	0	['乾燥大麻', '大麻樹脂（ハシシ、ワックス）', '電子タバコ', 'エディブル（食品）']	['“ハイ”になること（高揚感、多幸感）', '気ばらし、リラックスのための気分転換', '仕事、学業、家事などのパフォーマンス向上', '仲間意識の強化、所属感の向上', '心理的苦痛（不安、あせり、抑うつ気分など）の緩和', '身体的苦痛（痛み、しびれ、めまい、不眠など）の緩和']	[]	0	0	[]				0	0	0	0	0	0	['お酒', '市販薬（咳止めなど）']	市販薬	お酒	大麻	該当なし	該当なし	0			0	[]
1/21/2021 19:09:04	1	1	19	1	1	1	高校卒業	1	0	[]	0	0	0	0	[]	0	0	1	19	0	0		19	['乾燥大麻']	['気ばらし、リラックスのための気分転換', '心理的苦痛（不安、あせり、抑うつ気分など）の緩和']	[]	0	1	['嘔気、嘔吐']	2~5回	大した問題ではなかった	数分から数時間	0	0	0	0	0	0	['タバコ', 'お酒', '市販薬（咳止めなど）']	市販薬	お酒	タバコ	大麻		0			0	[]
1/21/2021 19:09:43	1	1	24	1	1	1	高校卒業	1	0	[]	0	0	0	0	[]	0	0	1	19	5	1	月1回未満	0	['乾燥大麻', '電子タバコ']	['仲間意識の強化、所属感の向上']	[]	0	1	['嘔気、嘔吐']	1回	大した問題ではなかった	数分から数時間	0	0	0	0	0	0	['タバコ', 'お酒']	大麻	お酒	タバコ			0			0	[]
1/21/2021 19:10:48	1	1	24	1	1	1	高校卒業	1	0	[]	0	0	0	0	[]	0	0	1	24	0	1	月1回～週1回未満	0	['乾燥大麻', '電子タバコ']	['“ハイ”になること（高揚感、多幸感）', '気ばらし、リラックスのための気分転換', '心理的苦痛（不安、あせり、抑うつ気分など）の緩和']	['大麻のため、他の活動が疎かになる', '離脱症状が出現する']	1	1	['不安', '妄想']	2~5回	大した問題ではなかった	数時間から1日	0	0	0	0	0	0	['タバコ', 'お酒', '市販薬（咳止めなど）']	市販薬	お酒	タバコ	大麻		0			0	[]
1/21/2021 19:10:55	1	1	49	0	1	1	大学卒業	1	0	[]	0	0	0	0	[]	0	0	1	24	25	1	月1回未満	0	['乾燥大麻']	['気ばらし、リラックスのための気分転換']	[]	0	1	['不安']	2~5回	大した問題ではなかった	数分から数時間	0	0	0	0	0	0	['タバコ', 'お酒', '自然系の幻覚剤（幻覚キノコ、アヤワスカ、ペヨーテなど）']	お酒	タバコ	大麻	自然系の幻覚剤		0			0	[]
1/21/2021 19:11:01	1	1	24	1	1	1	高校卒業	1	0	[]	0	0	0	0	[]	0	0	1	19	5	1	月1回未満	0	['乾燥大麻', '電子タバコ']	['“ハイ”になること（高揚感、多幸感）', '気ばらし、リラックスのための気分転換', '仲間意識の強化、所属感の向上', '心理的苦痛（不安、あせり、抑うつ気分など）の緩和', '身体的苦痛（痛み、しびれ、めまい、不眠など）の緩和', '性感の増強']	[]	0	0	[]				0	0	0	0	0	0	[]						1	2回	使用が減った	0	[]
1/21/2021 19:11:28	1	1	24	1	1	1	中学卒業	1	0	[]	0	0	0	0	[]	0	0	1	24	0	1	週4日以上	0	['乾燥大麻', '大麻樹脂（ハシシ、ワックス）', '電子タバコ']	['“ハイ”になること（高揚感、多幸感）', '気ばらし、リラックスのための気分転換', '仕事、学業、家事などのパフォーマンス向上', '仲間意識の強化、所属感の向上', '心理的苦痛（不安、あせり、抑うつ気分など）の緩和', '身体的苦痛（痛み、しびれ、めまい、不眠など）の緩和', '神秘的・宗教的体験', '性感の増強']	[]	0	1	['不安']	1回	苦痛を伴うが自分一人で対応できた	数分から数時間	0	0	0	0	0	0	['タバコ', 'お酒']	お酒	タバコ	大麻			0			0	[]
1/21/2021 19:12:35	1	1	49	1	1	1	大学卒業	1	1	['気分障害（うつ病、うつ状態、双極性障害）', '不安障害', 'パーソナリティ障害']	39	0	0	0	[]	0	0	1	19	30	1	週4日以上	0	['乾燥大麻', '大麻樹脂（ハシシ、ワックス）', '電子タバコ', 'エディブル（食品）']	['“ハイ”になること（高揚感、多幸感）', '気ばらし、リラックスのための気分転換', '心理的苦痛（不安、あせり、抑うつ気分など）の緩和', '身体的苦痛（痛み、しびれ、めまい、不眠など）の緩和', '性感の増強', 'その他']	[]	0	0	[]				0	0	0	0	0	0	['タバコ', 'お酒', '覚せい剤', 'コカイン', '自然系の幻覚剤（幻覚キノコ、アヤワスカ、ペヨーテなど）', '幻覚薬（LSD、MDMAなど）']	大麻	お酒	自然系の幻覚剤	覚醒剤	幻覚薬	0			1	['覚醒剤']
1/21/2021 19:13:21	1	1	54	1	1	1	高校卒業	1	0	[]	0	0	0	0	[]	0	0	1	19	35	1	月1回未満	0	['乾燥大麻']	['“ハイ”になること（高揚感、多幸感）', '気ばらし、リラックスのための気分転換', '仕事、学業、家事などのパフォーマンス向上', '神秘的・宗教的体験', 'その他']	[]	0	0	[]				0	0	0	0	0	0	['タバコ', 'お酒']	タバコ	お酒	大麻			1	1回	変わらない	0	[]
1/21/2021 19:14:01	1	1	34	1	1	1	短大・専門学校卒業	1	0	[]	0	0	0	0	[]	0	0	1	24	10	1	月1回～週1回未満	0	['乾燥大麻']	['“ハイ”になること（高揚感、多幸感）', '気ばらし、リラックスのための気分転換', '心理的苦痛（不安、あせり、抑うつ気分など）の緩和', '性感の増強']	[]	0	0	[]				0	0	0	0	0	0	['お酒']	お酒	大麻				0			0	[]
1/21/2021 19:14:07	1	1	39	1	1	1	短大・専門学校卒業	1	0	[]	0	0	0	0	[]	0	0	1	19	20	1	月1回～週1回未満	0	['乾燥大麻', '大麻樹脂（ハシシ、ワックス）', '電子タバコ']	['“ハイ”になること（高揚感、多幸感）', '気ばらし、リラックスのための気分転換', '心理的苦痛（不安、あせり、抑うつ気分など）の緩和', 'その他']	[]	0	0	[]				0	0	0	0	0	0	['タバコ', '覚せい剤', 'コカイン', '自然系の幻覚剤（幻覚キノコ、アヤワスカ、ペヨーテなど）', '幻覚薬（LSD、MDMAなど）', '市販薬（咳止めなど）']	タバコ	大麻	自然系の幻覚剤	覚醒剤	市販薬	0			0	[]
1/21/2021 19:14:08	1	1	29	1	1	1	高校卒業	1	0	[]	0	0	0	0	[]	0	0	1	29	0	1	週4日以上	0	['乾燥大麻', '電子タバコ', 'エディブル（食品）']	['気ばらし、リラックスのための気分転換']	[]	0	0	[]				0	0	0	0	0	0	['お酒', '幻覚薬（LSD、MDMAなど）']	お酒	大麻	覚醒剤			0			0	[]
1/21/2021 19:14:32	1	1	49	1	1	1	高校卒業	1	0	[]	0	0	0	0	[]	0	0	1	19	30	1	週4日以上	0	['乾燥大麻', '大麻樹脂（ハシシ、ワックス）', '電子タバコ']	['“ハイ”になること（高揚感、多幸感）', '気ばらし、リラックスのための気分転換', '心理的苦痛（不安、あせり、抑うつ気分など）の緩和', '性感の増強']	[]	0	1	['不安']	2~5回	大した問題ではなかった	数分から数時間	0	0	0	0	0	0	['タバコ', 'お酒', '覚せい剤', 'コカイン', '自然系の幻覚剤（幻覚キノコ、アヤワスカ、ペヨーテなど）', '幻覚薬（LSD、MDMAなど）', '市販薬（咳止めなど）']	タバコ	お酒	大麻	自然系の幻覚剤	コカイン	0			0	[]
1/21/2021 19:14:50	1	1	59	1	1	1	短大・専門学校卒業	0	1	['不安障害']	54	0	0	1	['気分障害（うつ病、うつ状態、双極性障害）']	0	0	1	24	35	0		24	['乾燥大麻']	['“ハイ”になること（高揚感、多幸感）', '仲間意識の強化、所属感の向上']	[]	0	0	[]				0	0	0	0	0	0	['タバコ', 'お酒']	お酒	タバコ	大麻			0			0	[]
1/21/2021 19:15:28	1	1	29	1	1	1	高校卒業	1	0	[]	0	0	0	0	[]	0	0	1	19	10	1	週1～4日未満	0	['乾燥大麻', '大麻樹脂（ハシシ、ワックス）', '電子タバコ']	['“ハイ”になること（高揚感、多幸感）', '気ばらし、リラックスのための気分転換', '仕事、学業、家事などのパフォーマンス向上', '身体的苦痛（痛み、しびれ、めまい、不眠など）の緩和']	[]	0	0	[]				0	0	0	0	0	0	['タバコ', 'お酒', 'コカイン', '幻覚薬（LSD、MDMAなど）', 'ベンゾジアゼピン系睡眠薬']	タバコ	お酒	大麻	ベンゾジアゼピン系睡眠薬	コカイン	0			0	[]
1/21/2021 19:16:24	1	1	59	1	1	1	高校卒業	1	1	['気分障害（うつ病、うつ状態、双極性障害）']	19	1	0	0	[]	0	0	1	29	30	0		59	['乾燥大麻', 'エディブル（食品）']	['“ハイ”になること（高揚感、多幸感）', '気ばらし、リラックスのための気分転換']	[]	0	1	['不安', '嘔気、嘔吐']	1回	苦痛を伴うが自分一人で対応できた	数分から数時間	0	0	0	0	0	0	['タバコ', 'お酒']	お酒	タバコ	大麻			0			0	[]
1/21/2021 19:16:45	1	1	24	1	1	1	短大・専門学校卒業	1	0	[]	0	0	0	1	['気分障害（うつ病、うつ状態、双極性障害）', '注意欠陥・多動症候群（ADHD）']	1	1	1	24	0	0		19	['乾燥大麻']	['“ハイ”になること（高揚感、多幸感）', '気ばらし、リラックスのための気分転換', '病気の治癒（がんの副作用緩和、など）']	['極端な耐性がついてくる']	0	0	[]				0	0	0	0	1	0	['タバコ', 'お酒', '幻覚薬（LSD、MDMAなど）']	お酒	タバコ	大麻	幻覚薬	該当なし	0			0	[]
1/21/2021 19:16:46	1	1	59	1	1	1	中学卒業	1	0	[]	0	0	0	0	[]	0	0	1	34	25	0		54	['乾燥大麻']	['“ハイ”になること（高揚感、多幸感）', '気ばらし、リラックスのための気分転換', '身体的苦痛（痛み、しびれ、めまい、不眠など）の緩和']	['意図したより大量、または長期間に使用してしまう', '大麻の使用が原因で仕事や生活に支障が出る', '大麻のため、他の活動が疎かになる']	1	1	['不安']	11回以上	大した問題ではなかった	数分から数時間	0	0	0	1	0	0	['タバコ', 'お酒', '覚せい剤', 'シンナー', 'コカイン', '自然系の幻覚剤（幻覚キノコ、アヤワスカ、ペヨーテなど）']	タバコ	お酒	シンナー	覚醒剤	大麻	1	2回	使用が減った	0	[]
1/21/2021 19:16:49	1	1	49	0	1	1	大学卒業	1	0	[]	0	0	0	0	[]	0	0	1	24	25	0		44	['乾燥大麻', '大麻樹脂（ハシシ、ワックス）', 'エディブル（食品）']	['“ハイ”になること（高揚感、多幸感）', '気ばらし、リラックスのための気分転換', '性感の増強']	[]	0	0	[]				0	0	0	0	0	0	['タバコ', 'お酒', '自然系の幻覚剤（幻覚キノコ、アヤワスカ、ペヨーテなど）']	タバコ	お酒	大麻	自然系の幻覚剤	該当なし	0			0	[]
1/21/2021 19:17:03	1	1	49	1	1	1	高校卒業	1	0	[]	0	0	0	0	[]	0	0	1	24	25	0		34	['乾燥大麻', '大麻樹脂（ハシシ、ワックス）']	['気ばらし、リラックスのための気分転換']	[]	0	0	[]				0	0	0	0	0	0	['タバコ', 'お酒']	タバコ	お酒	大麻	該当なし	該当なし	0			0	[]
1/21/2021 19:17:13	1	1	39	1	1	1	高校卒業	1	0	[]	0	0	0	0	[]	0	0	1	24	15	1	月1回未満	0	['乾燥大麻', '大麻樹脂（ハシシ、ワックス）', '電子タバコ']	['気ばらし、リラックスのための気分転換', '身体的苦痛（痛み、しびれ、めまい、不眠など）の緩和']	[]	0	0	[]				0	0	0	0	0	0	['タバコ', 'お酒']	お酒	タバコ	大麻			0			0	[]
1/21/2021 19:17:38	1	1	39	1	1	1	大学卒業	1	0	[]	0	0	0	0	[]	0	0	1	29	10	0		24	['乾燥大麻']	['気ばらし、リラックスのための気分転換', '性感の増強']	[]	0	0	[]				0	0	0	0	0	0	['タバコ', 'お酒', '覚せい剤', '自然系の幻覚剤（幻覚キノコ、アヤワスカ、ペヨーテなど）', '幻覚薬（LSD、MDMAなど）', '市販薬（咳止めなど）']	お酒	タバコ	覚醒剤	大麻	自然系の幻覚剤	0			1	['覚醒剤']
1/21/2021 19:18:21	1	1	29	1	1	1	高校卒業	1	0	[]	0	0	0	0	[]	0	1	1	19	10	1	週4日以上	0	['乾燥大麻', '大麻樹脂（ハシシ、ワックス）', '電子タバコ', 'エディブル（食品）']	['“ハイ”になること（高揚感、多幸感）', '気ばらし、リラックスのための気分転換', '心理的苦痛（不安、あせり、抑うつ気分など）の緩和']	['大麻を入手、使用するために多くの時間を費やす', '極端な耐性がついてくる']	1	1	['不安', '嘔気、嘔吐']	2~5回	大した問題ではなかった	数分から数時間	0	0	0	0	0	0	['タバコ', 'お酒', 'オピオイド（ヘロイン、モルヒネ、あへん、医療用麻薬）', 'ベンゾジアゼピン系睡眠薬', '市販薬（咳止めなど）']	タバコ	お酒	ベンゾジアゼピン系睡眠薬	大麻	市販薬	0			0	[]
1/21/2021 19:19:46	1	1	49	1	1	1	高校卒業	1	0	[]	0	0	0	0	[]	0	0	1	24	25	0		39	['乾燥大麻']	['“ハイ”になること（高揚感、多幸感）', '気ばらし、リラックスのための気分転換', '仕事、学業、家事などのパフォーマンス向上', '性感の増強', 'その他']	[]	0	0	[]				0	0	0	0	0	0	['タバコ', 'お酒', '覚せい剤', 'コカイン', '自然系の幻覚剤（幻覚キノコ、アヤワスカ、ペヨーテなど）', '幻覚薬（LSD、MDMAなど）', 'オピオイド（ヘロイン、モルヒネ、あへん、医療用麻薬）', '市販薬（咳止めなど）']	お酒	タバコ	大麻	市販薬	自然系の幻覚剤	0			0	[]
1/21/2021 19:19:55	1	1	44	1	1	1	大学卒業	1	0	[]	0	0	0	0	[]	0	0	1	44	0	1	月1回未満	0	['乾燥大麻', 'エディブル（食品）']	['“ハイ”になること（高揚感、多幸感）', '気ばらし、リラックスのための気分転換', '心理的苦痛（不安、あせり、抑うつ気分など）の緩和', '身体的苦痛（痛み、しびれ、めまい、不眠など）の緩和', '病気の治癒（がんの副作用緩和、など）']	[]	0	0	[]				0	0	0	0	0	0	['タバコ', 'お酒']	お酒	お酒	大麻			0			0	[]
1/21/2021 19:20:30	1	1	44	1	1	1	大学卒業	1	1	['気分障害（うつ病、うつ状態、双極性障害）', '不安障害']	34	1	0	0	[]	0	0	1	29	15	1	月1回未満	0	['乾燥大麻', '電子タバコ']	['気ばらし、リラックスのための気分転換', '仕事、学業、家事などのパフォーマンス向上', '心理的苦痛（不安、あせり、抑うつ気分など）の緩和']	['大麻への強い渇望がある']	0	0	[]				0	0	0	0	0	0	['タバコ', 'お酒', '覚せい剤', '自然系の幻覚剤（幻覚キノコ、アヤワスカ、ペヨーテなど）', '幻覚薬（LSD、MDMAなど）', 'ベンゾジアゼピン系睡眠薬']	お酒	タバコ	自然系の幻覚剤	大麻	幻覚薬	0			0	[]
1/21/2021 19:20:51	1	1	24	1	1	1	高校卒業	1	0	[]	0	0	0	0	[]	0	0	1	19	5	1	月1回～週1回未満	0	['乾燥大麻', '大麻樹脂（ハシシ、ワックス）']	['“ハイ”になること（高揚感、多幸感）', '気ばらし、リラックスのための気分転換', '心理的苦痛（不安、あせり、抑うつ気分など）の緩和']	[]	0	1	['嘔気、嘔吐']	11回以上	大した問題ではなかった	数分から数時間	0	0	0	0	0	0	['タバコ', 'お酒', 'コカイン', '幻覚薬（LSD、MDMAなど）', '市販薬（咳止めなど）']	タバコ	大麻	お酒	幻覚薬		1	1回	使用が減った	0	[]
1/21/2021 19:22:00	1	1	24	1	1	1	高校卒業	1	0	[]	0	0	0	0	[]	0	0	1	19	5	1	月1回未満	0	['乾燥大麻', '電子タバコ']	['“ハイ”になること（高揚感、多幸感）', '気ばらし、リラックスのための気分転換', '仕事、学業、家事などのパフォーマンス向上', '心理的苦痛（不安、あせり、抑うつ気分など）の緩和']	[]	0	0	[]				0	0	0	0	0	0	['お酒']	お酒	大麻				0			0	[]
1/21/2021 19:22:06	1	1	29	1	1	1	短大・専門学校卒業	1	0	[]	0	0	0	1	['気分障害（うつ病、うつ状態、双極性障害）']	1	1	1	24	5	1	週4日以上	0	['乾燥大麻', '電子タバコ']	['“ハイ”になること（高揚感、多幸感）', '気ばらし、リラックスのための気分転換', '心理的苦痛（不安、あせり、抑うつ気分など）の緩和', '性感の増強']	[]	0	0	[]				0	0	0	0	0	0	['タバコ', 'お酒', '幻覚薬（LSD、MDMAなど）', '市販薬（咳止めなど）']	お酒	大麻	タバコ	幻覚薬	市販薬	0			0	[]
1/21/2021 19:22:30	1	1	24	1	1	1	高校卒業	1	0	[]	0	0	0	0	[]	0	0	1	19	5	1	週4日以上	0	['乾燥大麻', '大麻樹脂（ハシシ、ワックス）', '電子タバコ']	['“ハイ”になること（高揚感、多幸感）', '気ばらし、リラックスのための気分転換', '仕事、学業、家事などのパフォーマンス向上', '仲間意識の強化、所属感の向上', '心理的苦痛（不安、あせり、抑うつ気分など）の緩和', '身体的苦痛（痛み、しびれ、めまい、不眠など）の緩和', '病気の治癒（がんの副作用緩和、など）']	[]	0	0	[]				0	0	0	0	0	0	['タバコ', 'お酒', 'コカイン', '幻覚薬（LSD、MDMAなど）']	お酒	タバコ	大麻	コカイン	幻覚薬	0			0	[]
1/21/2021 19:23:32	1	1	39	1	1	1	中学卒業	1	0	[]	0	0	0	0	[]	0	0	1	19	20	0		29	['乾燥大麻', '大麻樹脂（ハシシ、ワックス）']	['気ばらし、リラックスのための気分転換', '仕事、学業、家事などのパフォーマンス向上']	[]	0	1	['嘔気、嘔吐', '無気力']	11回以上	大した問題ではなかった	数分から数時間	0	0	0	0	0	0	['タバコ', 'お酒', '覚せい剤', 'シンナー', 'コカイン', '幻覚薬（LSD、MDMAなど）']	タバコ	お酒	シンナー	覚醒剤	大麻	0			0	[]
1/21/2021 19:27:03	1	1	54	1	1	1	大学卒業	1	0	[]	0	0	0	0	[]	0	0	1	24	30	0		39	['乾燥大麻', '大麻樹脂（ハシシ、ワックス）', 'エディブル（食品）']	['“ハイ”になること（高揚感、多幸感）', '気ばらし、リラックスのための気分転換', '仕事、学業、家事などのパフォーマンス向上', '身体的苦痛（痛み、しびれ、めまい、不眠など）の緩和', '神秘的・宗教的体験', '性感の増強']	[]	0	0	[]				0	0	0	0	0	0	['タバコ', 'お酒', '自然系の幻覚剤（幻覚キノコ、アヤワスカ、ペヨーテなど）']	お酒	タバコ	大麻			0			0	[]
1/21/2021 19:27:45	1	1	34	1	1	1	中学卒業	1	0	[]	0	0	0	0	[]	0	0	1	19	15	1	週4日以上	0	['乾燥大麻', '大麻樹脂（ハシシ、ワックス）', '電子タバコ', 'エディブル（食品）']	['“ハイ”になること（高揚感、多幸感）', '気ばらし、リラックスのための気分転換', '心理的苦痛（不安、あせり、抑うつ気分など）の緩和', '身体的苦痛（痛み、しびれ、めまい、不眠など）の緩和', '性感の増強']	[]	0	1	['その他']	1回	大した問題ではなかった	数分から数時間	0	0	0	0	0	0	['タバコ', 'お酒', '自然系の幻覚剤（幻覚キノコ、アヤワスカ、ペヨーテなど）', '幻覚薬（LSD、MDMAなど）']	タバコ	お酒	大麻	自然系の幻覚剤	幻覚薬	0			0	[]
1/21/2021 19:28:05	1	1	49	1	1	1	大学卒業	1	0	[]	0	0	0	0	[]	0	0	1	24	25	1	週4日以上	0	['乾燥大麻']	['“ハイ”になること（高揚感、多幸感）', '気ばらし、リラックスのための気分転換', '仕事、学業、家事などのパフォーマンス向上', '仲間意識の強化、所属感の向上', '心理的苦痛（不安、あせり、抑うつ気分など）の緩和', '身体的苦痛（痛み、しびれ、めまい、不眠など）の緩和']	[]	0	0	[]				0	0	0	0	0	0	['タバコ', 'お酒', '自然系の幻覚剤（幻覚キノコ、アヤワスカ、ペヨーテなど）', '市販薬（咳止めなど）']	お酒	タバコ	大麻	市販薬	自然系の幻覚剤	0			0	[]
1/21/2021 19:28:30	1	1	54	1	1	1	高校卒業	1	1	['気分障害（うつ病、うつ状態、双極性障害）']	44	1	0	0	[]	0	0	1	24	30	0		39	['乾燥大麻']	['“ハイ”になること（高揚感、多幸感）', '心理的苦痛（不安、あせり、抑うつ気分など）の緩和', '身体的苦痛（痛み、しびれ、めまい、不眠など）の緩和']	[]	0	0	[]				0	0	0	0	0	0	['タバコ', 'お酒']	タバコ	お酒	大麻			0			0	[]
1/21/2021 19:29:21	1	1	34	1	1	1	高校卒業	1	0	[]	0	0	0	1	['気分障害（うつ病、うつ状態、双極性障害）', 'その他']	0	0	1	29	5	1	週4日以上	0	['乾燥大麻', '電子タバコ', 'エディブル（食品）']	['“ハイ”になること（高揚感、多幸感）', '気ばらし、リラックスのための気分転換', '仲間意識の強化、所属感の向上', '神秘的・宗教的体験']	[]	0	0	[]				0	0	0	0	0	0	['タバコ', 'お酒']	タバコ	お酒	大麻			0			0	[]
1/21/2021 19:29:21	1	1	19	1	1	1	中学卒業	1	0	[]	0	0	0	1	['気分障害（うつ病、うつ状態、双極性障害）']	0	0	1	19	0	1	週1～4日未満	0	['乾燥大麻', '電子タバコ']	['“ハイ”になること（高揚感、多幸感）', '気ばらし、リラックスのための気分転換', '心理的苦痛（不安、あせり、抑うつ気分など）の緩和', '身体的苦痛（痛み、しびれ、めまい、不眠など）の緩和']	[]	0	1	['不安']	1回	大した問題ではなかった	数分から数時間	0	0	0	0	0	0	['タバコ', 'お酒']	タバコ	お酒	大麻			0			0	[]
1/21/2021 19:29:38	1	1	54	1	1	1	短大・専門学校卒業	1	0	[]	0	0	0	0	[]	0	0	1	19	35	1	週4日以上	0	['乾燥大麻', '大麻樹脂（ハシシ、ワックス）']	['“ハイ”になること（高揚感、多幸感）', '気ばらし、リラックスのための気分転換', '仕事、学業、家事などのパフォーマンス向上', '心理的苦痛（不安、あせり、抑うつ気分など）の緩和', '神秘的・宗教的体験', '性感の増強']	['意図したより大量、または長期間に使用してしまう']	0	1	['不安', '妄想']	1回	大した問題ではなかった	数分から数時間	0	0	0	0	0	0	['タバコ', 'お酒', '幻覚薬（LSD、MDMAなど）', 'オピオイド（ヘロイン、モルヒネ、あへん、医療用麻薬）', 'ベンゾジアゼピン系睡眠薬', '市販薬（咳止めなど）']	タバコ	お酒	大麻	市販薬	幻覚薬	1	1回	変わらない	0	[]
1/21/2021 19:30:12	1	1	39	1	1	1	高校卒業	1	0	[]	0	0	0	0	[]	0	0	1	24	15	0		39	['乾燥大麻']	['気ばらし、リラックスのための気分転換', '心理的苦痛（不安、あせり、抑うつ気分など）の緩和', '身体的苦痛（痛み、しびれ、めまい、不眠など）の緩和']	[]	0	0	[]				0	0	0	0	0	0	['お酒']	お酒	大麻				0			0	[]
1/21/2021 19:30:31	1	1	24	1	1	1	高校卒業	1	0	[]	0	0	0	0	[]	1	1	1	19	5	1	月1回～週1回未満	0	['乾燥大麻', '電子タバコ']	['気ばらし、リラックスのための気分転換', '身体的苦痛（痛み、しびれ、めまい、不眠など）の緩和']	[]	0	0	[]				0	0	0	0	0	0	['タバコ', 'お酒', 'ベンゾジアゼピン系睡眠薬']	お酒	タバコ	大麻	ベンゾジアゼピン系睡眠薬		0			0	[]
1/21/2021 19:30:46	1	1	24	1	1	1	大学卒業	1	0	[]	0	0	0	0	[]	0	0	1	19	5	0		24	['乾燥大麻', 'エディブル（食品）']	['“ハイ”になること（高揚感、多幸感）', '気ばらし、リラックスのための気分転換', '仕事、学業、家事などのパフォーマンス向上', '心理的苦痛（不安、あせり、抑うつ気分など）の緩和', '身体的苦痛（痛み、しびれ、めまい、不眠など）の緩和', '病気の治癒（がんの副作用緩和、など）']	[]	0	0	[]				0	0	0	0	0	0	['タバコ', 'お酒']	タバコ	お酒	大麻			0			0	[]
1/21/2021 19:31:20	1	1	34	1	1	1	高校卒業	1	0	[]	0	0	0	0	[]	0	0	1	19	15	1	週4日以上	0	['乾燥大麻', '大麻樹脂（ハシシ、ワックス）']	['気ばらし、リラックスのための気分転換', '心理的苦痛（不安、あせり、抑うつ気分など）の緩和', '身体的苦痛（痛み、しびれ、めまい、不眠など）の緩和']	[]	0	1	['不安']	2~5回	大した問題ではなかった	数分から数時間	0	0	0	0	0	0	['タバコ', 'お酒', 'シンナー']	タバコ	お酒	シンナー	大麻		0			0	[]
1/21/2021 19:32:24	1	1	39	1	1	1	高校卒業	1	0	[]	0	0	0	0	[]	0	0	1	19	20	1	週1～4日未満	0	['乾燥大麻', '大麻樹脂（ハシシ、ワックス）', '電子タバコ', 'エディブル（食品）']	['“ハイ”になること（高揚感、多幸感）', '気ばらし、リラックスのための気分転換', '仕事、学業、家事などのパフォーマンス向上', '仲間意識の強化、所属感の向上', '心理的苦痛（不安、あせり、抑うつ気分など）の緩和', '身体的苦痛（痛み、しびれ、めまい、不眠など）の緩和', '性感の増強']	['意図したより大量、または長期間に使用してしまう', '大麻への強い渇望がある', '大麻のため、他の活動が疎かになる', '極端な耐性がついてくる']	1	0	[]				0	0	0	0	0	0	['タバコ', 'お酒', 'コカイン', '自然系の幻覚剤（幻覚キノコ、アヤワスカ、ペヨーテなど）', '幻覚薬（LSD、MDMAなど）', 'ベンゾジアゼピン系睡眠薬', '市販薬（咳止めなど）']	タバコ	お酒	大麻	自然系の幻覚剤	コカイン	0			0	[]
1/21/2021 19:32:42	1	1	24	1	1	1	高校卒業	1	0	[]	0	0	0	0	[]	0	0	1	24	0	1	週1～4日未満	0	['乾燥大麻', '電子タバコ']	['“ハイ”になること（高揚感、多幸感）', '気ばらし、リラックスのための気分転換', '仕事、学業、家事などのパフォーマンス向上', '仲間意識の強化、所属感の向上', '心理的苦痛（不安、あせり、抑うつ気分など）の緩和', '身体的苦痛（痛み、しびれ、めまい、不眠など）の緩和', '性感の増強']	[]	0	1	['嘔気、嘔吐']	1回	苦痛を伴うが自分一人で対応できた	数分から数時間	0	0	0	0	0	0	[]						0			0	[]
1/21/2021 19:32:52	1	1	34	1	1	1	大学卒業	0	0	[]	0	0	0	0	[]	0	1	1	24	10	1	週4日以上	0	['乾燥大麻', '大麻樹脂（ハシシ、ワックス）']	['“ハイ”になること（高揚感、多幸感）', '気ばらし、リラックスのための気分転換', '心理的苦痛（不安、あせり、抑うつ気分など）の緩和', '神秘的・宗教的体験']	[]	0	0	[]				0	0	0	0	0	0	['タバコ', 'お酒', 'コカイン', '幻覚薬（LSD、MDMAなど）', 'ベンゾジアゼピン系睡眠薬']	お酒	タバコ	ベンゾジアゼピン系睡眠薬	大麻	幻覚薬	0			0	[]
1/21/2021 19:33:03	1	1	49	1	1	1	高校卒業	1	0	[]	0	0	0	0	[]	0	0	1	19	30	1	週1～4日未満	0	['乾燥大麻', '大麻樹脂（ハシシ、ワックス）', '電子タバコ', 'エディブル（食品）']	['“ハイ”になること（高揚感、多幸感）', '気ばらし、リラックスのための気分転換', '身体的苦痛（痛み、しびれ、めまい、不眠など）の緩和']	[]	0	0	[]				0	0	0	0	0	0	['タバコ', 'お酒', '自然系の幻覚剤（幻覚キノコ、アヤワスカ、ペヨーテなど）', '幻覚薬（LSD、MDMAなど）']	お酒	タバコ	大麻	幻覚薬	自然系の幻覚剤	0			0	[]
1/21/2021 19:33:06	1	1	39	0	1	1	中学卒業	1	0	[]	0	0	0	0	[]	0	0	1	19	20	0		34	['乾燥大麻', '大麻樹脂（ハシシ、ワックス）']	['気ばらし、リラックスのための気分転換', '心理的苦痛（不安、あせり、抑うつ気分など）の緩和', '身体的苦痛（痛み、しびれ、めまい、不眠など）の緩和']	[]	0	0	[]				0	0	0	0	0	0	['タバコ', 'お酒', '自然系の幻覚剤（幻覚キノコ、アヤワスカ、ペヨーテなど）', '幻覚薬（LSD、MDMAなど）', 'ベンゾジアゼピン系睡眠薬']	お酒	タバコ	大麻	コカイン	自然系の幻覚剤	0			0	[]
1/21/2021 19:33:35	1	1	34	1	1	1	短大・専門学校卒業	1	0	[]	0	0	0	0	[]	0	0	1	19	15	0		24	['乾燥大麻']	['“ハイ”になること（高揚感、多幸感）', '気ばらし、リラックスのための気分転換', '心理的苦痛（不安、あせり、抑うつ気分など）の緩和', '身体的苦痛（痛み、しびれ、めまい、不眠など）の緩和']	[]	0	1	['不安']	2~5回	大した問題ではなかった	数分から数時間	0	0	0	0	0	0	['お酒']	お酒	大麻				0			0	[]
1/21/2021 19:33:37	1	1	24	1	1	1	高校卒業	1	0	[]	0	0	0	0	[]	0	0	1	19	5	1	週1～4日未満	0	['乾燥大麻', '電子タバコ']	['“ハイ”になること（高揚感、多幸感）', '気ばらし、リラックスのための気分転換', '仕事、学業、家事などのパフォーマンス向上', '身体的苦痛（痛み、しびれ、めまい、不眠など）の緩和', '神秘的・宗教的体験', '性感の増強', 'その他']	['大麻を入手、使用するために多くの時間を費やす', '極端な耐性がついてくる']	1	1	['嘔気、嘔吐']	1回	他者の助けを必要とした	数分から数時間	0	0	0	0	0	0	['タバコ', 'お酒']	タバコ	お酒	大麻			0			0	[]
1/21/2021 19:33:55	1	1	34	1	1	1	大学卒業	1	0	[]	0	0	0	0	[]	0	0	1	29	5	1	月1回～週1回未満	0	['乾燥大麻', '電子タバコ']	['“ハイ”になること（高揚感、多幸感）', '気ばらし、リラックスのための気分転換', '仕事、学業、家事などのパフォーマンス向上', '仲間意識の強化、所属感の向上', '心理的苦痛（不安、あせり、抑うつ気分など）の緩和', '身体的苦痛（痛み、しびれ、めまい、不眠など）の緩和', '性感の増強']	['大麻によって健康被害が出ているとわかっても使用を続ける']	0	0	[]				0	0	0	0	0	0	['タバコ', 'お酒', 'コカイン', '幻覚薬（LSD、MDMAなど）', 'ベンゾジアゼピン系睡眠薬', '市販薬（咳止めなど）']	お酒	タバコ	大麻	幻覚薬	ベンゾジアゼピン系睡眠薬	0			0	[]
1/21/2021 19:34:18	1	1	24	1	1	1	中学卒業	1	0	[]	0	0	0	0	[]	1	0	1	19	5	0		24	['乾燥大麻', '電子タバコ']	['“ハイ”になること（高揚感、多幸感）', '気ばらし、リラックスのための気分転換', '仲間意識の強化、所属感の向上', '心理的苦痛（不安、あせり、抑うつ気分など）の緩和', '身体的苦痛（痛み、しびれ、めまい、不眠など）の緩和', '性感の増強', 'その他']	[]	0	0	[]				0	0	0	0	0	0	['タバコ', 'お酒']	お酒	タバコ	大麻			0			0	[]
1/21/2021 19:34:20	1	1	24	1	1	1	大学卒業	1	0	[]	0	0	0	0	[]	0	0	1	19	5	1	週4日以上	0	['乾燥大麻', '電子タバコ']	['“ハイ”になること（高揚感、多幸感）', '気ばらし、リラックスのための気分転換', '仕事、学業、家事などのパフォーマンス向上', '仲間意識の強化、所属感の向上', '身体的苦痛（痛み、しびれ、めまい、不眠など）の緩和', '神秘的・宗教的体験']	['大麻への強い渇望がある']	0	1	['嘔気、嘔吐']	1回	苦痛を伴うが自分一人で対応できた	数分から数時間	0	0	0	0	0	0	['タバコ', 'お酒', '幻覚薬（LSD、MDMAなど）']	お酒	タバコ	大麻	幻覚薬	該当なし	0			0	[]
1/21/2021 19:34:35	1	1	44	1	1	1	短大・専門学校卒業	1	0	[]	0	0	0	0	[]	0	0	1	24	20	1	月1回未満	0	['乾燥大麻', '大麻樹脂（ハシシ、ワックス）']	['“ハイ”になること（高揚感、多幸感）', '気ばらし、リラックスのための気分転換', '心理的苦痛（不安、あせり、抑うつ気分など）の緩和']	['大麻のため、他の活動が疎かになる']	0	0	[]				0	0	0	0	0	0	['タバコ', 'お酒', '覚せい剤', 'コカイン', '自然系の幻覚剤（幻覚キノコ、アヤワスカ、ペヨーテなど）', '幻覚薬（LSD、MDMAなど）', 'ベンゾジアゼピン系睡眠薬']	タバコ	お酒	自然系の幻覚剤	大麻	幻覚薬	0			0	[]
1/21/2021 19:34:43	1	1	29	1	1	1	高校卒業	1	0	[]	0	0	0	0	[]	0	0	1	29	0	1	週4日以上	0	['乾燥大麻']	['“ハイ”になること（高揚感、多幸感）', '気ばらし、リラックスのための気分転換', '心理的苦痛（不安、あせり、抑うつ気分など）の緩和', '身体的苦痛（痛み、しびれ、めまい、不眠など）の緩和', '性感の増強']	[]	0	0	[]				0	0	0	0	1	0	['タバコ', 'お酒', '市販薬（咳止めなど）']	タバコ	お酒	大麻			0			0	[]
1/21/2021 19:34:57	1	1	44	1	1	1	短大・専門学校卒業	1	0	[]	0	0	0	0	[]	0	0	1	24	20	0		24	['乾燥大麻', '大麻樹脂（ハシシ、ワックス）']	['“ハイ”になること（高揚感、多幸感）', '気ばらし、リラックスのための気分転換']	['大麻を入手、使用するために多くの時間を費やす']	0	0	[]				0	0	0	0	0	0	['タバコ', 'お酒', '幻覚薬（LSD、MDMAなど）']	タバコ	お酒	大麻	自然系の幻覚剤		0			0	[]
1/21/2021 19:36:44	1	1	24	1	1	1	高校卒業	1	0	[]	0	0	0	0	[]	0	0	1	24	0	1	月1回～週1回未満	0	['乾燥大麻']	['“ハイ”になること（高揚感、多幸感）', '気ばらし、リラックスのための気分転換']	[]	0	0	[]				0	0	0	0	0	0	['お酒']	お酒	大麻				0			0	[]
1/21/2021 19:37:14	1	1	24	1	1	1	短大・専門学校卒業	1	0	[]	0	0	0	0	[]	0	0	1	24	0	1	月1回～週1回未満	0	['乾燥大麻', '大麻樹脂（ハシシ、ワックス）']	['心理的苦痛（不安、あせり、抑うつ気分など）の緩和', '身体的苦痛（痛み、しびれ、めまい、不眠など）の緩和']	[]	0	0	[]				0	0	0	0	0	0	['タバコ', 'お酒', '市販薬（咳止めなど）']	お酒	タバコ	市販薬	大麻		0			0	[]
1/21/2021 19:37:28	1	1	39	0	1	1	大学卒業	1	1	['注意欠陥・多動症候群（ADHD）']	14	1	1	1	['気分障害（うつ病、うつ状態、双極性障害）', '注意欠陥・多動症候群（ADHD）', '不安障害']	1	1	1	19	20	1	週1～4日未満	0	['乾燥大麻']	['気ばらし、リラックスのための気分転換', '仕事、学業、家事などのパフォーマンス向上', '心理的苦痛（不安、あせり、抑うつ気分など）の緩和', '身体的苦痛（痛み、しびれ、めまい、不眠など）の緩和', '神秘的・宗教的体験', 'その他']	['意図したより大量、または長期間に使用してしまう', '極端な耐性がついてくる']	1	1	['不安', '妄想', '抑うつ気分', '嘔気、嘔吐', '無気力', 'その他']	11回以上	苦痛を伴うが自分一人で対応できた	数時間から1日	0	1	0	1	1	0	['タバコ', 'お酒', '覚せい剤', 'コカイン', '自然系の幻覚剤（幻覚キノコ、アヤワスカ、ペヨーテなど）', '幻覚薬（LSD、MDMAなど）', 'オピオイド（ヘロイン、モルヒネ、あへん、医療用麻薬）', 'ベンゾジアゼピン系睡眠薬']	タバコ	コカイン	オピオイド	覚醒剤	大麻	0			0	[]
1/21/2021 19:38:44	1	1	24	1	1	1	中学卒業	1	0	[]	0	0	0	0	[]	0	0	1	19	5	1	月1回未満	0	['乾燥大麻', '大麻樹脂（ハシシ、ワックス）', '電子タバコ', 'エディブル（食品）']	['“ハイ”になること（高揚感、多幸感）', '気ばらし、リラックスのための気分転換', '仕事、学業、家事などのパフォーマンス向上', '仲間意識の強化、所属感の向上', '身体的苦痛（痛み、しびれ、めまい、不眠など）の緩和', '病気の治癒（がんの副作用緩和、など）', '神秘的・宗教的体験', '性感の増強']	['意図したより大量、または長期間に使用してしまう', '大麻を入手、使用するために多くの時間を費やす', '社会的、対人的な問題が生じて悪化しているにも関わらず使用を続ける']	1	1	['不安', '嘔気、嘔吐', '無気力']	2~5回	他者の助けを必要とした	数分から数時間	1	0	0	0	1	0	['タバコ', 'お酒', 'シンナー', 'コカイン', '幻覚薬（LSD、MDMAなど）']	タバコ	お酒	シンナー	覚醒剤		0			0	[]
1/21/2021 19:39:50	1	1	44	1	1	1	大学卒業	1	0	[]	0	0	0	0	[]	0	0	1	24	20	1	週1～4日未満	0	['乾燥大麻', '大麻樹脂（ハシシ、ワックス）']	['“ハイ”になること（高揚感、多幸感）', '気ばらし、リラックスのための気分転換', '仕事、学業、家事などのパフォーマンス向上']	[]	0	0	[]				0	0	0	0	0	0	['お酒']	お酒					0			0	[]
1/21/2021 19:40:25	1	1	34	1	1	1	高校卒業	1	0	[]	0	0	0	0	[]	0	0	1	24	10	1	週4日以上	0	['乾燥大麻']	['気ばらし、リラックスのための気分転換', '性感の増強']	[]	0	0	[]				0	0	0	0	0	0	['タバコ', 'お酒', '幻覚薬（LSD、MDMAなど）', '市販薬（咳止めなど）']	タバコ	お酒	幻覚薬	大麻	市販薬	0			0	[]
1/21/2021 19:41:36	1	1	44	1	1	1	高校卒業	1	0	[]	0	0	0	0	[]	0	0	1	24	20	1	週1～4日未満	0	['乾燥大麻', '大麻樹脂（ハシシ、ワックス）', '電子タバコ', 'エディブル（食品）']	['気ばらし、リラックスのための気分転換', '身体的苦痛（痛み、しびれ、めまい、不眠など）の緩和']	['大麻を入手、使用するために多くの時間を費やす']	0	0	[]				0	0	0	0	0	0	['タバコ', 'コカイン', '自然系の幻覚剤（幻覚キノコ、アヤワスカ、ペヨーテなど）', '幻覚薬（LSD、MDMAなど）']	タバコ	お酒	大麻	覚醒剤		1	1回	使用が減った	0	[]
1/21/2021 19:43:32	1	1	39	1	1	1	大学卒業	1	0	[]	0	0	0	0	[]	0	0	1	24	15	0		29	['乾燥大麻']	['“ハイ”になること（高揚感、多幸感）', '気ばらし、リラックスのための気分転換', '仕事、学業、家事などのパフォーマンス向上']	[]	0	0	[]				0	0	0	0	0	0	['タバコ', 'お酒']	タバコ	お酒	大麻	該当なし	該当なし	0			0	[]
1/21/2021 19:43:40	1	1	24	1	1	1	高校卒業	1	0	[]	0	0	0	1	['注意欠陥・多動症候群（ADHD）']	0	0	1	19	5	1	週1～4日未満	0	['乾燥大麻']	['“ハイ”になること（高揚感、多幸感）', '気ばらし、リラックスのための気分転換', '仕事、学業、家事などのパフォーマンス向上']	[]	0	1	['嘔気、嘔吐']	1回	苦痛を伴うが自分一人で対応できた	数分から数時間	0	0	0	0	0	0	['タバコ', 'お酒', '覚せい剤', 'コカイン', 'ベンゾジアゼピン系睡眠薬', '市販薬（咳止めなど）']	お酒	タバコ	大麻	覚醒剤	コカイン	0			0	[]
1/21/2021 19:44:05	1	1	54	1	1	1	高校卒業	1	0	[]	0	0	0	0	[]	1	1	1	24	30	0		24	['乾燥大麻', '大麻樹脂（ハシシ、ワックス）']	['“ハイ”になること（高揚感、多幸感）', '気ばらし、リラックスのための気分転換', '仕事、学業、家事などのパフォーマンス向上']	[]	0	0	[]				0	0	0	0	0	0	['タバコ', 'お酒', '覚せい剤', 'コカイン', '自然系の幻覚剤（幻覚キノコ、アヤワスカ、ペヨーテなど）', 'ベンゾジアゼピン系睡眠薬']	タバコ	お酒	大麻	コカイン	覚醒剤	1	1回	使用をやめた	0	[]
1/21/2021 19:44:28	1	1	39	1	1	1	中学卒業	0	1	['気分障害（うつ病、うつ状態、双極性障害）', '注意欠陥・多動症候群（ADHD）', '不安障害']	14	1	0	1	['注意欠陥・多動症候群（ADHD）']	1	0	1	19	20	0		24	['乾燥大麻']	['“ハイ”になること（高揚感、多幸感）', '気ばらし、リラックスのための気分転換', '仕事、学業、家事などのパフォーマンス向上', '心理的苦痛（不安、あせり、抑うつ気分など）の緩和', '身体的苦痛（痛み、しびれ、めまい、不眠など）の緩和']	[]	0	0	[]				0	0	0	0	0	0	['タバコ', 'お酒', 'ベンゾジアゼピン系睡眠薬', '市販薬（咳止めなど）']	市販薬	お酒	タバコ	ベンゾジアゼピン系睡眠薬	大麻	0			0	[]
1/21/2021 19:44:58	1	1	39	1	1	1	高校卒業	1	0	[]	0	0	0	0	[]	0	0	1	24	15	1	週4日以上	0	['乾燥大麻', '大麻樹脂（ハシシ、ワックス）', '電子タバコ']	['“ハイ”になること（高揚感、多幸感）', '気ばらし、リラックスのための気分転換', '仕事、学業、家事などのパフォーマンス向上', '仲間意識の強化、所属感の向上', '心理的苦痛（不安、あせり、抑うつ気分など）の緩和', '身体的苦痛（痛み、しびれ、めまい、不眠など）の緩和', '性感の増強']	['大麻を入手、使用するために多くの時間を費やす', '大麻への強い渇望がある']	1	0	[]				0	0	0	0	0	0	['タバコ', 'お酒', '覚せい剤', 'コカイン', '幻覚薬（LSD、MDMAなど）']	お酒	タバコ	大麻	コカイン	覚醒剤	0			0	[]
1/21/2021 19:45:14	1	1	24	1	1	1	高校卒業	1	0	[]	0	0	0	1	['気分障害（うつ病、うつ状態、双極性障害）']	0	0	1	19	5	1	月1回～週1回未満	0	['乾燥大麻', '電子タバコ']	['気ばらし、リラックスのための気分転換', '神秘的・宗教的体験']	[]	0	0	[]				0	0	0	0	0	0	['タバコ', 'お酒', 'シンナー', 'オピオイド（ヘロイン、モルヒネ、あへん、医療用麻薬）', 'ベンゾジアゼピン系睡眠薬', '市販薬（咳止めなど）']	お酒	タバコ	市販薬	ベンゾジアゼピン系睡眠薬	オピオイド	0			0	[]
1/21/2021 19:45:15	1	1	44	1	1	1	中学卒業	1	0	[]	0	0	0	0	[]	0	0	1	19	25	1	週4日以上	0	['乾燥大麻']	['気ばらし、リラックスのための気分転換', '仕事、学業、家事などのパフォーマンス向上', '仲間意識の強化、所属感の向上', '身体的苦痛（痛み、しびれ、めまい、不眠など）の緩和', '性感の増強']	[]	0	0	[]				0	0	0	0	0	0	['タバコ', 'お酒', 'コカイン', '自然系の幻覚剤（幻覚キノコ、アヤワスカ、ペヨーテなど）', '幻覚薬（LSD、MDMAなど）']	タバコ	お酒	大麻			1	1回	変わらない	0	[]
1/21/2021 19:45:27	1	1	29	1	1	1	大学卒業	1	0	[]	0	0	0	0	[]	0	0	1	24	5	1	週1～4日未満	0	['乾燥大麻', '大麻樹脂（ハシシ、ワックス）', '電子タバコ']	['“ハイ”になること（高揚感、多幸感）', '気ばらし、リラックスのための気分転換', '仕事、学業、家事などのパフォーマンス向上', '身体的苦痛（痛み、しびれ、めまい、不眠など）の緩和', '性感の増強']	[]	0	0	[]				0	0	0	0	0	0	['タバコ', 'お酒']	お酒	タバコ	大麻			0			0	[]
1/21/2021 19:45:40	1	1	19	1	1	1	高校卒業	1	0	[]	0	0	0	0	[]	0	0	1	19	0	1	週4日以上	0	['乾燥大麻', '大麻樹脂（ハシシ、ワックス）', '電子タバコ', 'エディブル（食品）']	['“ハイ”になること（高揚感、多幸感）', '気ばらし、リラックスのための気分転換', '仕事、学業、家事などのパフォーマンス向上', '身体的苦痛（痛み、しびれ、めまい、不眠など）の緩和']	[]	0	0	[]				0	0	0	0	0	0	['タバコ', 'お酒', '幻覚薬（LSD、MDMAなど）']	タバコ	お酒	大麻			0			0	[]
1/21/2021 19:45:47	1	1	19	0	1	1	高校卒業	1	0	[]	0	0	0	0	[]	0	0	1	19	0	1	週4日以上	0	['乾燥大麻', '電子タバコ']	['“ハイ”になること（高揚感、多幸感）']	[]	0	1	['嘔気、嘔吐']	1回	大した問題ではなかった	数分から数時間	0	0	0	0	0	0	['タバコ', 'お酒', '幻覚薬（LSD、MDMAなど）', 'ベンゾジアゼピン系睡眠薬']	お酒	タバコ	大麻	ベンゾジアゼピン系睡眠薬		0			0	[]
1/21/2021 19:46:02	1	1	24	1	1	1	高校卒業	1	0	[]	0	0	0	0	[]	1	0	1	19	5	0		24	['乾燥大麻']	['“ハイ”になること（高揚感、多幸感）']	[]	0	1	['無気力']	2~5回	大した問題ではなかった	数分から数時間	0	0	0	0	0	0	['タバコ', 'お酒']	大麻	タバコ	お酒			0			0	[]
1/21/2021 19:46:22	1	1	34	1	1	1	中学卒業	1	0	[]	0	0	0	0	[]	0	0	1	24	10	0		24	['乾燥大麻']	['気ばらし、リラックスのための気分転換']	[]	0	0	[]				0	0	0	0	0	0	['タバコ']	タバコ	該当なし	該当なし	該当なし	該当なし	0			0	[]
1/21/2021 19:46:23	1	1	24	1	1	1	中学卒業	1	0	[]	0	0	0	0	[]	0	0	1	24	0	1	週1～4日未満	0	['乾燥大麻', '電子タバコ']	['気ばらし、リラックスのための気分転換']	[]	0	0	[]				0	0	0	0	0	0	['タバコ', 'お酒', 'コカイン', '市販薬（咳止めなど）']	市販薬	お酒	タバコ	大麻	コカイン	0			0	[]
1/21/2021 19:47:28	1	1	24	1	1	1	大学卒業	1	0	[]	0	0	0	0	[]	0	0	1	19	5	1	週1～4日未満	0	['乾燥大麻', '大麻樹脂（ハシシ、ワックス）', '電子タバコ', 'エディブル（食品）']	['気ばらし、リラックスのための気分転換', '仕事、学業、家事などのパフォーマンス向上', '心理的苦痛（不安、あせり、抑うつ気分など）の緩和', '身体的苦痛（痛み、しびれ、めまい、不眠など）の緩和']	[]	0	0	[]				0	0	0	0	0	0	['タバコ', 'お酒', 'コカイン', '幻覚薬（LSD、MDMAなど）']	タバコ	大麻	お酒	コカイン	幻覚薬	0			0	[]
1/21/2021 19:48:53	1	1	34	1	1	1	大学卒業	1	1	['気分障害（うつ病、うつ状態、双極性障害）', '統合失調症']	24	0	0	0	[]	0	0	1	19	15	0		34	['乾燥大麻']	['仕事、学業、家事などのパフォーマンス向上', '身体的苦痛（痛み、しびれ、めまい、不眠など）の緩和']	[]	0	0	[]				0	0	0	0	0	0	['タバコ', 'お酒']	お酒	タバコ	大麻			1	2回	使用をやめた	0	[]
1/21/2021 19:49:56	1	1	24	1	1	1	大学卒業	1	0	[]	0	0	0	0	[]	0	0	1	19	5	1	月1回～週1回未満	0	['乾燥大麻', '電子タバコ']	['“ハイ”になること（高揚感、多幸感）', '気ばらし、リラックスのための気分転換', '神秘的・宗教的体験', '性感の増強']	[]	0	1	['嘔気、嘔吐']	2~5回	苦痛を伴うが自分一人で対応できた	数分から数時間	0	0	0	0	0	0	['タバコ', 'お酒', '市販薬（咳止めなど）']	タバコ	お酒	市販薬	大麻	該当なし	0			0	[]
1/21/2021 19:50:19	1	1	44	0	1	1	短大・専門学校卒業	1	0	[]	0	0	0	0	[]	0	0	1	29	15	0		34	['乾燥大麻']	['仲間意識の強化、所属感の向上']	[]	0	0	[]				0	0	0	0	0	0	['タバコ', 'お酒']	お酒	タバコ	大麻	該当なし	該当なし	0			0	[]
1/21/2021 19:50:38	1	1	19	1	1	1	中学卒業	0	0	[]	0	0	0	0	[]	0	0	1	19	0	1	週1～4日未満	0	['乾燥大麻', '電子タバコ']	['“ハイ”になること（高揚感、多幸感）', '気ばらし、リラックスのための気分転換', '仲間意識の強化、所属感の向上', '身体的苦痛（痛み、しびれ、めまい、不眠など）の緩和', '性感の増強']	[]	0	0	[]				0	0	0	0	0	0	['タバコ', 'お酒', '市販薬（咳止めなど）']	タバコ	お酒	大麻			0			0	[]
1/21/2021 19:51:35	1	1	24	1	1	1	大学卒業	1	0	[]	0	0	0	0	[]	0	0	1	19	5	1	週4日以上	0	['乾燥大麻', '大麻樹脂（ハシシ、ワックス）', 'エディブル（食品）']	['“ハイ”になること（高揚感、多幸感）', '気ばらし、リラックスのための気分転換', '仕事、学業、家事などのパフォーマンス向上', '仲間意識の強化、所属感の向上', '心理的苦痛（不安、あせり、抑うつ気分など）の緩和', '身体的苦痛（痛み、しびれ、めまい、不眠など）の緩和', '病気の治癒（がんの副作用緩和、など）']	[]	0	0	[]				0	0	0	0	0	0	['タバコ', 'お酒']	お酒	タバコ	大麻			0			0	[]
1/21/2021 19:52:00	1	1	39	1	1	1	高校卒業	1	0	[]	0	0	0	0	[]	0	0	1	19	20	1	週1～4日未満	0	['乾燥大麻', '大麻樹脂（ハシシ、ワックス）', '電子タバコ', 'エディブル（食品）']	['“ハイ”になること（高揚感、多幸感）', '気ばらし、リラックスのための気分転換', '仕事、学業、家事などのパフォーマンス向上', '仲間意識の強化、所属感の向上', '性感の増強']	[]	0	1	['不安', '嘔気、嘔吐']	11回以上	苦痛を伴うが自分一人で対応できた	数分から数時間	0	0	0	0	0	0	['タバコ', 'お酒', 'コカイン', '自然系の幻覚剤（幻覚キノコ、アヤワスカ、ペヨーテなど）', '幻覚薬（LSD、MDMAなど）']	お酒	タバコ	大麻	自然系の幻覚剤	幻覚薬	1	2回	変わらない	0	[]
1/21/2021 19:52:22	1	1	24	1	1	1	大学卒業	0	0	[]	0	0	0	0	[]	0	0	1	24	0	1	月1回未満	0	['乾燥大麻']	['“ハイ”になること（高揚感、多幸感）', '気ばらし、リラックスのための気分転換', '仕事、学業、家事などのパフォーマンス向上', '仲間意識の強化、所属感の向上']	[]	0	0	[]				0	0	0	0	0	0	['タバコ', 'お酒']	お酒	タバコ	大麻	該当なし	該当なし	0			0	[]
1/21/2021 19:53:06	1	1	24	1	1	1	大学卒業	1	0	[]	0	0	0	0	[]	0	0	1	24	0	1	月1回未満	0	['電子タバコ']	['“ハイ”になること（高揚感、多幸感）', '気ばらし、リラックスのための気分転換', '仕事、学業、家事などのパフォーマンス向上']	[]	0	0	[]				0	0	0	0	0	0	['タバコ', 'お酒']	タバコ	お酒	大麻			0			0	[]
1/21/2021 19:53:16	1	1	29	1	1	1	短大・専門学校卒業	1	1	['気分障害（うつ病、うつ状態、双極性障害）']	29	1	0	0	[]	1	0	1	24	5	1	週1～4日未満	0	['乾燥大麻', '電子タバコ', 'エディブル（食品）']	['“ハイ”になること（高揚感、多幸感）', '気ばらし、リラックスのための気分転換', '心理的苦痛（不安、あせり、抑うつ気分など）の緩和', '身体的苦痛（痛み、しびれ、めまい、不眠など）の緩和', '性感の増強']	[]	0	1	['嘔気、嘔吐']	6~10回	大した問題ではなかった	数分から数時間	0	0	0	0	0	0	['タバコ', 'お酒', 'ベンゾジアゼピン系睡眠薬', '市販薬（咳止めなど）']	お酒	タバコ	大麻			0			0	[]
1/21/2021 19:53:43	1	1	34	1	1	1	中学卒業	1	0	[]	0	0	0	0	[]	1	0	1	19	15	1	週4日以上	0	['乾燥大麻', '大麻樹脂（ハシシ、ワックス）', '電子タバコ', 'エディブル（食品）']	['“ハイ”になること（高揚感、多幸感）', '気ばらし、リラックスのための気分転換', '仕事、学業、家事などのパフォーマンス向上', '仲間意識の強化、所属感の向上', '心理的苦痛（不安、あせり、抑うつ気分など）の緩和', '身体的苦痛（痛み、しびれ、めまい、不眠など）の緩和', '病気の治癒（がんの副作用緩和、など）']	['意図したより大量、または長期間に使用してしまう', '大麻のため、他の活動が疎かになる']	1	1	['その他']	1回	大した問題ではなかった	数分から数時間	0	0	0	0	0	0	['タバコ', 'お酒', 'コカイン', '幻覚薬（LSD、MDMAなど）']	タバコ	お酒	大麻	コカイン	自然系の幻覚剤	0			0	[]
1/21/2021 19:53:55	1	1	39	1	1	1	大学卒業	1	0	[]	0	0	0	0	[]	0	0	1	24	15	1	週4日以上	0	['乾燥大麻', '電子タバコ']	['“ハイ”になること（高揚感、多幸感）', '気ばらし、リラックスのための気分転換', '仕事、学業、家事などのパフォーマンス向上', '仲間意識の強化、所属感の向上', '心理的苦痛（不安、あせり、抑うつ気分など）の緩和']	[]	0	0	[]				0	0	0	0	0	0	['タバコ', 'お酒', 'コカイン']	お酒	タバコ	大麻	コカイン		0			0	[]
1/21/2021 19:54:31	1	1	39	1	1	1	大学卒業	1	0	[]	0	0	0	0	[]	0	0	1	19	20	1	週4日以上	0	['乾燥大麻', '大麻樹脂（ハシシ、ワックス）', '電子タバコ', 'エディブル（食品）']	['“ハイ”になること（高揚感、多幸感）', '気ばらし、リラックスのための気分転換', '仕事、学業、家事などのパフォーマンス向上', '仲間意識の強化、所属感の向上', '心理的苦痛（不安、あせり、抑うつ気分など）の緩和', '身体的苦痛（痛み、しびれ、めまい、不眠など）の緩和', '病気の治癒（がんの副作用緩和、など）']	[]	0	0	[]				0	0	0	0	0	0	['タバコ', 'お酒', '自然系の幻覚剤（幻覚キノコ、アヤワスカ、ペヨーテなど）']	お酒	タバコ	大麻			0			0	[]
1/21/2021 19:54:47	1	1	34	1	1	1	大学院卒業以上	1	0	[]	0	0	0	0	[]	0	0	1	24	10	1	週4日以上	0	['乾燥大麻']	['気ばらし、リラックスのための気分転換', '仕事、学業、家事などのパフォーマンス向上', '仲間意識の強化、所属感の向上', '心理的苦痛（不安、あせり、抑うつ気分など）の緩和', '身体的苦痛（痛み、しびれ、めまい、不眠など）の緩和', '病気の治癒（がんの副作用緩和、など）']	[]	0	0	[]				0	0	0	0	0	0	['お酒']	お酒	大麻	該当なし	該当なし	該当なし	0			0	[]
1/21/2021 19:54:51	1	1	49	1	1	1	短大・専門学校卒業	1	0	[]	0	0	0	0	[]	0	0	1	24	25	0		39	['乾燥大麻', '大麻樹脂（ハシシ、ワックス）']	['“ハイ”になること（高揚感、多幸感）', '気ばらし、リラックスのための気分転換', '仕事、学業、家事などのパフォーマンス向上', '心理的苦痛（不安、あせり、抑うつ気分など）の緩和', '神秘的・宗教的体験', '性感の増強']	[]	0	0	[]				0	0	0	0	0	0	['タバコ', 'お酒', '自然系の幻覚剤（幻覚キノコ、アヤワスカ、ペヨーテなど）']	タバコ	お酒	大麻	自然系の幻覚剤		0			0	[]
1/21/2021 19:55:46	1	1	44	1	1	1	短大・専門学校卒業	1	0	[]	0	0	0	0	[]	0	0	1	24	20	1	週1～4日未満	0	['乾燥大麻']	['“ハイ”になること（高揚感、多幸感）', '気ばらし、リラックスのための気分転換', '身体的苦痛（痛み、しびれ、めまい、不眠など）の緩和']	[]	0	0	[]				0	0	0	0	0	0	['タバコ', 'お酒']	タバコ	お酒	大麻			0			0	[]
1/21/2021 19:55:46	1	1	44	1	1	1	高校卒業	1	0	[]	0	0	0	0	[]	0	0	1	19	25	1	週1～4日未満	0	['乾燥大麻', '大麻樹脂（ハシシ、ワックス）']	['“ハイ”になること（高揚感、多幸感）', '気ばらし、リラックスのための気分転換', '仕事、学業、家事などのパフォーマンス向上', '仲間意識の強化、所属感の向上', '心理的苦痛（不安、あせり、抑うつ気分など）の緩和', '身体的苦痛（痛み、しびれ、めまい、不眠など）の緩和', '性感の増強']	[]	0	1	['嘔気、嘔吐']	2~5回	大した問題ではなかった	数分から数時間	0	0	0	1	0	0	['タバコ', 'お酒', '覚せい剤', 'コカイン', '自然系の幻覚剤（幻覚キノコ、アヤワスカ、ペヨーテなど）', '幻覚薬（LSD、MDMAなど）', 'オピオイド（ヘロイン、モルヒネ、あへん、医療用麻薬）', 'ベンゾジアゼピン系睡眠薬']	お酒	タバコ	大麻	自然系の幻覚剤	幻覚薬	1	3回	変わらない	0	[]
1/21/2021 19:55:55	1	1	29	1	1	1	大学卒業	1	0	[]	0	0	0	0	[]	0	0	1	24	5	1	週4日以上	0	['乾燥大麻', '大麻樹脂（ハシシ、ワックス）', '電子タバコ', 'エディブル（食品）']	['“ハイ”になること（高揚感、多幸感）', '気ばらし、リラックスのための気分転換', '仲間意識の強化、所属感の向上', '心理的苦痛（不安、あせり、抑うつ気分など）の緩和', '身体的苦痛（痛み、しびれ、めまい、不眠など）の緩和', '神秘的・宗教的体験', '性感の増強']	[]	0	0	[]				0	0	0	0	0	0	['タバコ', 'お酒']	タバコ	お酒	大麻			0			0	[]
1/21/2021 19:55:56	1	1	34	1	1	1	高校卒業	1	0	[]	0	0	0	0	[]	0	0	1	19	15	0		29	['乾燥大麻', '大麻樹脂（ハシシ、ワックス）']	['“ハイ”になること（高揚感、多幸感）', '気ばらし、リラックスのための気分転換', '仕事、学業、家事などのパフォーマンス向上', '心理的苦痛（不安、あせり、抑うつ気分など）の緩和', '身体的苦痛（痛み、しびれ、めまい、不眠など）の緩和', '性感の増強']	[]	0	0	[]				0	0	0	0	0	0	['タバコ', 'お酒']	お酒	タバコ	大麻			1	1回	使用が減った	0	[]
1/21/2021 19:55:57	1	1	24	1	1	1	高校卒業	1	0	[]	0	0	0	0	[]	0	0	1	14	10	1	週4日以上	0	['乾燥大麻', '大麻樹脂（ハシシ、ワックス）', '電子タバコ']	['“ハイ”になること（高揚感、多幸感）', '気ばらし、リラックスのための気分転換', '仕事、学業、家事などのパフォーマンス向上', '仲間意識の強化、所属感の向上', '心理的苦痛（不安、あせり、抑うつ気分など）の緩和', '身体的苦痛（痛み、しびれ、めまい、不眠など）の緩和', '病気の治癒（がんの副作用緩和、など）', '性感の増強', 'その他']	[]	0	0	[]				0	0	0	0	0	0	['タバコ', 'お酒', 'コカイン', '幻覚薬（LSD、MDMAなど）']	お酒	タバコ	大麻	幻覚薬	コカイン	0			0	[]
1/21/2021 19:56:15	1	1	34	1	1	1	大学卒業	1	0	[]	0	0	0	0	[]	0	0	1	24	10	0		34	['乾燥大麻', '大麻樹脂（ハシシ、ワックス）', '電子タバコ', 'エディブル（食品）']	['“ハイ”になること（高揚感、多幸感）', '気ばらし、リラックスのための気分転換', '心理的苦痛（不安、あせり、抑うつ気分など）の緩和', '身体的苦痛（痛み、しびれ、めまい、不眠など）の緩和']	[]	0	0	[]				0	0	0	0	0	0	['タバコ', 'お酒']	タバコ	お酒	大麻			1	1回	使用をやめた	0	[]
1/21/2021 19:57:07	1	1	29	1	1	1	高校卒業	1	0	[]	0	0	0	0	[]	0	0	1	24	5	1	週4日以上	0	['乾燥大麻', '大麻樹脂（ハシシ、ワックス）', 'エディブル（食品）']	['“ハイ”になること（高揚感、多幸感）', '気ばらし、リラックスのための気分転換', '心理的苦痛（不安、あせり、抑うつ気分など）の緩和', '身体的苦痛（痛み、しびれ、めまい、不眠など）の緩和', '性感の増強']	[]	0	1	['不安']	2~5回	苦痛を伴うが自分一人で対応できた	数分から数時間	0	0	0	0	0	0	['タバコ', 'お酒']	お酒	タバコ	大麻			0			0	[]
1/21/2021 19:57:36	1	1	29	1	1	1	高校卒業	1	0	[]	0	0	0	1	['気分障害（うつ病、うつ状態、双極性障害）', '不安障害']	0	0	1	24	5	0		24	['乾燥大麻']	['気ばらし、リラックスのための気分転換', '心理的苦痛（不安、あせり、抑うつ気分など）の緩和']	[]	0	0	[]				0	0	0	0	0	0	['タバコ', 'お酒', '市販薬（咳止めなど）']	お酒	タバコ	大麻			0			0	[]
1/21/2021 19:57:43	1	1	39	1	1	1	高校卒業	1	1	['気分障害（うつ病、うつ状態、双極性障害）', '不安障害']	34	1	1	1	['統合失調症']	0	0	1	34	5	0		34	['乾燥大麻']	['心理的苦痛（不安、あせり、抑うつ気分など）の緩和']	[]	0	0	[]				0	0	0	0	0	0	['タバコ', 'お酒']	タバコ	お酒	大麻			1	1回	使用をやめた	0	[]
1/21/2021 19:58:30	1	1	39	1	1	1	高校卒業	1	1	['気分障害（うつ病、うつ状態、双極性障害）', '不安障害']	34	1	1	1	['統合失調症']	0	0	1	34	5	0		34	['乾燥大麻']	['心理的苦痛（不安、あせり、抑うつ気分など）の緩和']	[]	0	0	[]				0	0	0	0	0	0	['タバコ', 'お酒']	タバコ	お酒	大麻			1	1回	使用をやめた	0	[]
1/21/2021 19:58:32	1	1	29	1	1	1	大学卒業	1	0	[]	0	0	0	0	[]	1	0	1	19	10	1	週4日以上	0	['乾燥大麻']	['“ハイ”になること（高揚感、多幸感）', '気ばらし、リラックスのための気分転換', '仕事、学業、家事などのパフォーマンス向上', '仲間意識の強化、所属感の向上', '心理的苦痛（不安、あせり、抑うつ気分など）の緩和']	['意図したより大量、または長期間に使用してしまう', '極端な耐性がついてくる']	1	1	['無気力']	2~5回	大した問題ではなかった	数分から数時間	0	0	0	0	0	0	['タバコ', 'お酒']	タバコ	お酒	大麻	該当なし	該当なし	0			0	[]
1/21/2021 19:59:03	1	1	44	1	1	1	短大・専門学校卒業	1	0	[]	0	0	0	0	[]	0	0	1	24	20	0		24	['乾燥大麻', '大麻樹脂（ハシシ、ワックス）']	['気ばらし、リラックスのための気分転換']	[]	0	0	[]				0	0	0	0	0	0	['タバコ', 'お酒']	タバコ	大麻	お酒			0			0	[]
1/21/2021 19:59:24	1	1	29	1	1	1	大学卒業	1	0	[]	0	0	0	0	[]	0	0	1	19	10	1	週1～4日未満	0	['乾燥大麻']	['気ばらし、リラックスのための気分転換', '仕事、学業、家事などのパフォーマンス向上', '心理的苦痛（不安、あせり、抑うつ気分など）の緩和', '身体的苦痛（痛み、しびれ、めまい、不眠など）の緩和']	['大麻のため、他の活動が疎かになる']	0	0	[]				0	0	0	0	0	0	['タバコ', 'お酒', '覚せい剤', '幻覚薬（LSD、MDMAなど）', 'ベンゾジアゼピン系睡眠薬']	お酒	タバコ	大麻	幻覚薬	ベンゾジアゼピン系睡眠薬	0			0	[]
1/21/2021 19:59:37	1	1	39	0	1	1	大学卒業	1	0	[]	0	0	0	0	[]	0	0	1	19	20	1	週1～4日未満	0	['乾燥大麻', '大麻樹脂（ハシシ、ワックス）', '電子タバコ', 'エディブル（食品）']	['気ばらし、リラックスのための気分転換', '心理的苦痛（不安、あせり、抑うつ気分など）の緩和']	[]	0	0	[]				0	0	0	0	0	0	['タバコ', 'お酒', '自然系の幻覚剤（幻覚キノコ、アヤワスカ、ペヨーテなど）', '幻覚薬（LSD、MDMAなど）']	タバコ	お酒	大麻			0			0	[]
1/21/2021 20:00:01	1	1	24	1	1	1	高校卒業	1	0	[]	0	0	0	0	[]	0	0	1	24	0	0		24	['乾燥大麻']	['気ばらし、リラックスのための気分転換', '仕事、学業、家事などのパフォーマンス向上', '心理的苦痛（不安、あせり、抑うつ気分など）の緩和', '身体的苦痛（痛み、しびれ、めまい、不眠など）の緩和', '神秘的・宗教的体験']	[]	0	0	[]				0	0	0	0	0	0	['タバコ', 'お酒']	お酒	タバコ	大麻			0			0	[]
1/21/2021 20:00:32	1	1	24	0	1	1	中学卒業	1	1	['気分障害（うつ病、うつ状態、双極性障害）', '注意欠陥・多動症候群（ADHD）', '不安障害']	14	1	1	1	['気分障害（うつ病、うつ状態、双極性障害）', '注意欠陥・多動症候群（ADHD）']	0	0	1	19	5	1	週4日以上	0	['乾燥大麻', '大麻樹脂（ハシシ、ワックス）', '電子タバコ']	['“ハイ”になること（高揚感、多幸感）', '気ばらし、リラックスのための気分転換', '仕事、学業、家事などのパフォーマンス向上', '心理的苦痛（不安、あせり、抑うつ気分など）の緩和', '身体的苦痛（痛み、しびれ、めまい、不眠など）の緩和', '神秘的・宗教的体験', '性感の増強']	['意図したより大量、または長期間に使用してしまう']	0	1	['不安', '嘔気、嘔吐']	11回以上	苦痛を伴うが自分一人で対応できた	数分から数時間	0	0	0	0	0	0	['タバコ', 'お酒', '覚せい剤', 'コカイン', '自然系の幻覚剤（幻覚キノコ、アヤワスカ、ペヨーテなど）', '幻覚薬（LSD、MDMAなど）', 'オピオイド（ヘロイン、モルヒネ、あへん、医療用麻薬）', 'ベンゾジアゼピン系睡眠薬', '市販薬（咳止めなど）']	お酒	タバコ	覚醒剤	コカイン	大麻	0			0	[]
1/21/2021 20:00:35	1	1	44	1	1	1	高校卒業	1	0	[]	0	0	0	0	[]	0	0	1	19	25	1	週4日以上	0	['乾燥大麻', '大麻樹脂（ハシシ、ワックス）', '電子タバコ', 'エディブル（食品）']	['“ハイ”になること（高揚感、多幸感）', '気ばらし、リラックスのための気分転換', '仕事、学業、家事などのパフォーマンス向上', '仲間意識の強化、所属感の向上', '神秘的・宗教的体験']	['極端な耐性がついてくる']	0	0	[]				0	0	0	0	0	0	['タバコ', 'お酒', '覚せい剤', 'コカイン', '自然系の幻覚剤（幻覚キノコ、アヤワスカ、ペヨーテなど）', '幻覚薬（LSD、MDMAなど）', 'オピオイド（ヘロイン、モルヒネ、あへん、医療用麻薬）']	シンナー	タバコ	お酒	覚醒剤	大麻	0			0	[]
1/21/2021 20:00:41	1	1	34	1	1	1	短大・専門学校卒業	1	0	[]	0	0	0	0	[]	0	0	1	19	15	1	週4日以上	0	['乾燥大麻']	['“ハイ”になること（高揚感、多幸感）', '気ばらし、リラックスのための気分転換', '仕事、学業、家事などのパフォーマンス向上', '仲間意識の強化、所属感の向上', '心理的苦痛（不安、あせり、抑うつ気分など）の緩和', '身体的苦痛（痛み、しびれ、めまい、不眠など）の緩和', '性感の増強']	['極端な耐性がついてくる']	0	1	['不安', '嘔気、嘔吐']	2~5回	苦痛を伴うが自分一人で対応できた	数分から数時間	0	0	0	0	0	0	['タバコ', 'お酒']	お酒	タバコ	大麻			0			0	[]
1/21/2021 20:01:18	1	1	34	1	1	1	短大・専門学校卒業	1	0	[]	0	0	0	0	[]	0	0	1	19	15	1	週1～4日未満	0	['乾燥大麻']	['“ハイ”になること（高揚感、多幸感）', '気ばらし、リラックスのための気分転換', '心理的苦痛（不安、あせり、抑うつ気分など）の緩和', '身体的苦痛（痛み、しびれ、めまい、不眠など）の緩和', '性感の増強']	[]	0	0	[]				0	0	0	0	0	0	['タバコ', 'お酒', '市販薬（咳止めなど）']	お酒	タバコ	大麻			0			0	[]
1/21/2021 20:01:50	1	1	34	1	1	1	高校卒業	1	0	[]	0	0	0	0	[]	0	0	1	19	15	1	週4日以上	0	['乾燥大麻', '大麻樹脂（ハシシ、ワックス）', '電子タバコ', 'エディブル（食品）']	['“ハイ”になること（高揚感、多幸感）', '気ばらし、リラックスのための気分転換', '仕事、学業、家事などのパフォーマンス向上', '心理的苦痛（不安、あせり、抑うつ気分など）の緩和', '身体的苦痛（痛み、しびれ、めまい、不眠など）の緩和', '性感の増強']	[]	0	0	[]				0	0	0	0	0	0	['タバコ', 'お酒', 'コカイン']	お酒	タバコ	大麻			0			0	[]
1/21/2021 20:02:45	1	1	49	1	1	1	高校卒業	0	1	['気分障害（うつ病、うつ状態、双極性障害）', '不安障害', 'その他']	19	1	0	1	['統合失調症']	0	0	1	19	30	0		49	['乾燥大麻', '大麻樹脂（ハシシ、ワックス）', 'エディブル（食品）']	['“ハイ”になること（高揚感、多幸感）', '気ばらし、リラックスのための気分転換', '身体的苦痛（痛み、しびれ、めまい、不眠など）の緩和']	[]	0	0	[]				1	0	0	0	0	0	['タバコ', 'お酒', '覚せい剤', 'コカイン', '自然系の幻覚剤（幻覚キノコ、アヤワスカ、ペヨーテなど）', '幻覚薬（LSD、MDMAなど）', 'ベンゾジアゼピン系睡眠薬', '市販薬（咳止めなど）']	お酒	タバコ	大麻	覚醒剤		0			0	[]
1/21/2021 20:03:13	1	1	49	1	1	1	短大・専門学校卒業	1	0	[]	0	0	0	0	[]	0	0	1	19	30	0		44	['乾燥大麻']	['気ばらし、リラックスのための気分転換', '身体的苦痛（痛み、しびれ、めまい、不眠など）の緩和']	[]	0	0	[]				0	0	0	0	0	0	['タバコ', 'お酒', '自然系の幻覚剤（幻覚キノコ、アヤワスカ、ペヨーテなど）']	タバコ	お酒	大麻	自然系の幻覚剤		0			0	[]
1/21/2021 20:03:16	1	1	24	1	1	1	高校卒業	1	0	[]	0	0	0	0	[]	0	0	1	19	5	1	週4日以上	0	['乾燥大麻', '大麻樹脂（ハシシ、ワックス）', '電子タバコ', 'エディブル（食品）']	['“ハイ”になること（高揚感、多幸感）', '心理的苦痛（不安、あせり、抑うつ気分など）の緩和']	[]	0	1	['嘔気、嘔吐']	2~5回	他者の助けを必要とした	数分から数時間	0	0	0	0	0	0	['タバコ', 'お酒']	お酒	タバコ	大麻			0			0	[]
1/21/2021 20:03:24	1	1	49	1	1	1	短大・専門学校卒業	0	0	[]	0	0	0	0	[]	0	0	1	14	35	1	週4日以上	0	['乾燥大麻', '大麻樹脂（ハシシ、ワックス）', '電子タバコ', 'エディブル（食品）']	['“ハイ”になること（高揚感、多幸感）', '気ばらし、リラックスのための気分転換', '身体的苦痛（痛み、しびれ、めまい、不眠など）の緩和']	['意図したより大量、または長期間に使用してしまう']	0	0	[]				0	0	0	0	0	0	['タバコ', 'お酒', '覚せい剤', 'シンナー', 'コカイン', '自然系の幻覚剤（幻覚キノコ、アヤワスカ、ペヨーテなど）', '幻覚薬（LSD、MDMAなど）', 'オピオイド（ヘロイン、モルヒネ、あへん、医療用麻薬）', 'ベンゾジアゼピン系睡眠薬']	お酒	タバコ	シンナー	大麻	コカイン	1	1回	変わらない	0	[]
1/21/2021 20:03:31	1	1	44	0	1	1	短大・専門学校卒業	1	0	[]	0	0	0	0	[]	0	0	1	24	20	1	週4日以上	0	['乾燥大麻', '大麻樹脂（ハシシ、ワックス）', '電子タバコ', 'エディブル（食品）']	['“ハイ”になること（高揚感、多幸感）', '気ばらし、リラックスのための気分転換', '仕事、学業、家事などのパフォーマンス向上', '心理的苦痛（不安、あせり、抑うつ気分など）の緩和', '身体的苦痛（痛み、しびれ、めまい、不眠など）の緩和']	['意図したより大量、または長期間に使用してしまう', '大麻を入手、使用するために多くの時間を費やす']	1	1	['抑うつ気分', '嘔気、嘔吐', '無気力']	11回以上	苦痛を伴うが自分一人で対応できた	数分から数時間	1	0	0	1	1	0	['タバコ', 'お酒', '自然系の幻覚剤（幻覚キノコ、アヤワスカ、ペヨーテなど）', '幻覚薬（LSD、MDMAなど）']	タバコ	お酒	大麻	自然系の幻覚剤		1	1回	変わらない	0	[]
1/21/2021 20:03:32	1	1	49	1	1	1	高校卒業	1	0	[]	0	0	0	0	[]	0	0	1	14	35	1	月1回～週1回未満	0	['乾燥大麻', '大麻樹脂（ハシシ、ワックス）', '電子タバコ']	['“ハイ”になること（高揚感、多幸感）', '気ばらし、リラックスのための気分転換', '仕事、学業、家事などのパフォーマンス向上', '仲間意識の強化、所属感の向上', '心理的苦痛（不安、あせり、抑うつ気分など）の緩和', '身体的苦痛（痛み、しびれ、めまい、不眠など）の緩和', '神秘的・宗教的体験']	['大麻を入手、使用するために多くの時間を費やす']	0	1	['不安', '妄想']	2~5回	大した問題ではなかった	数分から数時間	0	0	0	0	0	0	['タバコ', 'お酒', '覚せい剤', '自然系の幻覚剤（幻覚キノコ、アヤワスカ、ペヨーテなど）', '幻覚薬（LSD、MDMAなど）']	お酒	タバコ	大麻	覚醒剤		0			0	[]
1/21/2021 20:03:36	1	1	29	1	1	1	中学卒業	1	0	[]	0	0	0	0	[]	0	0	1	19	10	1	月1回未満	0	['乾燥大麻', '大麻樹脂（ハシシ、ワックス）', '電子タバコ']	['“ハイ”になること（高揚感、多幸感）', '気ばらし、リラックスのための気分転換', '仕事、学業、家事などのパフォーマンス向上', '心理的苦痛（不安、あせり、抑うつ気分など）の緩和', '身体的苦痛（痛み、しびれ、めまい、不眠など）の緩和', '神秘的・宗教的体験', '性感の増強']	['大麻によって健康被害が出ているとわかっても使用を続ける']	0	1	['不安', '妄想']	2~5回	大した問題ではなかった	数分から数時間	0	0	0	0	0	0	['タバコ', 'お酒', '幻覚薬（LSD、MDMAなど）']	タバコ	お酒	大麻	幻覚薬	該当なし	0			0	[]
1/21/2021 20:06:27	1	1	49	1	1	1	短大・専門学校卒業	1	0	[]	0	0	0	0	[]	0	0	1	24	25	1	月1回未満	0	['乾燥大麻', '電子タバコ']	['“ハイ”になること（高揚感、多幸感）', '気ばらし、リラックスのための気分転換', '仲間意識の強化、所属感の向上']	[]	0	1	['その他']	2~5回	大した問題ではなかった	数分から数時間	0	0	0	0	0	0	['タバコ', 'お酒', 'コカイン', '自然系の幻覚剤（幻覚キノコ、アヤワスカ、ペヨーテなど）', '幻覚薬（LSD、MDMAなど）']	お酒	タバコ	お酒	自然系の幻覚剤	コカイン	0			0	[]
1/21/2021 20:06:29	1	1	34	1	1	1	大学卒業	1	0	[]	0	0	0	0	[]	0	0	1	24	10	1	週1～4日未満	0	['乾燥大麻']	['“ハイ”になること（高揚感、多幸感）', '気ばらし、リラックスのための気分転換', '心理的苦痛（不安、あせり、抑うつ気分など）の緩和', '身体的苦痛（痛み、しびれ、めまい、不眠など）の緩和', '神秘的・宗教的体験']	[]	0	0	[]				0	0	0	0	0	0	['タバコ', 'お酒']	お酒	タバコ	大麻			0			0	[]
1/21/2021 20:07:03	1	1	34	1	1	1	大学卒業	1	0	[]	0	0	0	0	[]	0	0	1	24	10	1	月1回～週1回未満	0	['乾燥大麻', '大麻樹脂（ハシシ、ワックス）', 'エディブル（食品）']	['“ハイ”になること（高揚感、多幸感）', '気ばらし、リラックスのための気分転換', '心理的苦痛（不安、あせり、抑うつ気分など）の緩和', '神秘的・宗教的体験', 'その他']	['意図したより大量、または長期間に使用してしまう', '大麻を入手、使用するために多くの時間を費やす', '大麻の使用が原因で仕事や生活に支障が出る', '大麻のため、他の活動が疎かになる', '極端な耐性がついてくる']	1	1	['無気力']	2~5回	大した問題ではなかった	1日から1週間	0	0	0	0	1	0	['タバコ', 'お酒', '幻覚薬（LSD、MDMAなど）']	お酒	タバコ	大麻	幻覚薬		0			0	[]
1/21/2021 20:07:05	1	1	24	0	1	1	高校卒業	1	0	[]	0	0	0	0	[]	0	0	1	19	5	1	週1～4日未満	0	['乾燥大麻']	['“ハイ”になること（高揚感、多幸感）', '気ばらし、リラックスのための気分転換', '身体的苦痛（痛み、しびれ、めまい、不眠など）の緩和', '病気の治癒（がんの副作用緩和、など）', '性感の増強']	[]	0	0	[]				0	0	0	0	0	0	['タバコ', 'お酒', '市販薬（咳止めなど）']	市販薬	タバコ	お酒	大麻		0			0	[]
1/21/2021 20:07:13	1	1	39	1	1	1	大学院卒業以上	1	0	[]	0	0	0	0	[]	0	0	1	24	15	1	月1回～週1回未満	0	['乾燥大麻']	['“ハイ”になること（高揚感、多幸感）', '気ばらし、リラックスのための気分転換', '仲間意識の強化、所属感の向上', '神秘的・宗教的体験', '性感の増強']	[]	0	1	['不安', 'その他']	1回	他者の助けを必要とした	1日から1週間	0	0	0	0	0	0	['タバコ', 'お酒', '幻覚薬（LSD、MDMAなど）']	お酒	タバコ	幻覚薬	大麻		0			0	[]
1/21/2021 20:07:26	1	1	24	1	1	1	大学卒業	1	0	[]	0	0	0	0	[]	0	0	1	24	0	0		24	['乾燥大麻']	['“ハイ”になること（高揚感、多幸感）', '気ばらし、リラックスのための気分転換', '心理的苦痛（不安、あせり、抑うつ気分など）の緩和', '身体的苦痛（痛み、しびれ、めまい、不眠など）の緩和', '性感の増強']	[]	0	0	[]				0	0	0	0	0	0	['タバコ', 'お酒']	お酒	タバコ	大麻	該当なし	該当なし	0			0	[]
1/21/2021 20:07:33	1	1	19	1	1	1	高校卒業	0	0	[]	0	0	0	0	[]	0	0	1	19	0	1	週1～4日未満	0	['乾燥大麻', '電子タバコ']	['“ハイ”になること（高揚感、多幸感）']	[]	0	1	['嘔気、嘔吐']	1回	大した問題ではなかった	数分から数時間	0	0	0	0	0	0	['タバコ']	タバコ	タバコ				0			0	[]
1/21/2021 20:07:40	1	1	44	1	1	1	短大・専門学校卒業	1	0	[]	0	0	0	0	[]	0	0	1	24	20	1	週4日以上	0	['乾燥大麻', '大麻樹脂（ハシシ、ワックス）', '電子タバコ']	['“ハイ”になること（高揚感、多幸感）', '気ばらし、リラックスのための気分転換', '仕事、学業、家事などのパフォーマンス向上', '仲間意識の強化、所属感の向上', '心理的苦痛（不安、あせり、抑うつ気分など）の緩和', '身体的苦痛（痛み、しびれ、めまい、不眠など）の緩和', '神秘的・宗教的体験']	['意図したより大量、または長期間に使用してしまう']	0	0	[]				0	0	0	0	0	0	['タバコ', 'コカイン', '幻覚薬（LSD、MDMAなど）', '市販薬（咳止めなど）']	タバコ	お酒	大麻	幻覚薬	コカイン	0			0	[]
1/21/2021 20:07:57	1	1	44	1	1	1	中学卒業	1	0	[]	0	0	0	1	['統合失調症']	0	0	1	19	25	1	週4日以上	0	['乾燥大麻']	['“ハイ”になること（高揚感、多幸感）', '気ばらし、リラックスのための気分転換', '仕事、学業、家事などのパフォーマンス向上', '心理的苦痛（不安、あせり、抑うつ気分など）の緩和', '身体的苦痛（痛み、しびれ、めまい、不眠など）の緩和']	[]	0	0	[]				0	0	0	0	0	0	['タバコ', 'お酒', 'シンナー', 'コカイン', '自然系の幻覚剤（幻覚キノコ、アヤワスカ、ペヨーテなど）', '幻覚薬（LSD、MDMAなど）']	タバコ	お酒	大麻			0			0	[]
1/21/2021 20:08:14	1	1	29	0	1	1	中学卒業	1	0	[]	0	0	0	1	['気分障害（うつ病、うつ状態、双極性障害）']	1	1	1	24	5	1	週4日以上	0	['乾燥大麻', '電子タバコ', 'エディブル（食品）']	['“ハイ”になること（高揚感、多幸感）', '気ばらし、リラックスのための気分転換', '仕事、学業、家事などのパフォーマンス向上', '仲間意識の強化、所属感の向上', '身体的苦痛（痛み、しびれ、めまい、不眠など）の緩和', '性感の増強']	[]	0	0	[]				0	0	0	0	0	0	['タバコ', 'お酒', '幻覚薬（LSD、MDMAなど）', 'ベンゾジアゼピン系睡眠薬']	お酒	タバコ	大麻	幻覚薬	ベンゾジアゼピン系睡眠薬	0			0	[]
1/21/2021 20:08:47	1	1	59	1	1	1	短大・専門学校卒業	1	1	['気分障害（うつ病、うつ状態、双極性障害）', 'その他']	44	1	0	1	['気分障害（うつ病、うつ状態、双極性障害）', 'その他']	0	0	1	19	40	0		44	['乾燥大麻']	['気ばらし、リラックスのための気分転換', '身体的苦痛（痛み、しびれ、めまい、不眠など）の緩和']	[]	0	1	['その他']	2~5回	大した問題ではなかった	数分から数時間	0	0	0	0	0	0	[]	該当なし	該当なし	該当なし	該当なし	該当なし	0			0	[]
1/21/2021 20:09:18	1	1	29	1	1	1	高校卒業	1	1	['気分障害（うつ病、うつ状態、双極性障害）', '自閉症スペクトラム', '注意欠陥・多動症候群（ADHD）']	14	1	1	0	[]	0	0	1	19	10	1	週1～4日未満	0	['乾燥大麻', '大麻樹脂（ハシシ、ワックス）', '電子タバコ', 'エディブル（食品）']	['“ハイ”になること（高揚感、多幸感）', '気ばらし、リラックスのための気分転換', '仕事、学業、家事などのパフォーマンス向上', '仲間意識の強化、所属感の向上', '心理的苦痛（不安、あせり、抑うつ気分など）の緩和', '身体的苦痛（痛み、しびれ、めまい、不眠など）の緩和', '病気の治癒（がんの副作用緩和、など）', 'その他']	[]	0	0	[]				0	0	0	0	0	0	['タバコ', 'お酒', 'シンナー', '市販薬（咳止めなど）']	シンナー	タバコ	大麻	お酒	市販薬	0			0	[]
1/21/2021 20:10:50	1	1	24	1	1	1	高校卒業	1	0	[]	0	0	0	0	[]	0	0	1	19	5	1	週1～4日未満	0	['乾燥大麻', '電子タバコ']	['“ハイ”になること（高揚感、多幸感）', '気ばらし、リラックスのための気分転換', '仕事、学業、家事などのパフォーマンス向上', '仲間意識の強化、所属感の向上', '心理的苦痛（不安、あせり、抑うつ気分など）の緩和', '身体的苦痛（痛み、しびれ、めまい、不眠など）の緩和']	[]	0	1	['不安', '嘔気、嘔吐', '無気力']	1回	大した問題ではなかった	数分から数時間	0	0	0	0	0	0	['タバコ', 'お酒', '覚せい剤', '幻覚薬（LSD、MDMAなど）', 'ベンゾジアゼピン系睡眠薬']	タバコ	お酒	大麻	お酒	幻覚薬	0			0	[]
1/21/2021 20:10:50	1	1	29	1	1	1	中学卒業	1	0	[]	0	0	0	0	[]	0	0	1	19	10	1	週4日以上	0	['乾燥大麻', '大麻樹脂（ハシシ、ワックス）', '電子タバコ', 'エディブル（食品）']	['気ばらし、リラックスのための気分転換', '心理的苦痛（不安、あせり、抑うつ気分など）の緩和', '身体的苦痛（痛み、しびれ、めまい、不眠など）の緩和']	['意図したより大量、または長期間に使用してしまう']	0	1	['嘔気、嘔吐']	2~5回	大した問題ではなかった	数分から数時間	0	0	0	0	0	0	['タバコ', 'お酒', 'コカイン', '幻覚薬（LSD、MDMAなど）']	お酒	タバコ	大麻	コカイン		0			0	[]
1/21/2021 20:11:09	1	1	29	0	1	1	短大・専門学校卒業	1	0	[]	0	0	0	0	[]	0	0	1	19	10	1	週4日以上	0	['乾燥大麻', '電子タバコ']	['仕事、学業、家事などのパフォーマンス向上', '心理的苦痛（不安、あせり、抑うつ気分など）の緩和', '身体的苦痛（痛み、しびれ、めまい、不眠など）の緩和']	[]	0	0	[]				0	0	0	0	0	0	['タバコ', 'お酒']	お酒	タバコ	大麻			0			0	[]
1/21/2021 20:11:11	1	1	24	1	1	1	高校卒業	1	0	[]	0	0	0	0	[]	0	0	1	19	5	1	週1～4日未満	0	['乾燥大麻', '大麻樹脂（ハシシ、ワックス）', '電子タバコ']	['“ハイ”になること（高揚感、多幸感）', '気ばらし、リラックスのための気分転換']	[]	0	0	[]				0	0	0	0	0	0	['タバコ', 'お酒']	タバコ	お酒	大麻			0			0	[]
1/21/2021 20:11:19	1	1	34	1	1	1	高校卒業	1	0	[]	0	0	0	0	[]	0	0	1	19	15	0		19	['乾燥大麻', '大麻樹脂（ハシシ、ワックス）', 'エディブル（食品）']	['“ハイ”になること（高揚感、多幸感）', '気ばらし、リラックスのための気分転換']	[]	0	0	[]				0	0	0	0	0	0	['タバコ', 'お酒', 'コカイン', '幻覚薬（LSD、MDMAなど）', '市販薬（咳止めなど）']	お酒	タバコ	大麻			1	1回	使用をやめた	0	[]
1/21/2021 20:11:38	1	1	39	1	1	1	短大・専門学校卒業	1	0	[]	0	0	0	0	[]	0	0	1	24	15	1	週4日以上	0	['乾燥大麻', '大麻樹脂（ハシシ、ワックス）', '電子タバコ', 'エディブル（食品）']	['気ばらし、リラックスのための気分転換', '仕事、学業、家事などのパフォーマンス向上', '心理的苦痛（不安、あせり、抑うつ気分など）の緩和', '身体的苦痛（痛み、しびれ、めまい、不眠など）の緩和']	[]	0	0	[]				0	0	0	0	0	0	['タバコ', 'お酒']	タバコ	お酒	大麻			0			0	[]
1/21/2021 20:11:44	1	1	34	1	1	1	高校卒業	0	1	['気分障害（うつ病、うつ状態、双極性障害）', '注意欠陥・多動症候群（ADHD）']	34	1	0	0	[]	0	0	1	34	0	1	週1～4日未満	0	['乾燥大麻', '電子タバコ', 'エディブル（食品）']	['“ハイ”になること（高揚感、多幸感）', '気ばらし、リラックスのための気分転換', '心理的苦痛（不安、あせり、抑うつ気分など）の緩和', '性感の増強']	['意図したより大量、または長期間に使用してしまう']	0	0	[]				0	0	0	0	0	0	['お酒', '幻覚薬（LSD、MDMAなど）', '市販薬（咳止めなど）']	お酒	市販薬	幻覚薬	大麻		0			0	[]
1/21/2021 20:12:13	1	1	49	1	1	1	大学卒業	1	1	['気分障害（うつ病、うつ状態、双極性障害）', '統合失調症']	29	1	1	1	['気分障害（うつ病、うつ状態、双極性障害）']	0	0	1	24	25	0		39	['乾燥大麻']	['“ハイ”になること（高揚感、多幸感）', '気ばらし、リラックスのための気分転換', '心理的苦痛（不安、あせり、抑うつ気分など）の緩和', '神秘的・宗教的体験', '性感の増強', 'その他']	[]	0	1	['不安', '妄想', '抑うつ気分', '嘔気、嘔吐', '無気力']	2~5回	苦痛を伴うが自分一人で対応できた	数分から数時間	0	0	0	0	0	0	['タバコ', 'お酒', '覚せい剤', 'コカイン', '自然系の幻覚剤（幻覚キノコ、アヤワスカ、ペヨーテなど）', '幻覚薬（LSD、MDMAなど）', 'ベンゾジアゼピン系睡眠薬', '市販薬（咳止めなど）']	タバコ	お酒	市販薬	ベンゾジアゼピン系睡眠薬	大麻	0			0	[]
1/21/2021 20:12:33	1	1	29	1	1	1	高校卒業	1	0	[]	0	0	0	0	[]	1	0	1	24	5	0		24	['乾燥大麻']	['“ハイ”になること（高揚感、多幸感）', '気ばらし、リラックスのための気分転換']	[]	0	0	[]				0	0	0	0	0	0	['タバコ', 'お酒']	お酒	タバコ	大麻			0			0	[]
1/21/2021 20:12:34	1	1	39	1	1	1	大学卒業	1	0	[]	0	0	0	0	[]	0	0	1	24	15	1	週1～4日未満	0	['乾燥大麻', '大麻樹脂（ハシシ、ワックス）', '電子タバコ', 'エディブル（食品）']	['“ハイ”になること（高揚感、多幸感）', '気ばらし、リラックスのための気分転換', '仲間意識の強化、所属感の向上', '神秘的・宗教的体験', '性感の増強']	['大麻を入手、使用するために多くの時間を費やす']	0	1	['不安', '妄想']	2~5回	苦痛を伴うが自分一人で対応できた	数分から数時間	0	0	0	0	0	0	['タバコ', 'お酒']	タバコ	お酒	大麻			0			0	[]
1/21/2021 20:12:42	1	1	29	1	1	1	高校卒業	1	0	[]	0	0	0	0	[]	0	0	1	24	5	1	月1回～週1回未満	0	['乾燥大麻', '電子タバコ']	['気ばらし、リラックスのための気分転換', '心理的苦痛（不安、あせり、抑うつ気分など）の緩和', '性感の増強']	[]	0	0	[]				0	0	0	0	0	0	['タバコ', 'お酒', 'コカイン', '市販薬（咳止めなど）']	お酒	タバコ	大麻	コカイン		0			0	[]
1/21/2021 20:12:43	1	1	44	1	1	1	短大・専門学校卒業	1	0	[]	0	0	0	0	[]	0	0	1	34	10	0		34	['乾燥大麻']	['気ばらし、リラックスのための気分転換']	[]	0	0	[]				0	0	0	0	0	0	['タバコ', 'お酒', '自然系の幻覚剤（幻覚キノコ、アヤワスカ、ペヨーテなど）', '市販薬（咳止めなど）']	お酒	タバコ	大麻			0			0	[]
1/21/2021 20:13:00	1	1	44	0	1	1	大学卒業	1	0	[]	0	0	0	0	[]	0	0	1	24	20	0		29	['乾燥大麻', '大麻樹脂（ハシシ、ワックス）']	['“ハイ”になること（高揚感、多幸感）', '気ばらし、リラックスのための気分転換', '神秘的・宗教的体験', '性感の増強']	['意図したより大量、または長期間に使用してしまう', '大麻の使用が原因で仕事や生活に支障が出る', '大麻のため、他の活動が疎かになる']	1	1	['不安', '抑うつ気分', '嘔気、嘔吐']	2~5回	苦痛を伴うが自分一人で対応できた	数分から数時間	0	0	0	0	0	0	['タバコ', 'お酒', '幻覚薬（LSD、MDMAなど）']	タバコ	お酒	大麻	幻覚薬		0			0	[]
1/21/2021 20:13:36	1	1	44	1	1	1	中学卒業	1	0	[]	0	0	0	1	['気分障害（うつ病、うつ状態、双極性障害）']	0	0	1	29	15	1	週1～4日未満	0	['乾燥大麻', '大麻樹脂（ハシシ、ワックス）']	['“ハイ”になること（高揚感、多幸感）', '気ばらし、リラックスのための気分転換', '仕事、学業、家事などのパフォーマンス向上', '仲間意識の強化、所属感の向上', '心理的苦痛（不安、あせり、抑うつ気分など）の緩和', '身体的苦痛（痛み、しびれ、めまい、不眠など）の緩和']	[]	0	0	[]				0	0	0	0	0	0	['タバコ', 'お酒', '市販薬（咳止めなど）']	市販薬	タバコ	お酒	大麻		0			0	[]
1/21/2021 20:13:45	1	1	49	0	1	1	短大・専門学校卒業	1	0	[]	0	0	0	0	[]	0	0	1	29	20	0		44	['乾燥大麻', '大麻樹脂（ハシシ、ワックス）']	['“ハイ”になること（高揚感、多幸感）', '気ばらし、リラックスのための気分転換']	[]	0	0	[]				0	0	0	0	0	0	['タバコ', '自然系の幻覚剤（幻覚キノコ、アヤワスカ、ペヨーテなど）', '幻覚薬（LSD、MDMAなど）']	タバコ	大麻	幻覚薬	自然系の幻覚剤		0			0	[]
1/21/2021 20:14:52	1	1	39	1	1	1	大学卒業	1	1	['その他']	34	1	0	1	['気分障害（うつ病、うつ状態、双極性障害）']	0	1	1	19	20	0		24	['乾燥大麻', '大麻樹脂（ハシシ、ワックス）']	['気ばらし、リラックスのための気分転換']	[]	0	0	[]				0	0	0	0	0	0	['タバコ', 'お酒', '自然系の幻覚剤（幻覚キノコ、アヤワスカ、ペヨーテなど）', '市販薬（咳止めなど）']	市販薬	お酒	タバコ	大麻	自然系の幻覚剤	0			0	[]
1/21/2021 20:14:53	1	1	44	1	1	1	大学卒業	1	0	[]	0	0	0	0	[]	0	0	1	29	15	0		39	['乾燥大麻', '大麻樹脂（ハシシ、ワックス）', 'エディブル（食品）']	['“ハイ”になること（高揚感、多幸感）', '心理的苦痛（不安、あせり、抑うつ気分など）の緩和', '身体的苦痛（痛み、しびれ、めまい、不眠など）の緩和']	['大麻を入手、使用するために多くの時間を費やす', '極端な耐性がついてくる']	1	0	[]				0	0	0	0	0	0	['タバコ', '市販薬（咳止めなど）']	タバコ	お酒	大麻			0			0	[]
1/21/2021 20:15:04	1	1	34	1	1	1	高校卒業	1	1	['気分障害（うつ病、うつ状態、双極性障害）', '注意欠陥・多動症候群（ADHD）']	14	1	1	1	['気分障害（うつ病、うつ状態、双極性障害）', '統合失調症', '注意欠陥・多動症候群（ADHD）', '不安障害']	0	1	1	19	15	0		29	['乾燥大麻']	['“ハイ”になること（高揚感、多幸感）', '気ばらし、リラックスのための気分転換', '心理的苦痛（不安、あせり、抑うつ気分など）の緩和', '身体的苦痛（痛み、しびれ、めまい、不眠など）の緩和']	[]	0	0	[]				0	0	0	0	0	0	['タバコ', 'お酒', 'ベンゾジアゼピン系睡眠薬']	タバコ	お酒	大麻			0			0	[]
1/21/2021 20:15:20	1	1	34	1	1	1	高校卒業	1	0	[]	0	0	0	0	[]	0	0	1	34	0	1	月1回未満	0	['乾燥大麻']	['“ハイ”になること（高揚感、多幸感）', '気ばらし、リラックスのための気分転換', '心理的苦痛（不安、あせり、抑うつ気分など）の緩和', 'その他']	[]	0	0	[]				0	0	0	0	0	0	['タバコ', 'お酒']	お酒	タバコ	大麻			0			0	[]
1/21/2021 20:15:29	1	1	34	1	1	1	高校卒業	1	0	[]	0	0	0	0	[]	0	0	1	34	0	1	月1回未満	0	['乾燥大麻']	['“ハイ”になること（高揚感、多幸感）', '気ばらし、リラックスのための気分転換', '心理的苦痛（不安、あせり、抑うつ気分など）の緩和', 'その他']	[]	0	0	[]				0	0	0	0	0	0	['タバコ', 'お酒']	お酒	タバコ	大麻			0			0	[]
1/21/2021 20:16:37	1	1	24	1	1	1	短大・専門学校卒業	1	0	[]	0	0	0	0	[]	0	0	1	24	0	1	週1～4日未満	0	['乾燥大麻', '電子タバコ']	['“ハイ”になること（高揚感、多幸感）', '気ばらし、リラックスのための気分転換', '仕事、学業、家事などのパフォーマンス向上', '仲間意識の強化、所属感の向上', '心理的苦痛（不安、あせり、抑うつ気分など）の緩和', '身体的苦痛（痛み、しびれ、めまい、不眠など）の緩和', '性感の増強']	[]	0	0	[]				0	0	0	0	0	0	['タバコ', 'お酒']	タバコ	お酒	大麻			0			0	[]
1/21/2021 20:17:29	1	1	19	1	1	1	高校卒業	1	0	[]	0	0	0	0	[]	0	0	1	19	0	1	週4日以上	0	['乾燥大麻', '大麻樹脂（ハシシ、ワックス）', '電子タバコ']	['“ハイ”になること（高揚感、多幸感）', '気ばらし、リラックスのための気分転換', '仕事、学業、家事などのパフォーマンス向上', '仲間意識の強化、所属感の向上', '心理的苦痛（不安、あせり、抑うつ気分など）の緩和', '身体的苦痛（痛み、しびれ、めまい、不眠など）の緩和', '病気の治癒（がんの副作用緩和、など）', '神秘的・宗教的体験', '性感の増強']	[]	0	1	['嘔気、嘔吐']	1回	大した問題ではなかった	数分から数時間	0	0	0	0	0	0	['タバコ', 'お酒', 'コカイン', '幻覚薬（LSD、MDMAなど）']	タバコ	お酒	大麻	幻覚薬	コカイン	0			0	[]
1/21/2021 20:17:43	1	1	39	1	1	1	中学卒業	1	0	[]	0	0	0	0	[]	0	0	1	24	15	1	週4日以上	0	['乾燥大麻', '大麻樹脂（ハシシ、ワックス）']	['“ハイ”になること（高揚感、多幸感）', '気ばらし、リラックスのための気分転換']	[]	0	0	[]				0	0	0	0	0	0	['タバコ', 'お酒', '自然系の幻覚剤（幻覚キノコ、アヤワスカ、ペヨーテなど）', '幻覚薬（LSD、MDMAなど）']	タバコ	お酒	自然系の幻覚剤	大麻	幻覚薬	0			0	[]
1/21/2021 20:17:53	1	1	34	1	1	1	短大・専門学校卒業	1	0	[]	0	0	0	0	[]	0	0	1	14	20	1	週4日以上	0	['乾燥大麻', '大麻樹脂（ハシシ、ワックス）', '電子タバコ', 'エディブル（食品）']	['“ハイ”になること（高揚感、多幸感）', '気ばらし、リラックスのための気分転換', '仕事、学業、家事などのパフォーマンス向上', '仲間意識の強化、所属感の向上']	['大麻を入手、使用するために多くの時間を費やす']	0	1	['不安']	2~5回	大した問題ではなかった	数分から数時間	0	0	0	0	0	0	['タバコ', 'お酒', '自然系の幻覚剤（幻覚キノコ、アヤワスカ、ペヨーテなど）', '幻覚薬（LSD、MDMAなど）']	お酒	タバコ	大麻	幻覚薬		1	1回	使用が減った	0	[]
1/21/2021 20:18:03	1	1	24	0	1	1	短大・専門学校卒業	1	0	[]	0	0	0	0	[]	0	0	1	24	0	1	月1回未満	0	['乾燥大麻']	['気ばらし、リラックスのための気分転換', '仕事、学業、家事などのパフォーマンス向上']	[]	0	0	[]				0	0	0	0	0	0	['タバコ', 'お酒']	タバコ	お酒	大麻			0			0	[]
1/21/2021 20:18:33	1	1	24	1	1	1	中学卒業	1	0	[]	0	0	0	0	[]	0	0	1	24	0	1	週1～4日未満	0	['乾燥大麻']	['“ハイ”になること（高揚感、多幸感）', '気ばらし、リラックスのための気分転換', '性感の増強']	[]	0	1	['嘔気、嘔吐']	2~5回	大した問題ではなかった	数分から数時間	0	0	0	0	0	0	['タバコ', 'お酒', '幻覚薬（LSD、MDMAなど）']	タバコ	お酒	大麻			0			0	[]
1/21/2021 20:19:31	1	1	19	0	1	1	高校卒業	0	1	['気分障害（うつ病、うつ状態、双極性障害）', '注意欠陥・多動症候群（ADHD）']	14	1	1	1	['統合失調症', '注意欠陥・多動症候群（ADHD）']	0	0	1	19	0	1	月1回未満	0	['乾燥大麻', '電子タバコ']	['“ハイ”になること（高揚感、多幸感）', '気ばらし、リラックスのための気分転換']	[]	0	1	['嘔気、嘔吐']	1回	苦痛を伴うが自分一人で対応できた	数時間から1日	0	0	0	0	0	0	['タバコ', 'お酒', '覚せい剤', '幻覚薬（LSD、MDMAなど）', 'ベンゾジアゼピン系睡眠薬', '市販薬（咳止めなど）']	お酒	タバコ	大麻	覚醒剤		0			0	[]
1/21/2021 20:19:33	1	1	74	1	1	1	大学卒業	1	0	[]	0	0	0	0	[]	0	0	1	19	55	1	週4日以上	0	['乾燥大麻', '大麻樹脂（ハシシ、ワックス）']	['“ハイ”になること（高揚感、多幸感）', '気ばらし、リラックスのための気分転換', '仲間意識の強化、所属感の向上', '心理的苦痛（不安、あせり、抑うつ気分など）の緩和', '身体的苦痛（痛み、しびれ、めまい、不眠など）の緩和']	[]	0	0	[]				0	0	0	0	0	0	['お酒', '自然系の幻覚剤（幻覚キノコ、アヤワスカ、ペヨーテなど）', '幻覚薬（LSD、MDMAなど）']	お酒	大麻	コカイン	自然系の幻覚剤		0			0	[]
1/21/2021 20:20:04	1	1	34	1	1	1	大学卒業	1	0	[]	0	0	0	0	[]	0	0	1	24	10	0		29	['電子タバコ']	['“ハイ”になること（高揚感、多幸感）']	[]	0	0	[]				0	0	0	0	0	0	['タバコ', 'お酒']	お酒	タバコ	大麻			0			0	[]
1/21/2021 20:20:06	1	1	39	1	1	1	高校卒業	1	0	[]	0	0	0	0	[]	0	0	1	19	20	0		29	['乾燥大麻', '大麻樹脂（ハシシ、ワックス）', 'エディブル（食品）']	['“ハイ”になること（高揚感、多幸感）', '気ばらし、リラックスのための気分転換', '仲間意識の強化、所属感の向上', '神秘的・宗教的体験', '性感の増強']	['大麻のため、他の活動が疎かになる']	0	0	[]				0	0	0	1	0	0	['タバコ', 'お酒', '覚せい剤', 'コカイン', '自然系の幻覚剤（幻覚キノコ、アヤワスカ、ペヨーテなど）', '幻覚薬（LSD、MDMAなど）', '市販薬（咳止めなど）']	お酒	タバコ	大麻	自然系の幻覚剤	幻覚薬	0			0	[]
1/21/2021 20:20:44	1	1	49	1	1	1	高校卒業	1	1	['気分障害（うつ病、うつ状態、双極性障害）']	44	1	0	0	[]	0	0	1	24	25	1	週1～4日未満	0	['乾燥大麻', '大麻樹脂（ハシシ、ワックス）']	['“ハイ”になること（高揚感、多幸感）', '気ばらし、リラックスのための気分転換']	[]	0	0	[]				0	0	0	0	0	0	['タバコ', 'お酒', '自然系の幻覚剤（幻覚キノコ、アヤワスカ、ペヨーテなど）', '幻覚薬（LSD、MDMAなど）']	お酒	タバコ	幻覚薬	自然系の幻覚剤	大麻	0			0	[]
1/21/2021 20:20:45	1	1	29	0	1	1	大学卒業	1	1	['気分障害（うつ病、うつ状態、双極性障害）']	24	1	1	0	[]	0	0	1	24	5	1	週4日以上	0	['乾燥大麻', '大麻樹脂（ハシシ、ワックス）', 'エディブル（食品）']	['“ハイ”になること（高揚感、多幸感）', '気ばらし、リラックスのための気分転換', '心理的苦痛（不安、あせり、抑うつ気分など）の緩和', '身体的苦痛（痛み、しびれ、めまい、不眠など）の緩和']	[]	0	0	[]				0	0	0	0	0	0	['タバコ', 'お酒', '市販薬（咳止めなど）']	タバコ	お酒	大麻			0			0	[]
1/21/2021 20:22:04	1	1	49	1	1	1	中学卒業	1	0	[]	0	0	0	0	[]	0	0	1	24	25	1	週1～4日未満	0	['乾燥大麻']	['“ハイ”になること（高揚感、多幸感）', '仲間意識の強化、所属感の向上', '心理的苦痛（不安、あせり、抑うつ気分など）の緩和', '身体的苦痛（痛み、しびれ、めまい、不眠など）の緩和', '神秘的・宗教的体験', '性感の増強']	[]	0	1	['不安', '嘔気、嘔吐']	11回以上	苦痛を伴うが自分一人で対応できた	数時間から1日	0	0	0	0	0	0	['タバコ', 'お酒']	タバコ	お酒	大麻			0			0	[]
1/21/2021 20:22:21	1	1	29	0	1	1	高校卒業	1	0	[]	0	0	0	0	[]	0	0	1	19	10	1	週1～4日未満	0	['乾燥大麻', '大麻樹脂（ハシシ、ワックス）', '電子タバコ', 'エディブル（食品）']	['“ハイ”になること（高揚感、多幸感）', '気ばらし、リラックスのための気分転換', '仕事、学業、家事などのパフォーマンス向上', '心理的苦痛（不安、あせり、抑うつ気分など）の緩和', '身体的苦痛（痛み、しびれ、めまい、不眠など）の緩和']	[]	0	1	['不安', '嘔気、嘔吐']	2~5回	大した問題ではなかった	数分から数時間	0	0	0	0	0	0	['タバコ', 'お酒', '幻覚薬（LSD、MDMAなど）', 'ベンゾジアゼピン系睡眠薬', '市販薬（咳止めなど）']	お酒	タバコ	大麻	市販薬	幻覚薬	0			0	[]
1/21/2021 20:22:29	1	1	24	1	1	1	中学卒業	1	0	[]	0	0	0	0	[]	1	0	1	19	5	1	月1回～週1回未満	0	['乾燥大麻', '電子タバコ']	['“ハイ”になること（高揚感、多幸感）', '気ばらし、リラックスのための気分転換', '仕事、学業、家事などのパフォーマンス向上', '身体的苦痛（痛み、しびれ、めまい、不眠など）の緩和', '神秘的・宗教的体験', '性感の増強']	[]	0	1	['不安', '嘔気、嘔吐']	2~5回	大した問題ではなかった	数分から数時間	0	0	0	0	0	0	['タバコ', 'お酒', 'コカイン', '幻覚薬（LSD、MDMAなど）']	お酒	タバコ	大麻	幻覚薬	コカイン	0			0	[]
1/21/2021 20:22:51	1	1	24	1	1	1	大学卒業	1	0	[]	0	0	0	0	[]	0	0	1	19	5	1	月1回～週1回未満	0	['乾燥大麻', '大麻樹脂（ハシシ、ワックス）', '電子タバコ']	['仕事、学業、家事などのパフォーマンス向上', '仲間意識の強化、所属感の向上', '身体的苦痛（痛み、しびれ、めまい、不眠など）の緩和']	['極端な耐性がついてくる']	0	0	[]				0	0	0	0	0	0	['タバコ', 'お酒', '幻覚薬（LSD、MDMAなど）', '市販薬（咳止めなど）']	タバコ	お酒	大麻	幻覚薬		0			0	[]
1/21/2021 20:23:03	1	1	44	0	1	1	大学卒業	1	0	[]	0	0	0	1	['気分障害（うつ病、うつ状態、双極性障害）']	0	1	1	34	10	0		34	['大麻樹脂（ハシシ、ワックス）']	['気ばらし、リラックスのための気分転換']	[]	0	0	[]				0	0	0	0	0	0	['お酒']	お酒	大麻				0			0	[]
1/21/2021 20:23:13	1	1	39	1	1	1	高校卒業	1	1	['気分障害（うつ病、うつ状態、双極性障害）']	34	1	1	1	['気分障害（うつ病、うつ状態、双極性障害）', '注意欠陥・多動症候群（ADHD）']	1	0	1	24	15	1	月1回未満	0	['乾燥大麻', '大麻樹脂（ハシシ、ワックス）', 'エディブル（食品）']	['“ハイ”になること（高揚感、多幸感）', '気ばらし、リラックスのための気分転換', '心理的苦痛（不安、あせり、抑うつ気分など）の緩和', '身体的苦痛（痛み、しびれ、めまい、不眠など）の緩和', '性感の増強']	[]	0	1	['不安', '妄想', '嘔気、嘔吐']	2~5回	苦痛を伴うが自分一人で対応できた	数分から数時間	0	0	0	0	0	0	['タバコ', 'コカイン', '幻覚薬（LSD、MDMAなど）']	お酒	タバコ	大麻			0			0	[]
1/21/2021 20:23:55	1	1	44	1	1	1	大学院卒業以上	1	0	[]	0	0	0	0	[]	0	0	1	19	25	1	月1回未満	0	['乾燥大麻', '大麻樹脂（ハシシ、ワックス）', '電子タバコ', 'エディブル（食品）']	['“ハイ”になること（高揚感、多幸感）', '気ばらし、リラックスのための気分転換', '仕事、学業、家事などのパフォーマンス向上', '仲間意識の強化、所属感の向上', '神秘的・宗教的体験', '性感の増強']	[]	0	1	['妄想', '嘔気、嘔吐']	11回以上	大した問題ではなかった	数分から数時間	0	0	0	0	0	0	['タバコ', 'お酒', '自然系の幻覚剤（幻覚キノコ、アヤワスカ、ペヨーテなど）', '幻覚薬（LSD、MDMAなど）']	お酒	タバコ	大麻	自然系の幻覚剤	幻覚薬	0			0	[]
1/21/2021 20:23:58	1	1	24	1	1	1	高校卒業	1	0	[]	0	0	0	0	[]	1	0	1	19	5	1	週4日以上	0	['乾燥大麻', '大麻樹脂（ハシシ、ワックス）', '電子タバコ', 'エディブル（食品）']	['“ハイ”になること（高揚感、多幸感）', '気ばらし、リラックスのための気分転換', '仕事、学業、家事などのパフォーマンス向上', '性感の増強']	['意図したより大量、または長期間に使用してしまう', '極端な耐性がついてくる']	1	0	[]				0	0	0	0	0	0	['タバコ', 'お酒', '覚せい剤', 'コカイン', '幻覚薬（LSD、MDMAなど）', 'ベンゾジアゼピン系睡眠薬', '市販薬（咳止めなど）']	タバコ	お酒	市販薬	大麻	幻覚薬	0			0	[]
1/21/2021 20:24:27	1	1	44	1	1	1	大学卒業	1	0	[]	0	0	0	0	[]	0	0	1	19	25	1	月1回～週1回未満	0	['乾燥大麻', '大麻樹脂（ハシシ、ワックス）', '電子タバコ']	['“ハイ”になること（高揚感、多幸感）', '気ばらし、リラックスのための気分転換', '仕事、学業、家事などのパフォーマンス向上', '仲間意識の強化、所属感の向上', '心理的苦痛（不安、あせり、抑うつ気分など）の緩和', '身体的苦痛（痛み、しびれ、めまい、不眠など）の緩和', '病気の治癒（がんの副作用緩和、など）', '性感の増強']	['極端な耐性がついてくる']	0	1	['不安']	2~5回	大した問題ではなかった	数時間から1日	0	0	0	0	0	0	['タバコ', 'お酒', 'シンナー']	お酒	タバコ	シンナー	該当なし	該当なし	0			0	[]
1/21/2021 20:24:57	1	1	44	0	1	1	中学卒業	1	0	[]	0	0	0	0	[]	1	1	1	24	20	1	週4日以上	0	['乾燥大麻']	['気ばらし、リラックスのための気分転換', '仕事、学業、家事などのパフォーマンス向上', '心理的苦痛（不安、あせり、抑うつ気分など）の緩和', '身体的苦痛（痛み、しびれ、めまい、不眠など）の緩和']	[]	0	1	['その他']	1回	大した問題ではなかった	数分から数時間	0	0	0	0	0	0	['タバコ', 'お酒', '幻覚薬（LSD、MDMAなど）']	タバコ	お酒	大麻	幻覚薬		0			0	[]
1/21/2021 20:25:00	1	1	34	1	1	1	高校卒業	1	0	[]	0	0	0	0	[]	0	0	1	29	5	0		34	['乾燥大麻']	['“ハイ”になること（高揚感、多幸感）', '気ばらし、リラックスのための気分転換']	[]	0	1	['不安']	1回	大した問題ではなかった	数分から数時間	0	0	0	0	0	0	['タバコ', 'お酒']	お酒	タバコ	大麻			0			0	[]
1/21/2021 20:25:04	1	1	44	1	1	1	高校卒業	1	0	[]	0	0	0	0	[]	0	0	1	19	25	1	週4日以上	0	['乾燥大麻']	['“ハイ”になること（高揚感、多幸感）', '気ばらし、リラックスのための気分転換']	[]	0	0	[]				0	0	0	0	0	0	['タバコ', 'お酒', '覚せい剤', '自然系の幻覚剤（幻覚キノコ、アヤワスカ、ペヨーテなど）', '幻覚薬（LSD、MDMAなど）']	タバコ	お酒	大麻	覚醒剤	自然系の幻覚剤	0			0	[]
1/21/2021 20:25:18	1	1	39	1	1	1	高校卒業	1	0	[]	0	0	0	0	[]	0	0	1	24	15	0		34	['乾燥大麻']	['気ばらし、リラックスのための気分転換', '神秘的・宗教的体験']	[]	0	0	[]				0	0	0	0	0	0	['タバコ', 'お酒', '自然系の幻覚剤（幻覚キノコ、アヤワスカ、ペヨーテなど）', '市販薬（咳止めなど）']	タバコ	お酒	大麻	自然系の幻覚剤	市販薬	0			0	[]
1/21/2021 20:26:03	1	1	29	1	1	1	中学卒業	1	0	[]	0	0	0	0	[]	0	1	1	24	5	0		24	['乾燥大麻', '大麻樹脂（ハシシ、ワックス）']	['“ハイ”になること（高揚感、多幸感）', '仕事、学業、家事などのパフォーマンス向上', '仲間意識の強化、所属感の向上', '心理的苦痛（不安、あせり、抑うつ気分など）の緩和', '病気の治癒（がんの副作用緩和、など）']	['意図したより大量、または長期間に使用してしまう']	0	1	['嘔気、嘔吐']	2~5回	大した問題ではなかった	数分から数時間	0	0	0	0	0	0	['タバコ', 'お酒', 'ベンゾジアゼピン系睡眠薬', '市販薬（咳止めなど）']	タバコ	お酒	市販薬	ベンゾジアゼピン系睡眠薬	該当なし	0			0	[]
1/21/2021 20:26:34	1	1	39	1	1	1	大学卒業	1	0	[]	0	0	0	0	[]	0	0	1	19	20	1	週1～4日未満	0	['乾燥大麻', '大麻樹脂（ハシシ、ワックス）', '電子タバコ', 'エディブル（食品）']	['“ハイ”になること（高揚感、多幸感）', '気ばらし、リラックスのための気分転換', '仕事、学業、家事などのパフォーマンス向上', '仲間意識の強化、所属感の向上', '心理的苦痛（不安、あせり、抑うつ気分など）の緩和', '身体的苦痛（痛み、しびれ、めまい、不眠など）の緩和', '病気の治癒（がんの副作用緩和、など）', '神秘的・宗教的体験']	[]	0	1	['嘔気、嘔吐']	1回	苦痛を伴うが自分一人で対応できた	数分から数時間	0	0	0	0	0	0	['タバコ', 'お酒', '自然系の幻覚剤（幻覚キノコ、アヤワスカ、ペヨーテなど）', '幻覚薬（LSD、MDMAなど）']	タバコ	お酒	大麻	自然系の幻覚剤	幻覚薬	0			0	[]
1/21/2021 20:27:21	1	1	29	1	1	1	中学卒業	1	1	['気分障害（うつ病、うつ状態、双極性障害）']	24	0	0	0	[]	0	0	1	19	10	1	月1回～週1回未満	0	['乾燥大麻']	['“ハイ”になること（高揚感、多幸感）', '気ばらし、リラックスのための気分転換', '仕事、学業、家事などのパフォーマンス向上', '仲間意識の強化、所属感の向上', '心理的苦痛（不安、あせり、抑うつ気分など）の緩和', '神秘的・宗教的体験']	[]	0	0	[]				0	0	0	0	0	0	['タバコ']	タバコ	大麻				0			0	[]
1/21/2021 20:27:27	1	1	24	1	1	1	高校卒業	0	0	[]	0	0	0	0	[]	0	0	1	19	5	1	週1～4日未満	0	['乾燥大麻', '大麻樹脂（ハシシ、ワックス）', '電子タバコ']	['“ハイ”になること（高揚感、多幸感）', '仕事、学業、家事などのパフォーマンス向上', '仲間意識の強化、所属感の向上', '心理的苦痛（不安、あせり、抑うつ気分など）の緩和', '身体的苦痛（痛み、しびれ、めまい、不眠など）の緩和', '性感の増強']	['意図したより大量、または長期間に使用してしまう', '物理的に危険な状況でも大麻を継続的に使用する（例：自動車の運転など）', '大麻によって健康被害が出ているとわかっても使用を続ける', '極端な耐性がついてくる']	1	0	[]				0	0	0	0	0	0	['タバコ', 'お酒', '幻覚薬（LSD、MDMAなど）']	タバコ	お酒	大麻			0			0	[]
1/21/2021 20:27:51	1	1	24	1	1	1	高校卒業	1	0	[]	0	0	0	0	[]	0	0	1	19	5	1	月1回未満	0	['乾燥大麻']	['“ハイ”になること（高揚感、多幸感）', '気ばらし、リラックスのための気分転換', '身体的苦痛（痛み、しびれ、めまい、不眠など）の緩和']	[]	0	1	['不安', '妄想', '嘔気、嘔吐']	1回	大した問題ではなかった	数分から数時間	0	0	0	0	1	0	['タバコ', 'お酒', 'ベンゾジアゼピン系睡眠薬']	お酒	タバコ	大麻	ベンゾジアゼピン系睡眠薬	該当なし	0			0	[]
1/21/2021 20:28:31	1	1	29	1	1	1	大学卒業	1	1	['注意欠陥・多動症候群（ADHD）']	14	0	0	0	[]	0	0	1	19	10	1	週4日以上	0	['乾燥大麻', '大麻樹脂（ハシシ、ワックス）', '電子タバコ', 'エディブル（食品）']	['“ハイ”になること（高揚感、多幸感）', '気ばらし、リラックスのための気分転換', '仕事、学業、家事などのパフォーマンス向上', '仲間意識の強化、所属感の向上', '心理的苦痛（不安、あせり、抑うつ気分など）の緩和', '身体的苦痛（痛み、しびれ、めまい、不眠など）の緩和', '病気の治癒（がんの副作用緩和、など）', '神秘的・宗教的体験']	['大麻を入手、使用するために多くの時間を費やす']	0	1	['不安']	2~5回	大した問題ではなかった	数時間から1日	0	0	0	0	0	0	['タバコ', 'お酒', 'コカイン', '自然系の幻覚剤（幻覚キノコ、アヤワスカ、ペヨーテなど）', '幻覚薬（LSD、MDMAなど）', '市販薬（咳止めなど）']	市販薬	お酒	タバコ	大麻	自然系の幻覚剤	0			0	[]
1/21/2021 20:29:59	1	1	39	1	1	1	高校卒業	1	0	[]	0	0	0	0	[]	0	0	1	19	20	1	月1回未満	0	['乾燥大麻', '大麻樹脂（ハシシ、ワックス）', '電子タバコ', 'エディブル（食品）']	['“ハイ”になること（高揚感、多幸感）', '気ばらし、リラックスのための気分転換', '仕事、学業、家事などのパフォーマンス向上', '身体的苦痛（痛み、しびれ、めまい、不眠など）の緩和', '神秘的・宗教的体験', '性感の増強']	[]	0	1	['嘔気、嘔吐']	2~5回	苦痛を伴うが自分一人で対応できた	数分から数時間	0	0	0	0	0	0	['タバコ', 'お酒', '自然系の幻覚剤（幻覚キノコ、アヤワスカ、ペヨーテなど）', '幻覚薬（LSD、MDMAなど）']	タバコ	お酒	大麻	幻覚薬	自然系の幻覚剤	0			0	[]
1/21/2021 20:30:00	1	1	19	1	1	1	高校卒業	1	0	[]	0	0	0	0	[]	0	0	1	19	0	1	月1回～週1回未満	0	['乾燥大麻', '電子タバコ']	['“ハイ”になること（高揚感、多幸感）', '仕事、学業、家事などのパフォーマンス向上', '仲間意識の強化、所属感の向上', '心理的苦痛（不安、あせり、抑うつ気分など）の緩和', '身体的苦痛（痛み、しびれ、めまい、不眠など）の緩和']	[]	0	0	[]				0	0	0	0	0	0	[]	大麻					0			0	[]
1/21/2021 20:30:04	1	1	24	1	1	1	短大・専門学校卒業	1	0	[]	0	0	0	0	[]	0	0	1	19	5	1	週4日以上	0	['乾燥大麻', '大麻樹脂（ハシシ、ワックス）', '電子タバコ', 'エディブル（食品）']	['“ハイ”になること（高揚感、多幸感）', '気ばらし、リラックスのための気分転換', '仕事、学業、家事などのパフォーマンス向上', '仲間意識の強化、所属感の向上']	[]	0	1	['不安', '嘔気、嘔吐']	1回	大した問題ではなかった	数分から数時間	0	0	0	0	0	0	['タバコ', 'お酒', '幻覚薬（LSD、MDMAなど）', 'ベンゾジアゼピン系睡眠薬', '市販薬（咳止めなど）']	お酒	タバコ	幻覚薬	市販薬	ベンゾジアゼピン系睡眠薬	0			0	[]
1/21/2021 20:30:12	1	1	44	0	1	1	短大・専門学校卒業	1	0	[]	0	0	0	0	[]	0	0	1	34	10	0		44	['乾燥大麻', 'エディブル（食品）']	['気ばらし、リラックスのための気分転換', '身体的苦痛（痛み、しびれ、めまい、不眠など）の緩和', '神秘的・宗教的体験']	[]	0	0	[]				0	0	0	0	0	0	['タバコ', 'お酒']	お酒	タバコ	大麻			0			0	[]
1/21/2021 20:32:57	1	1	44	1	1	1	短大・専門学校卒業	1	0	[]	0	0	0	0	[]	0	0	1	34	10	0		39	['乾燥大麻', '大麻樹脂（ハシシ、ワックス）']	['“ハイ”になること（高揚感、多幸感）', '気ばらし、リラックスのための気分転換']	[]	0	0	[]				0	0	0	0	0	0	['タバコ', 'お酒', '覚せい剤', 'コカイン', '幻覚薬（LSD、MDMAなど）']	お酒	タバコ	大麻	覚醒剤	幻覚薬	0			0	[]
1/21/2021 20:33:38	1	1	54	1	1	1	高校卒業	1	0	[]	0	0	0	0	[]	0	0	1	29	25	0		39	['乾燥大麻', '大麻樹脂（ハシシ、ワックス）']	['気ばらし、リラックスのための気分転換']	[]	0	0	[]				0	0	0	0	0	0	['タバコ', 'お酒']	タバコ	お酒	大麻			0			0	[]
1/21/2021 20:34:10	1	1	34	1	1	1	短大・専門学校卒業	1	0	[]	0	0	0	0	[]	0	0	1	19	15	1	週1～4日未満	0	['乾燥大麻', '大麻樹脂（ハシシ、ワックス）', '電子タバコ', 'エディブル（食品）']	['仕事、学業、家事などのパフォーマンス向上', '心理的苦痛（不安、あせり、抑うつ気分など）の緩和', '身体的苦痛（痛み、しびれ、めまい、不眠など）の緩和']	[]	0	0	[]				0	0	0	0	0	0	['タバコ', 'お酒']	お酒	タバコ	大麻			0			0	[]
1/21/2021 20:34:52	1	1	34	1	1	1	高校卒業	1	1	['気分障害（うつ病、うつ状態、双極性障害）', '不安障害']	19	1	1	1	['気分障害（うつ病、うつ状態、双極性障害）']	1	0	1	29	5	1	月1回未満	0	['乾燥大麻']	['“ハイ”になること（高揚感、多幸感）', '気ばらし、リラックスのための気分転換', '心理的苦痛（不安、あせり、抑うつ気分など）の緩和', '身体的苦痛（痛み、しびれ、めまい、不眠など）の緩和']	[]	0	0	[]				0	0	0	0	0	0	['タバコ', 'お酒', '幻覚薬（LSD、MDMAなど）', 'ベンゾジアゼピン系睡眠薬', '市販薬（咳止めなど）']	お酒	ベンゾジアゼピン系睡眠薬	タバコ		大麻	0			0	[]
1/21/2021 20:35:11	1	1	34	1	1	1	大学卒業	1	0	[]	0	0	0	0	[]	0	0	1	19	15	1	週4日以上	0	['乾燥大麻', '大麻樹脂（ハシシ、ワックス）', '電子タバコ', 'エディブル（食品）']	['“ハイ”になること（高揚感、多幸感）', '気ばらし、リラックスのための気分転換', '仕事、学業、家事などのパフォーマンス向上', '仲間意識の強化、所属感の向上', '性感の増強']	[]	0	0	[]				0	0	0	0	0	0	['タバコ', 'お酒']	お酒	タバコ	大麻	該当なし	該当なし	0			0	[]
1/21/2021 20:36:44	1	1	39	1	1	1	大学卒業	0	0	[]	0	0	0	0	[]	0	0	1	24	15	1	月1回未満	0	['乾燥大麻', '大麻樹脂（ハシシ、ワックス）', '電子タバコ', 'エディブル（食品）']	['“ハイ”になること（高揚感、多幸感）', '気ばらし、リラックスのための気分転換', '身体的苦痛（痛み、しびれ、めまい、不眠など）の緩和', '病気の治癒（がんの副作用緩和、など）']	['大麻を入手、使用するために多くの時間を費やす', '大麻への強い渇望がある', '大麻のため、他の活動が疎かになる', '物理的に危険な状況でも大麻を継続的に使用する（例：自動車の運転など）', '大麻によって健康被害が出ているとわかっても使用を続ける', '極端な耐性がついてくる']	1	1	['不安', '妄想', '抑うつ気分', '嘔気、嘔吐', '無気力']	11回以上	苦痛を伴うが自分一人で対応できた	数分から数時間	0	0	0	0	1	0	['タバコ', 'お酒', '自然系の幻覚剤（幻覚キノコ、アヤワスカ、ペヨーテなど）', '幻覚薬（LSD、MDMAなど）', 'オピオイド（ヘロイン、モルヒネ、あへん、医療用麻薬）']	タバコ	お酒	大麻			0			0	[]
1/21/2021 20:36:48	1	1	29	1	1	1	高校卒業	1	0	[]	0	0	0	0	[]	0	0	1	14	15	1	月1回～週1回未満	0	['乾燥大麻', '大麻樹脂（ハシシ、ワックス）', '電子タバコ', 'エディブル（食品）']	['“ハイ”になること（高揚感、多幸感）', '気ばらし、リラックスのための気分転換', '仕事、学業、家事などのパフォーマンス向上', '心理的苦痛（不安、あせり、抑うつ気分など）の緩和', '身体的苦痛（痛み、しびれ、めまい、不眠など）の緩和', '神秘的・宗教的体験', '性感の増強']	['意図したより大量、または長期間に使用してしまう']	0	0	[]				0	0	0	0	0	0	['タバコ', 'お酒', '覚せい剤', 'コカイン', '自然系の幻覚剤（幻覚キノコ、アヤワスカ、ペヨーテなど）', '幻覚薬（LSD、MDMAなど）', 'オピオイド（ヘロイン、モルヒネ、あへん、医療用麻薬）', 'ベンゾジアゼピン系睡眠薬', '市販薬（咳止めなど）']						0			0	[]
1/21/2021 20:37:06	1	1	39	1	1	1	高校卒業	1	0	[]	0	0	0	0	[]	1	0	1	19	20	1	月1回未満	0	['乾燥大麻', '大麻樹脂（ハシシ、ワックス）']	['気ばらし、リラックスのための気分転換', '仕事、学業、家事などのパフォーマンス向上', '心理的苦痛（不安、あせり、抑うつ気分など）の緩和']	[]	0	0	[]				0	0	0	0	0	0	['タバコ', 'お酒', 'コカイン', '幻覚薬（LSD、MDMAなど）']	お酒	タバコ	大麻	幻覚薬	自然系の幻覚剤	0			0	[]
1/21/2021 20:37:10	1	1	34	1	1	1	高校卒業	1	0	[]	0	0	0	0	[]	0	0	1	19	15	1	月1回未満	0	['乾燥大麻', '大麻樹脂（ハシシ、ワックス）', '電子タバコ']	['“ハイ”になること（高揚感、多幸感）', '気ばらし、リラックスのための気分転換']	[]	0	0	[]				0	0	0	0	0	0	['タバコ', 'お酒', '覚せい剤', 'シンナー', 'コカイン', '幻覚薬（LSD、MDMAなど）']	お酒	タバコ	大麻	自然系の幻覚剤	コカイン	0			0	[]
1/21/2021 20:37:35	1	1	44	1	1	1	大学卒業	1	0	[]	0	0	0	0	[]	0	0	1	24	20	1	月1回未満	0	['乾燥大麻', '大麻樹脂（ハシシ、ワックス）', '電子タバコ']	['“ハイ”になること（高揚感、多幸感）', '気ばらし、リラックスのための気分転換', '身体的苦痛（痛み、しびれ、めまい、不眠など）の緩和']	[]	0	0	[]				0	0	0	0	0	0	['タバコ', 'お酒']	タバコ	お酒	大麻			0			0	[]
1/21/2021 20:38:19	1	1	39	1	1	1	高校卒業	1	0	[]	0	0	0	0	[]	0	0	1	19	20	1	週1～4日未満	0	['乾燥大麻', '大麻樹脂（ハシシ、ワックス）']	['“ハイ”になること（高揚感、多幸感）', '気ばらし、リラックスのための気分転換', '心理的苦痛（不安、あせり、抑うつ気分など）の緩和', '身体的苦痛（痛み、しびれ、めまい、不眠など）の緩和', '性感の増強']	[]	0	0	[]				0	0	0	0	0	0	['タバコ', 'お酒', '覚せい剤', 'シンナー', 'コカイン', '幻覚薬（LSD、MDMAなど）', 'ベンゾジアゼピン系睡眠薬']	タバコ	タバコ	覚醒剤	大麻		1	1回	変わらない	0	[]
1/21/2021 20:38:20	1	1	34	0	1	1	高校卒業	1	1	['気分障害（うつ病、うつ状態、双極性障害）']	19	1	0	0	[]	0	0	1	24	10	1	月1回～週1回未満	0	['乾燥大麻', '大麻樹脂（ハシシ、ワックス）', '電子タバコ', 'エディブル（食品）']	['気ばらし、リラックスのための気分転換', '心理的苦痛（不安、あせり、抑うつ気分など）の緩和', '身体的苦痛（痛み、しびれ、めまい、不眠など）の緩和']	[]	0	0	[]				0	0	0	0	0	0	['タバコ', 'お酒']	お酒	タバコ	大麻	該当なし	該当なし	0			0	[]
1/21/2021 20:38:25	1	1	34	0	1	1	短大・専門学校卒業	1	1	['気分障害（うつ病、うつ状態、双極性障害）', 'パーソナリティ障害']	29	1	1	1	['気分障害（うつ病、うつ状態、双極性障害）']	1	0	1	34	0	1	週1～4日未満	0	['電子タバコ']	['気ばらし、リラックスのための気分転換', '仕事、学業、家事などのパフォーマンス向上', '心理的苦痛（不安、あせり、抑うつ気分など）の緩和']	[]	0	0	[]				0	0	0	0	0	0	['タバコ', 'お酒', '市販薬（咳止めなど）']	タバコ	お酒	市販薬	大麻		0			0	[]
1/21/2021 20:38:26	1	1	34	0	1	1	高校卒業	1	0	[]	0	0	0	0	[]	0	0	1	29	5	0		34	['乾燥大麻']	['気ばらし、リラックスのための気分転換']	[]	0	0	[]				0	0	0	0	0	0	[]	該当なし	該当なし	該当なし	該当なし	該当なし	0			0	[]
1/21/2021 20:38:32	1	1	39	1	1	1	大学卒業	1	0	[]	0	0	0	0	[]	1	0	1	29	10	1	月1回未満	0	['乾燥大麻']	['“ハイ”になること（高揚感、多幸感）', '気ばらし、リラックスのための気分転換', '心理的苦痛（不安、あせり、抑うつ気分など）の緩和', '身体的苦痛（痛み、しびれ、めまい、不眠など）の緩和']	[]	0	0	[]				0	0	0	0	0	0	['タバコ', 'お酒']	タバコ		大麻	該当なし	該当なし	0			0	[]
1/21/2021 20:38:41	1	1	29	1	1	1	大学卒業	1	1	['注意欠陥・多動症候群（ADHD）']	14	0	0	0	[]	0	0	1	19	10	1	週4日以上	0	['乾燥大麻', '大麻樹脂（ハシシ、ワックス）', '電子タバコ', 'エディブル（食品）']	['“ハイ”になること（高揚感、多幸感）', '気ばらし、リラックスのための気分転換', '仕事、学業、家事などのパフォーマンス向上', '仲間意識の強化、所属感の向上', '心理的苦痛（不安、あせり、抑うつ気分など）の緩和', '身体的苦痛（痛み、しびれ、めまい、不眠など）の緩和', '病気の治癒（がんの副作用緩和、など）', '神秘的・宗教的体験']	['大麻を入手、使用するために多くの時間を費やす']	0	1	['不安']	2~5回	大した問題ではなかった	数時間から1日	0	0	0	0	0	0	['タバコ', 'お酒', 'コカイン', '自然系の幻覚剤（幻覚キノコ、アヤワスカ、ペヨーテなど）', '幻覚薬（LSD、MDMAなど）', '市販薬（咳止めなど）']	市販薬	お酒	タバコ	大麻	自然系の幻覚剤	0			0	[]
1/21/2021 20:38:45	1	1	24	0	1	1	短大・専門学校卒業	1	0	[]	0	0	0	1	['気分障害（うつ病、うつ状態、双極性障害）', '注意欠陥・多動症候群（ADHD）']	1	0	1	19	5	0		24	['乾燥大麻']	['気ばらし、リラックスのための気分転換']	[]	0	0	[]				0	0	0	0	0	0	['タバコ', 'お酒', '市販薬（咳止めなど）']	市販薬	タバコ	お酒	大麻		0			0	[]
1/21/2021 20:38:53	1	1	39	1	1	1	大学卒業	1	0	[]	0	0	0	0	[]	0	0	1	24	15	1	週4日以上	0	['乾燥大麻', '大麻樹脂（ハシシ、ワックス）', '電子タバコ', 'エディブル（食品）']	['“ハイ”になること（高揚感、多幸感）', '気ばらし、リラックスのための気分転換', '心理的苦痛（不安、あせり、抑うつ気分など）の緩和', '性感の増強']	[]	0	1	['不安']	2~5回	大した問題ではなかった	数分から数時間	0	0	0	0	0	0	['タバコ', 'お酒', '幻覚薬（LSD、MDMAなど）']	お酒	タバコ	幻覚薬			0			0	[]
1/21/2021 20:38:56	1	1	39	1	1	1	短大・専門学校卒業	1	0	[]	0	0	0	0	[]	0	0	1	24	15	1	週4日以上	0	['乾燥大麻']	['“ハイ”になること（高揚感、多幸感）', '気ばらし、リラックスのための気分転換', '心理的苦痛（不安、あせり、抑うつ気分など）の緩和', '身体的苦痛（痛み、しびれ、めまい、不眠など）の緩和', '病気の治癒（がんの副作用緩和、など）', 'その他']	[]	0	0	[]				0	0	0	0	0	0	['タバコ', 'お酒']	お酒	タバコ	大麻			0			0	[]
1/21/2021 20:39:47	1	1	34	1	1	1	高校卒業	1	0	[]	0	0	0	0	[]	0	0	1	19	15	1	週4日以上	0	['乾燥大麻']	['“ハイ”になること（高揚感、多幸感）', '気ばらし、リラックスのための気分転換', '心理的苦痛（不安、あせり、抑うつ気分など）の緩和']	['使用をやめようとするけれど上手くいかない']	0	0	[]				0	0	0	0	0	0	['タバコ', 'お酒']	タバコ	お酒	大麻			0			0	[]
1/21/2021 20:40:33	1	1	44	1	1	1	大学卒業	1	0	[]	0	0	0	0	[]	0	0	1	24	20	1	週1～4日未満	0	['乾燥大麻', '大麻樹脂（ハシシ、ワックス）', '電子タバコ', 'エディブル（食品）']	['“ハイ”になること（高揚感、多幸感）', '気ばらし、リラックスのための気分転換', '仕事、学業、家事などのパフォーマンス向上', '心理的苦痛（不安、あせり、抑うつ気分など）の緩和', '身体的苦痛（痛み、しびれ、めまい、不眠など）の緩和', '神秘的・宗教的体験', '性感の増強']	['大麻を入手、使用するために多くの時間を費やす']	0	0	[]				0	0	0	0	0	0	['タバコ', 'お酒', 'コカイン', '自然系の幻覚剤（幻覚キノコ、アヤワスカ、ペヨーテなど）', '幻覚薬（LSD、MDMAなど）']	タバコ	お酒	大麻			0			0	[]
1/21/2021 20:40:58	1	1	44	1	1	1	大学卒業	1	0	[]	0	0	0	0	[]	0	0	1	24	20	0		39	['乾燥大麻']	['“ハイ”になること（高揚感、多幸感）', '気ばらし、リラックスのための気分転換', '心理的苦痛（不安、あせり、抑うつ気分など）の緩和', '身体的苦痛（痛み、しびれ、めまい、不眠など）の緩和', '性感の増強']	[]	0	0	[]				0	0	0	0	1	0	['タバコ', 'お酒', '自然系の幻覚剤（幻覚キノコ、アヤワスカ、ペヨーテなど）']	お酒	タバコ	大麻			0			0	[]
1/21/2021 20:41:15	1	1	29	1	1	1	高校卒業	1	0	[]	0	0	0	0	[]	0	0	1	24	5	1	週4日以上	0	['乾燥大麻', '大麻樹脂（ハシシ、ワックス）', '電子タバコ']	['“ハイ”になること（高揚感、多幸感）', '気ばらし、リラックスのための気分転換', '仕事、学業、家事などのパフォーマンス向上', '心理的苦痛（不安、あせり、抑うつ気分など）の緩和', '身体的苦痛（痛み、しびれ、めまい、不眠など）の緩和']	[]	0	1	['無気力']	11回以上	大した問題ではなかった	数分から数時間	0	0	0	0	0	0	['タバコ', 'お酒']	タバコ	お酒	大麻	該当なし	該当なし	0			0	[]
1/21/2021 20:41:38	1	1	29	1	1	1	高校卒業	1	0	[]	0	0	0	0	[]	1	1	1	19	10	1	週4日以上	0	['乾燥大麻', '電子タバコ']	['“ハイ”になること（高揚感、多幸感）', '気ばらし、リラックスのための気分転換', '仕事、学業、家事などのパフォーマンス向上', '仲間意識の強化、所属感の向上', '心理的苦痛（不安、あせり、抑うつ気分など）の緩和', '身体的苦痛（痛み、しびれ、めまい、不眠など）の緩和', '神秘的・宗教的体験', '性感の増強']	['意図したより大量、または長期間に使用してしまう', '大麻によって健康被害が出ているとわかっても使用を続ける', '極端な耐性がついてくる']	1	1	['無気力']	2~5回	大した問題ではなかった	数分から数時間	0	0	0	0	0	0	['タバコ', 'お酒', '幻覚薬（LSD、MDMAなど）', 'ベンゾジアゼピン系睡眠薬', '市販薬（咳止めなど）']	お酒	タバコ	大麻			0			0	[]
1/21/2021 20:42:47	1	1	29	1	1	1	大学卒業	0	1	['気分障害（うつ病、うつ状態、双極性障害）', '自閉症スペクトラム', '不安障害']	19	1	1	0	[]	0	0	1	19	10	1	週4日以上	0	['乾燥大麻', '電子タバコ']	['“ハイ”になること（高揚感、多幸感）', '気ばらし、リラックスのための気分転換', '仕事、学業、家事などのパフォーマンス向上', '仲間意識の強化、所属感の向上', '心理的苦痛（不安、あせり、抑うつ気分など）の緩和', '病気の治癒（がんの副作用緩和、など）']	['意図したより大量、または長期間に使用してしまう', '使用をやめようとするけれど上手くいかない', '大麻を入手、使用するために多くの時間を費やす', '大麻への強い渇望がある', '物理的に危険な状況でも大麻を継続的に使用する（例：自動車の運転など）']	1	0	[]				0	0	0	0	0	1	['タバコ', 'お酒', 'シンナー', 'コカイン', '自然系の幻覚剤（幻覚キノコ、アヤワスカ、ペヨーテなど）', '幻覚薬（LSD、MDMAなど）', 'ベンゾジアゼピン系睡眠薬', '市販薬（咳止めなど）']	お酒	タバコ	シンナー	ベンゾジアゼピン系睡眠薬	コカイン	0			0	[]
1/21/2021 20:43:13	1	1	44	1	1	1	高校卒業	1	0	[]	0	0	0	0	[]	0	0	1	19	25	1	週4日以上	0	['乾燥大麻', '大麻樹脂（ハシシ、ワックス）', '電子タバコ']	['“ハイ”になること（高揚感、多幸感）', '気ばらし、リラックスのための気分転換']	['物理的に危険な状況でも大麻を継続的に使用する（例：自動車の運転など）']	0	0	[]				0	0	0	0	0	0	['タバコ', 'お酒', 'シンナー', '自然系の幻覚剤（幻覚キノコ、アヤワスカ、ペヨーテなど）', '市販薬（咳止めなど）']	市販薬	タバコ	お酒	シンナー	大麻	0			0	[]
1/21/2021 20:43:40	1	1	39	1	1	1	大学卒業	1	0	[]	0	0	0	0	[]	0	0	1	24	15	0		24	['乾燥大麻', '大麻樹脂（ハシシ、ワックス）']	['気ばらし、リラックスのための気分転換', '身体的苦痛（痛み、しびれ、めまい、不眠など）の緩和', '病気の治癒（がんの副作用緩和、など）']	['大麻を入手、使用するために多くの時間を費やす']	0	0	[]				0	0	0	0	0	0	['タバコ', 'お酒', '市販薬（咳止めなど）']	お酒	タバコ	大麻			0			0	[]
1/21/2021 20:44:35	1	1	29	1	1	1	大学院卒業以上	1	0	[]	0	0	0	0	[]	0	0	1	24	5	0		29	['乾燥大麻', '大麻樹脂（ハシシ、ワックス）', 'エディブル（食品）']	['“ハイ”になること（高揚感、多幸感）', '気ばらし、リラックスのための気分転換', '身体的苦痛（痛み、しびれ、めまい、不眠など）の緩和', '神秘的・宗教的体験', '性感の増強']	[]	0	1	['不安', '嘔気、嘔吐']	1回	苦痛を伴うが自分一人で対応できた	数分から数時間	0	0	0	0	0	0	['タバコ', 'お酒', '市販薬（咳止めなど）']	お酒	タバコ	市販薬	大麻		0			0	[]
1/21/2021 20:44:50	1	1	29	1	1	1	短大・専門学校卒業	1	0	[]	0	0	0	0	[]	0	0	1	29	0	1	週1～4日未満	0	['乾燥大麻', '大麻樹脂（ハシシ、ワックス）']	['“ハイ”になること（高揚感、多幸感）', '心理的苦痛（不安、あせり、抑うつ気分など）の緩和', 'その他']	[]	0	1	['嘔気、嘔吐']	2~5回	苦痛を伴うが自分一人で対応できた	数分から数時間	0	0	0	0	0	0	['タバコ', 'お酒', '幻覚薬（LSD、MDMAなど）']	お酒	タバコ	大麻	幻覚薬		0			0	[]
1/21/2021 20:45:40	1	1	34	1	1	1	短大・専門学校卒業	1	0	[]	0	0	0	0	[]	0	0	1	24	10	1	月1回未満	0	['乾燥大麻', '大麻樹脂（ハシシ、ワックス）', 'エディブル（食品）']	['“ハイ”になること（高揚感、多幸感）', '気ばらし、リラックスのための気分転換', '心理的苦痛（不安、あせり、抑うつ気分など）の緩和', '神秘的・宗教的体験', '性感の増強']	[]	0	1	['不安', '妄想', '抑うつ気分']	11回以上	苦痛を伴うが自分一人で対応できた	数分から数時間	0	0	0	0	0	0	['タバコ', 'お酒', 'コカイン', '自然系の幻覚剤（幻覚キノコ、アヤワスカ、ペヨーテなど）', '幻覚薬（LSD、MDMAなど）']	お酒	大麻	タバコ	幻覚薬	自然系の幻覚剤	0			0	[]
1/21/2021 20:46:32	1	1	49	0	1	1	高校卒業	0	1	['気分障害（うつ病、うつ状態、双極性障害）', '統合失調症', '注意欠陥・多動症候群（ADHD）', '不安障害', '摂食障害（拒食症）']	14	1	1	1	['気分障害（うつ病、うつ状態、双極性障害）', '注意欠陥・多動症候群（ADHD）', '摂食障害（拒食症）']	1	0	1	19	30	0		39	['乾燥大麻']	['“ハイ”になること（高揚感、多幸感）', '心理的苦痛（不安、あせり、抑うつ気分など）の緩和']	[]	0	0	[]				0	0	0	0	0	0	['タバコ', 'お酒']	タバコ	お酒	大麻			0			0	[]
1/21/2021 20:47:39	1	1	29	0	1	1	高校卒業	1	0	[]	0	0	0	0	[]	0	0	1	19	10	1	月1回～週1回未満	0	['乾燥大麻', '大麻樹脂（ハシシ、ワックス）']	['“ハイ”になること（高揚感、多幸感）', '気ばらし、リラックスのための気分転換', '仕事、学業、家事などのパフォーマンス向上', '仲間意識の強化、所属感の向上', '心理的苦痛（不安、あせり、抑うつ気分など）の緩和', '身体的苦痛（痛み、しびれ、めまい、不眠など）の緩和', '病気の治癒（がんの副作用緩和、など）', '性感の増強']	[]	0	1	['無気力']	1回	大した問題ではなかった	数分から数時間	0	0	0	0	0	0	['タバコ', 'お酒', 'コカイン', '幻覚薬（LSD、MDMAなど）', '市販薬（咳止めなど）']	お酒	タバコ	大麻			0			0	[]
1/21/2021 20:48:26	1	1	39	1	1	1	高校卒業	1	0	[]	0	0	0	0	[]	0	0	1	24	15	1	月1回未満	0	['乾燥大麻', '大麻樹脂（ハシシ、ワックス）', '電子タバコ', 'エディブル（食品）']	['心理的苦痛（不安、あせり、抑うつ気分など）の緩和', '身体的苦痛（痛み、しびれ、めまい、不眠など）の緩和', '病気の治癒（がんの副作用緩和、など）']	[]	0	0	[]				0	0	0	0	0	0	['タバコ', 'お酒']	タバコ	お酒	大麻			0			0	[]
1/21/2021 20:48:47	1	1	24	1	1	1	高校卒業	1	0	[]	0	0	0	0	[]	1	0	1	14	10	1	週4日以上	0	['乾燥大麻', '電子タバコ']	['“ハイ”になること（高揚感、多幸感）', '気ばらし、リラックスのための気分転換', '仕事、学業、家事などのパフォーマンス向上', '仲間意識の強化、所属感の向上', '心理的苦痛（不安、あせり、抑うつ気分など）の緩和', '身体的苦痛（痛み、しびれ、めまい、不眠など）の緩和', '病気の治癒（がんの副作用緩和、など）', '神秘的・宗教的体験', '性感の増強', '自傷的、自己破壊的な意図', 'その他']	['意図したより大量、または長期間に使用してしまう']	0	1	['妄想']	2~5回	大した問題ではなかった	数分から数時間	0	0	0	0	0	0	['タバコ', 'お酒', '幻覚薬（LSD、MDMAなど）', '市販薬（咳止めなど）']		タバコ	お酒	大麻	市販薬	0			0	[]
1/21/2021 20:49:19	1	1	29	1	1	1	中学卒業	1	0	[]	0	0	0	1	['気分障害（うつ病、うつ状態、双極性障害）', 'その他']	1	1	1	19	10	1	月1回未満	0	['乾燥大麻']	['“ハイ”になること（高揚感、多幸感）', '気ばらし、リラックスのための気分転換', '仕事、学業、家事などのパフォーマンス向上', '心理的苦痛（不安、あせり、抑うつ気分など）の緩和', '身体的苦痛（痛み、しびれ、めまい、不眠など）の緩和', '病気の治癒（がんの副作用緩和、など）']	[]	0	1	['不安', '妄想', '嘔気、嘔吐']	1回	大した問題ではなかった	数分から数時間	0	0	0	0	0	0	['タバコ', 'お酒']	タバコ	お酒	大麻			0			0	[]
1/21/2021 20:49:40	1	1	44	1	1	1	高校卒業	1	0	[]	0	0	0	0	[]	0	0	1	24	20	0		24	['乾燥大麻', '大麻樹脂（ハシシ、ワックス）']	['“ハイ”になること（高揚感、多幸感）', '気ばらし、リラックスのための気分転換', '神秘的・宗教的体験', 'その他']	[]	0	0	[]				0	0	0	0	0	0	['タバコ', 'お酒', '覚せい剤', 'シンナー', 'コカイン', '自然系の幻覚剤（幻覚キノコ、アヤワスカ、ペヨーテなど）', '幻覚薬（LSD、MDMAなど）', 'ベンゾジアゼピン系睡眠薬']	お酒	タバコ	覚醒剤	大麻		0			0	[]
1/21/2021 20:50:03	1	1	24	0	1	1	高校卒業	1	1	['注意欠陥・多動症候群（ADHD）', '不安障害']	19	1	0	1	['その他']	0	0	1	24	0	1	月1回～週1回未満	0	['乾燥大麻']	['気ばらし、リラックスのための気分転換', '性感の増強']	[]	0	1	['不安']	2~5回	大した問題ではなかった	数分から数時間	0	0	0	0	0	0	['タバコ', 'お酒', 'ベンゾジアゼピン系睡眠薬']	お酒	タバコ	ベンゾジアゼピン系睡眠薬	大麻		0			0	[]
1/21/2021 20:50:40	1	1	34	1	1	1	短大・専門学校卒業	1	0	[]	0	0	0	0	[]	0	0	1	19	15	0		24	['乾燥大麻', '大麻樹脂（ハシシ、ワックス）']	['“ハイ”になること（高揚感、多幸感）']	[]	0	1	['不安', '妄想']	2~5回	苦痛を伴うが自分一人で対応できた	数分から数時間	0	0	0	0	0	0	['タバコ', 'お酒']	タバコ	お酒	大麻	該当なし	該当なし	0			0	[]
1/21/2021 20:50:49	1	1	34	1	1	1	短大・専門学校卒業	1	0	[]	0	0	0	1	['気分障害（うつ病、うつ状態、双極性障害）']	0	1	1	24	10	0		29	['乾燥大麻', '大麻樹脂（ハシシ、ワックス）', '電子タバコ', 'エディブル（食品）']	['気ばらし、リラックスのための気分転換', '心理的苦痛（不安、あせり、抑うつ気分など）の緩和', '身体的苦痛（痛み、しびれ、めまい、不眠など）の緩和', '神秘的・宗教的体験']	[]	0	0	[]				0	0	0	0	0	0	['タバコ', 'お酒']	お酒	タバコ	大麻			0			0	[]
1/21/2021 20:51:14	1	1	44	1	1	1	高校卒業	1	0	[]	0	0	0	0	[]	0	0	1	19	25	0		19	['乾燥大麻', '大麻樹脂（ハシシ、ワックス）']	['心理的苦痛（不安、あせり、抑うつ気分など）の緩和', '身体的苦痛（痛み、しびれ、めまい、不眠など）の緩和']	[]	0	0	[]				0	0	0	0	0	0	['タバコ', 'お酒']	タバコ	お酒	大麻			0			0	[]
1/21/2021 20:51:18	1	1	44	1	1	1	大学卒業	1	1	['気分障害（うつ病、うつ状態、双極性障害）', '不安障害']	29	1	1	0	[]	0	0	1	29	15	0		39	['乾燥大麻', '大麻樹脂（ハシシ、ワックス）', 'エディブル（食品）']	['“ハイ”になること（高揚感、多幸感）', '気ばらし、リラックスのための気分転換', '仕事、学業、家事などのパフォーマンス向上', '心理的苦痛（不安、あせり、抑うつ気分など）の緩和', '身体的苦痛（痛み、しびれ、めまい、不眠など）の緩和', '神秘的・宗教的体験']	[]	0	0	[]				0	0	0	0	0	0	['タバコ', '自然系の幻覚剤（幻覚キノコ、アヤワスカ、ペヨーテなど）', '幻覚薬（LSD、MDMAなど）']	タバコ	大麻	自然系の幻覚剤	幻覚薬		1	1回	使用をやめた	0	[]
1/21/2021 20:51:35	1	1	24	1	1	1	高校卒業	1	1	['気分障害（うつ病、うつ状態、双極性障害）', '注意欠陥・多動症候群（ADHD）']	14	1	0	0	[]	0	0	1	19	5	1	週1～4日未満	0	['乾燥大麻', '大麻樹脂（ハシシ、ワックス）', '電子タバコ']	['“ハイ”になること（高揚感、多幸感）', '気ばらし、リラックスのための気分転換', '仕事、学業、家事などのパフォーマンス向上', '心理的苦痛（不安、あせり、抑うつ気分など）の緩和', '身体的苦痛（痛み、しびれ、めまい、不眠など）の緩和', '性感の増強']	['意図したより大量、または長期間に使用してしまう', '使用をやめようとするけれど上手くいかない', '大麻への強い渇望がある', '大麻の使用が原因で仕事や生活に支障が出る', '大麻のため、他の活動が疎かになる']	1	1	['不安', '妄想']	11回以上	苦痛を伴うが自分一人で対応できた	数分から数時間	0	0	0	1	1	0	['タバコ', 'お酒', '幻覚薬（LSD、MDMAなど）', '市販薬（咳止めなど）']	お酒	タバコ	大麻	幻覚薬	市販薬	0			0	[]
1/21/2021 20:51:47	1	1	24	1	1	1	高校卒業	1	0	[]	0	0	0	0	[]	0	0	1	19	5	1	週1～4日未満	0	['乾燥大麻', '大麻樹脂（ハシシ、ワックス）', '電子タバコ', 'エディブル（食品）']	['“ハイ”になること（高揚感、多幸感）', '気ばらし、リラックスのための気分転換', '仕事、学業、家事などのパフォーマンス向上', '心理的苦痛（不安、あせり、抑うつ気分など）の緩和', '身体的苦痛（痛み、しびれ、めまい、不眠など）の緩和', '神秘的・宗教的体験']	['社会的、対人的な問題が生じて悪化しているにも関わらず使用を続ける']	0	1	['嘔気、嘔吐']	6~10回	大した問題ではなかった	数分から数時間	0	0	0	0	0	0	['タバコ', 'お酒', '幻覚薬（LSD、MDMAなど）']	お酒	タバコ	大麻	幻覚薬	該当なし	0			0	[]
1/21/2021 20:52:12	1	1	34	0	1	1	中学卒業	1	0	[]	0	0	0	0	[]	1	1	1	14	20	1	週1～4日未満	0	['乾燥大麻', '大麻樹脂（ハシシ、ワックス）']	['“ハイ”になること（高揚感、多幸感）', '気ばらし、リラックスのための気分転換', '仕事、学業、家事などのパフォーマンス向上', '心理的苦痛（不安、あせり、抑うつ気分など）の緩和', '身体的苦痛（痛み、しびれ、めまい、不眠など）の緩和']	[]	0	0	[]				0	0	0	0	0	0	['タバコ', 'お酒', '覚せい剤', 'コカイン', '幻覚薬（LSD、MDMAなど）']	お酒	タバコ	幻覚薬	大麻	覚醒剤	0			0	[]
1/21/2021 20:52:43	1	1	39	1	1	1	短大・専門学校卒業	1	1	['統合失調症']	29	0	0	0	[]	1	0	1	24	15	1	週1～4日未満	0	['乾燥大麻']	['“ハイ”になること（高揚感、多幸感）', '気ばらし、リラックスのための気分転換', '身体的苦痛（痛み、しびれ、めまい、不眠など）の緩和']	[]	0	0	[]				0	0	0	0	0	0	['タバコ', 'お酒', '覚せい剤', 'コカイン', '自然系の幻覚剤（幻覚キノコ、アヤワスカ、ペヨーテなど）', '幻覚薬（LSD、MDMAなど）', 'ベンゾジアゼピン系睡眠薬', '市販薬（咳止めなど）']	お酒	タバコ	コカイン	幻覚薬	覚醒剤	0			0	[]
1/21/2021 20:53:16	1	1	24	1	1	1	大学卒業	1	0	[]	0	0	0	0	[]	0	0	1	24	0	1	週1～4日未満	0	['乾燥大麻', '電子タバコ']	['“ハイ”になること（高揚感、多幸感）', '気ばらし、リラックスのための気分転換', '心理的苦痛（不安、あせり、抑うつ気分など）の緩和', '性感の増強']	['大麻のため、他の活動が疎かになる']	0	1	['不安']	2~5回	大した問題ではなかった	数分から数時間	0	0	0	0	0	0	['タバコ', 'お酒']	タバコ	お酒	大麻			0			0	[]
1/21/2021 20:53:45	1	1	24	1	1	1	高校卒業	1	0	[]	0	0	0	0	[]	0	0	1	19	5	1	週4日以上	0	['乾燥大麻']	['“ハイ”になること（高揚感、多幸感）', '気ばらし、リラックスのための気分転換', '仕事、学業、家事などのパフォーマンス向上', '仲間意識の強化、所属感の向上', '心理的苦痛（不安、あせり、抑うつ気分など）の緩和', '身体的苦痛（痛み、しびれ、めまい、不眠など）の緩和']	[]	0	0	[]				0	0	0	0	0	0	['タバコ', 'お酒']	お酒	タバコ	大麻			0			0	[]
1/21/2021 20:54:48	1	1	24	1	1	1	高校卒業	1	0	[]	0	0	0	1	['気分障害（うつ病、うつ状態、双極性障害）']	0	0	1	19	5	1	月1回～週1回未満	0	['乾燥大麻', '電子タバコ']	['気ばらし、リラックスのための気分転換', '仲間意識の強化、所属感の向上', '心理的苦痛（不安、あせり、抑うつ気分など）の緩和', '身体的苦痛（痛み、しびれ、めまい、不眠など）の緩和']	[]	0	0	[]				0	0	0	0	0	0	['お酒', '市販薬（咳止めなど）']	市販薬	お酒	大麻	該当なし	該当なし	0			0	[]
1/21/2021 20:55:15	1	1	24	0	1	1	高校卒業	1	0	[]	0	0	0	0	[]	0	0	1	19	5	1	週4日以上	0	['乾燥大麻', '大麻樹脂（ハシシ、ワックス）', '電子タバコ', 'エディブル（食品）']	['“ハイ”になること（高揚感、多幸感）', '気ばらし、リラックスのための気分転換', '心理的苦痛（不安、あせり、抑うつ気分など）の緩和', '性感の増強']	[]	0	1	['嘔気、嘔吐']	1回	大した問題ではなかった	数分から数時間	0	0	0	0	1	0	['タバコ', 'お酒', '幻覚薬（LSD、MDMAなど）']	タバコ	お酒	大麻	幻覚薬	該当なし	0			0	[]
1/21/2021 20:55:26	1	1	44	0	1	1	高校卒業	1	1	['気分障害（うつ病、うつ状態、双極性障害）', '統合失調症']	24	1	1	0	[]	0	0	1	29	15	0		34	['乾燥大麻', '大麻樹脂（ハシシ、ワックス）', 'エディブル（食品）']	['“ハイ”になること（高揚感、多幸感）', '気ばらし、リラックスのための気分転換', '仕事、学業、家事などのパフォーマンス向上', '心理的苦痛（不安、あせり、抑うつ気分など）の緩和', '身体的苦痛（痛み、しびれ、めまい、不眠など）の緩和', '性感の増強', 'その他']	[]	0	0	[]				0	0	0	0	0	0	['タバコ', 'お酒', '覚せい剤', 'コカイン', '自然系の幻覚剤（幻覚キノコ、アヤワスカ、ペヨーテなど）', '幻覚薬（LSD、MDMAなど）', 'ベンゾジアゼピン系睡眠薬']	お酒	タバコ	自然系の幻覚剤	ベンゾジアゼピン系睡眠薬	大麻	0			0	[]
1/21/2021 20:55:31	1	1	34	1	1	1	大学卒業	1	1	['気分障害（うつ病、うつ状態、双極性障害）', '不安障害', 'その他']	29	1	0	1	['気分障害（うつ病、うつ状態、双極性障害）']	0	0	1	24	10	0		29	['乾燥大麻', 'エディブル（食品）']	['“ハイ”になること（高揚感、多幸感）', '気ばらし、リラックスのための気分転換', 'その他']	[]	0	0	[]				0	0	0	0	0	0	['タバコ', 'お酒']	お酒	タバコ	大麻			0			0	[]
1/21/2021 20:56:02	1	1	49	1	1	1	高校卒業	1	0	[]	0	0	0	0	[]	0	0	1	14	35	1	週4日以上	0	['乾燥大麻', '大麻樹脂（ハシシ、ワックス）']	['“ハイ”になること（高揚感、多幸感）', '気ばらし、リラックスのための気分転換', '仕事、学業、家事などのパフォーマンス向上', '身体的苦痛（痛み、しびれ、めまい、不眠など）の緩和', '病気の治癒（がんの副作用緩和、など）']	[]	0	1	['嘔気、嘔吐']	11回以上	大した問題ではなかった	数分から数時間	0	0	0	0	0	0	['タバコ', 'お酒', '覚せい剤', 'コカイン', '幻覚薬（LSD、MDMAなど）']	タバコ	お酒	大麻	覚醒剤	コカイン	0			0	[]
1/21/2021 20:56:09	1	1	44	1	1	1	高校卒業	1	1	['気分障害（うつ病、うつ状態、双極性障害）']	34	1	1	0	[]	0	0	1	19	25	0		44	['乾燥大麻', '大麻樹脂（ハシシ、ワックス）']	['“ハイ”になること（高揚感、多幸感）', '気ばらし、リラックスのための気分転換', '心理的苦痛（不安、あせり、抑うつ気分など）の緩和', '身体的苦痛（痛み、しびれ、めまい、不眠など）の緩和']	[]	0	0	[]				0	0	0	0	0	0	['タバコ', 'お酒']	タバコ	お酒	大麻			1	1回	使用をやめた	0	[]
1/21/2021 20:56:38	1	1	39	1	1	1	短大・専門学校卒業	1	0	[]	0	0	0	0	[]	0	0	1	19	20	1	週1～4日未満	0	['乾燥大麻', '大麻樹脂（ハシシ、ワックス）']	['気ばらし、リラックスのための気分転換', '仕事、学業、家事などのパフォーマンス向上', '心理的苦痛（不安、あせり、抑うつ気分など）の緩和']	['大麻への強い渇望がある']	0	1	['不安', '嘔気、嘔吐']	11回以上	大した問題ではなかった	数分から数時間	0	0	0	0	0	0	['タバコ', 'お酒', '幻覚薬（LSD、MDMAなど）', '市販薬（咳止めなど）']	タバコ	大麻	幻覚薬	該当なし	該当なし	0			0	[]
1/21/2021 20:57:15	1	1	44	1	1	1	高校卒業	1	0	[]	0	0	0	0	[]	0	0	1	19	25	1	月1回未満	0	['乾燥大麻', '大麻樹脂（ハシシ、ワックス）']	['気ばらし、リラックスのための気分転換']	[]	0	0	[]				0	0	0	0	0	0	['タバコ', 'お酒', '幻覚薬（LSD、MDMAなど）']	お酒	タバコ	大麻			0			0	[]
1/21/2021 21:00:10	1	1	34	1	1	1	中学卒業	1	0	[]	0	0	0	1	['気分障害（うつ病、うつ状態、双極性障害）', '注意欠陥・多動症候群（ADHD）', '不安障害']	1	0	1	19	15	1	週4日以上	0	['乾燥大麻', '大麻樹脂（ハシシ、ワックス）', '電子タバコ', 'エディブル（食品）']	['“ハイ”になること（高揚感、多幸感）', '気ばらし、リラックスのための気分転換', '仕事、学業、家事などのパフォーマンス向上', '仲間意識の強化、所属感の向上', '心理的苦痛（不安、あせり、抑うつ気分など）の緩和', '身体的苦痛（痛み、しびれ、めまい、不眠など）の緩和', '神秘的・宗教的体験', '性感の増強']	['意図したより大量、または長期間に使用してしまう', '大麻を入手、使用するために多くの時間を費やす', '大麻への強い渇望がある']	1	1	['嘔気、嘔吐']	2~5回	大した問題ではなかった	数分から数時間	0	0	0	0	0	0	['タバコ', 'お酒', '覚せい剤', 'シンナー', '自然系の幻覚剤（幻覚キノコ、アヤワスカ、ペヨーテなど）', '幻覚薬（LSD、MDMAなど）', 'ベンゾジアゼピン系睡眠薬']	タバコ	お酒	大麻	覚醒剤		1	2回	変わらない	0	[]
1/21/2021 21:00:29	1	1	39	1	1	1	大学卒業	1	0	[]	0	0	0	0	[]	0	0	1	24	15	1	週4日以上	0	['乾燥大麻', '大麻樹脂（ハシシ、ワックス）', '電子タバコ']	['“ハイ”になること（高揚感、多幸感）', '気ばらし、リラックスのための気分転換', '仕事、学業、家事などのパフォーマンス向上', '仲間意識の強化、所属感の向上', '心理的苦痛（不安、あせり、抑うつ気分など）の緩和', '身体的苦痛（痛み、しびれ、めまい、不眠など）の緩和', '性感の増強']	[]	0	1	['不安', '妄想']	11回以上	苦痛を伴うが自分一人で対応できた	数時間から1日	0	0	0	0	0	0	['タバコ', 'お酒', 'シンナー', 'コカイン', '自然系の幻覚剤（幻覚キノコ、アヤワスカ、ペヨーテなど）', '幻覚薬（LSD、MDMAなど）', 'ベンゾジアゼピン系睡眠薬', '市販薬（咳止めなど）']	お酒	該当なし	大麻	タバコ	コカイン	0			0	[]
1/21/2021 21:01:03	1	1	34	1	1	1	中学卒業	1	0	[]	0	0	0	0	[]	0	0	1	19	15	1	週4日以上	0	['乾燥大麻']	['“ハイ”になること（高揚感、多幸感）', '気ばらし、リラックスのための気分転換', '身体的苦痛（痛み、しびれ、めまい、不眠など）の緩和', '性感の増強']	[]	0	0	[]				0	0	0	0	0	0	['タバコ', 'お酒', '幻覚薬（LSD、MDMAなど）']	タバコ	お酒	大麻	シンナー		0			0	[]
1/21/2021 21:01:04	1	1	39	1	1	1	高校卒業	1	0	[]	0	0	0	0	[]	0	0	1	34	5	0		39	['乾燥大麻']	['“ハイ”になること（高揚感、多幸感）', '気ばらし、リラックスのための気分転換']	[]	0	0	[]				0	0	0	0	0	0	['タバコ', 'お酒']	タバコ	お酒	大麻			0			0	[]
1/21/2021 21:01:09	1	1	19	0	1	1	高校卒業	1	0	[]	0	0	0	0	[]	0	0	1	19	0	1	週1～4日未満	0	['乾燥大麻', '電子タバコ', 'エディブル（食品）']	['“ハイ”になること（高揚感、多幸感）', '気ばらし、リラックスのための気分転換', '仲間意識の強化、所属感の向上', '性感の増強']	[]	0	1	['不安']	1回	大した問題ではなかった	数分から数時間	0	0	0	0	0	0	['タバコ', 'お酒', '覚せい剤', '幻覚薬（LSD、MDMAなど）', 'ベンゾジアゼピン系睡眠薬', '市販薬（咳止めなど）']	お酒	タバコ	大麻	覚醒剤	幻覚薬	0			0	[]
1/21/2021 21:01:16	1	1	39	0	1	1	高校卒業	1	0	[]	0	0	0	0	[]	0	1	1	19	20	1	月1回未満	0	['乾燥大麻']	['気ばらし、リラックスのための気分転換', '心理的苦痛（不安、あせり、抑うつ気分など）の緩和']	[]	0	1	['不安']	2~5回	大した問題ではなかった	数分から数時間	0	0	0	0	0	0	['タバコ', 'お酒']	タバコ	お酒	大麻	該当なし	該当なし	0			0	[]
1/21/2021 21:01:29	1	1	54	1	1	1	高校卒業	1	0	[]	0	0	0	0	[]	0	0	1	24	30	1	月1回～週1回未満	0	['乾燥大麻', '大麻樹脂（ハシシ、ワックス）', '電子タバコ']	['気ばらし、リラックスのための気分転換', '身体的苦痛（痛み、しびれ、めまい、不眠など）の緩和', '性感の増強']	[]	0	0	[]				0	0	0	0	0	0	['タバコ', 'お酒', '自然系の幻覚剤（幻覚キノコ、アヤワスカ、ペヨーテなど）', '幻覚薬（LSD、MDMAなど）']	タバコ	お酒	大麻			1	1回	変わらない	0	[]
1/21/2021 21:02:16	1	1	44	1	1	1	高校卒業	1	0	[]	0	0	0	1	['統合失調症']	0	0	1	24	20	1	月1回未満	0	['乾燥大麻', '大麻樹脂（ハシシ、ワックス）', '電子タバコ', 'エディブル（食品）']	['“ハイ”になること（高揚感、多幸感）', '気ばらし、リラックスのための気分転換', '仕事、学業、家事などのパフォーマンス向上', '身体的苦痛（痛み、しびれ、めまい、不眠など）の緩和', '性感の増強']	[]	0	1	['不安', '嘔気、嘔吐']	2~5回	大した問題ではなかった	数分から数時間	0	0	0	0	0	0	['タバコ', 'お酒', '自然系の幻覚剤（幻覚キノコ、アヤワスカ、ペヨーテなど）']	お酒	タバコ	大麻			0			0	[]
1/21/2021 21:02:21	1	1	39	1	1	1	短大・専門学校卒業	1	0	[]	0	0	0	0	[]	0	0	1	24	15	1	月1回未満	0	['乾燥大麻', '大麻樹脂（ハシシ、ワックス）', '電子タバコ', 'エディブル（食品）']	['“ハイ”になること（高揚感、多幸感）', '気ばらし、リラックスのための気分転換', '仕事、学業、家事などのパフォーマンス向上', '仲間意識の強化、所属感の向上', '心理的苦痛（不安、あせり、抑うつ気分など）の緩和', '身体的苦痛（痛み、しびれ、めまい、不眠など）の緩和', '病気の治癒（がんの副作用緩和、など）', '性感の増強']	[]	0	0	[]				0	0	0	0	0	0	['タバコ', 'お酒', '自然系の幻覚剤（幻覚キノコ、アヤワスカ、ペヨーテなど）']	お酒	タバコ	大麻	覚醒剤		0			0	[]
1/21/2021 21:02:39	1	1	24	1	1	1	短大・専門学校卒業	0	0	[]	0	0	0	0	[]	0	0	1	19	5	1	月1回未満	0	['乾燥大麻']	['“ハイ”になること（高揚感、多幸感）', '気ばらし、リラックスのための気分転換', '仕事、学業、家事などのパフォーマンス向上']	[]	0	0	[]				0	0	0	0	0	0	['タバコ', 'お酒']	大麻	お酒	タバコ			0			0	[]
1/21/2021 21:03:12	1	1	44	1	1	1	高校卒業	1	0	[]	0	0	0	0	[]	1	0	1	19	25	1	月1回～週1回未満	0	['乾燥大麻']	['“ハイ”になること（高揚感、多幸感）', '気ばらし、リラックスのための気分転換', '心理的苦痛（不安、あせり、抑うつ気分など）の緩和', '身体的苦痛（痛み、しびれ、めまい、不眠など）の緩和', '病気の治癒（がんの副作用緩和、など）']	[]	0	0	[]				0	0	0	0	0	0	['タバコ', 'お酒']	タバコ	お酒	大麻	該当なし	該当なし	0			0	[]
1/21/2021 21:04:30	1	1	29	1	1	1	大学院卒業以上	1	0	[]	0	0	0	1	['気分障害（うつ病、うつ状態、双極性障害）']	0	0	1	24	5	1	週1～4日未満	0	['乾燥大麻', '電子タバコ']	['気ばらし、リラックスのための気分転換', 'その他']	[]	0	0	[]				0	0	0	0	0	0	['タバコ', 'お酒', '市販薬（咳止めなど）']	タバコ	お酒	大麻			0			0	[]
1/21/2021 21:05:01	1	1	44	1	1	1	短大・専門学校卒業	1	0	[]	0	0	0	0	[]	0	0	1	19	25	1	週1～4日未満	0	['乾燥大麻', '大麻樹脂（ハシシ、ワックス）']	['気ばらし、リラックスのための気分転換', '仕事、学業、家事などのパフォーマンス向上']	[]	0	0	[]				0	0	0	0	0	0	['タバコ', 'お酒', '覚せい剤', 'コカイン', '幻覚薬（LSD、MDMAなど）', 'オピオイド（ヘロイン、モルヒネ、あへん、医療用麻薬）']	タバコ	お酒	覚醒剤	大麻		1	2回	変わらない	0	[]
1/21/2021 21:05:02	1	1	44	1	1	1	高校卒業	1	1	['不安障害']	29	1	0	0	[]	0	0	1	24	20	1	週4日以上	0	['乾燥大麻', '大麻樹脂（ハシシ、ワックス）', '電子タバコ', 'エディブル（食品）']	['“ハイ”になること（高揚感、多幸感）', '気ばらし、リラックスのための気分転換', '身体的苦痛（痛み、しびれ、めまい、不眠など）の緩和', '神秘的・宗教的体験', '性感の増強', 'その他']	['意図したより大量、または長期間に使用してしまう', '大麻を入手、使用するために多くの時間を費やす', '大麻への強い渇望がある', '大麻のため、他の活動が疎かになる']	1	1	['不安']	11回以上	大した問題ではなかった	数分から数時間	0	0	0	0	1	0	['タバコ', 'お酒', '幻覚薬（LSD、MDMAなど）', 'ベンゾジアゼピン系睡眠薬']	お酒	タバコ	大麻	幻覚薬	ベンゾジアゼピン系睡眠薬	0			0	[]
1/21/2021 21:05:07	1	1	29	1	1	1	高校卒業	1	1	['気分障害（うつ病、うつ状態、双極性障害）']	29	1	0	0	[]	0	0	1	29	0	1	週1～4日未満	0	['乾燥大麻']	['“ハイ”になること（高揚感、多幸感）', '気ばらし、リラックスのための気分転換', '仕事、学業、家事などのパフォーマンス向上', '心理的苦痛（不安、あせり、抑うつ気分など）の緩和', '身体的苦痛（痛み、しびれ、めまい、不眠など）の緩和']	[]	0	0	[]				0	0	0	0	0	0	['タバコ', 'お酒']	お酒	タバコ	大麻			0			0	[]
1/21/2021 21:05:12	1	1	34	1	1	1	短大・専門学校卒業	1	0	[]	0	0	0	0	[]	0	0	1	19	15	1	月1回未満	0	['乾燥大麻', 'エディブル（食品）']	['“ハイ”になること（高揚感、多幸感）', '気ばらし、リラックスのための気分転換']	['大麻のため、他の活動が疎かになる']	0	1	['嘔気、嘔吐', '無気力']	2~5回	苦痛を伴うが自分一人で対応できた	数分から数時間	0	0	0	0	0	0	['タバコ', 'お酒', 'シンナー', '幻覚薬（LSD、MDMAなど）', '市販薬（咳止めなど）']	お酒	タバコ	大麻		シンナー	0			0	[]
1/21/2021 21:05:20	1	1	49	1	1	1	中学卒業	1	0	[]	0	0	0	0	[]	0	0	1	19	30	1	週4日以上	0	['乾燥大麻', '大麻樹脂（ハシシ、ワックス）', 'エディブル（食品）']	['“ハイ”になること（高揚感、多幸感）', '気ばらし、リラックスのための気分転換', '心理的苦痛（不安、あせり、抑うつ気分など）の緩和', '身体的苦痛（痛み、しびれ、めまい、不眠など）の緩和', '性感の増強', 'その他']	['意図したより大量、または長期間に使用してしまう', '物理的に危険な状況でも大麻を継続的に使用する（例：自動車の運転など）', '大麻によって健康被害が出ているとわかっても使用を続ける', '極端な耐性がついてくる']	1	1	['不安', '嘔気、嘔吐']	2~5回	大した問題ではなかった	数分から数時間	0	0	0	0	0	0	['タバコ', 'お酒', '覚せい剤', '自然系の幻覚剤（幻覚キノコ、アヤワスカ、ペヨーテなど）', '幻覚薬（LSD、MDMAなど）']	お酒	タバコ	幻覚薬	覚醒剤	大麻	0			0	[]
1/21/2021 21:05:20	1	1	29	0	1	1	大学卒業	1	0	[]	0	0	0	0	[]	0	0	1	24	5	0		24	['乾燥大麻', '大麻樹脂（ハシシ、ワックス）', '電子タバコ', 'エディブル（食品）']	['“ハイ”になること（高揚感、多幸感）', '気ばらし、リラックスのための気分転換', '仕事、学業、家事などのパフォーマンス向上', '心理的苦痛（不安、あせり、抑うつ気分など）の緩和', '身体的苦痛（痛み、しびれ、めまい、不眠など）の緩和', '性感の増強']	[]	0	1	['不安', '嘔気、嘔吐']	2~5回	苦痛を伴うが自分一人で対応できた	数分から数時間	0	0	0	0	0	0	['タバコ', 'お酒']	お酒	タバコ	大麻			0			0	[]
1/21/2021 21:05:44	1	1	44	1	1	1	大学卒業	1	0	[]	0	0	0	0	[]	0	0	1	24	20	0		34	['乾燥大麻']	['“ハイ”になること（高揚感、多幸感）', '気ばらし、リラックスのための気分転換', '仲間意識の強化、所属感の向上', '心理的苦痛（不安、あせり、抑うつ気分など）の緩和', '身体的苦痛（痛み、しびれ、めまい、不眠など）の緩和', '性感の増強']	[]	0	0	[]				0	0	0	0	0	0	['タバコ', 'お酒']	お酒	タバコ	大麻			0			0	[]
1/21/2021 21:06:46	1	1	39	1	1	1	高校卒業	1	0	[]	0	0	0	0	[]	0	0	1	19	20	1	月1回未満	0	['乾燥大麻', '大麻樹脂（ハシシ、ワックス）', 'エディブル（食品）']	['“ハイ”になること（高揚感、多幸感）', '気ばらし、リラックスのための気分転換', '神秘的・宗教的体験', '性感の増強']	['意図したより大量、または長期間に使用してしまう']	0	1	['不安', '妄想']	11回以上	大した問題ではなかった	数分から数時間	0	0	0	0	0	0	['タバコ', 'お酒', '自然系の幻覚剤（幻覚キノコ、アヤワスカ、ペヨーテなど）', '幻覚薬（LSD、MDMAなど）']	タバコ	お酒	大麻	自然系の幻覚剤		1	1回	使用が減った	0	[]
1/21/2021 21:07:04	1	1	34	1	1	1	大学卒業	1	0	[]	0	0	0	0	[]	0	0	1	19	15	1	月1回～週1回未満	0	['乾燥大麻', '大麻樹脂（ハシシ、ワックス）', '電子タバコ', 'エディブル（食品）']	['“ハイ”になること（高揚感、多幸感）', '気ばらし、リラックスのための気分転換', '仕事、学業、家事などのパフォーマンス向上', '仲間意識の強化、所属感の向上', '心理的苦痛（不安、あせり、抑うつ気分など）の緩和', '身体的苦痛（痛み、しびれ、めまい、不眠など）の緩和', '病気の治癒（がんの副作用緩和、など）', '神秘的・宗教的体験', '性感の増強']	['意図したより大量、または長期間に使用してしまう', '大麻への強い渇望がある']	1	0	[]				0	0	0	0	0	0	['タバコ', 'お酒', 'コカイン', '自然系の幻覚剤（幻覚キノコ、アヤワスカ、ペヨーテなど）', '幻覚薬（LSD、MDMAなど）', 'オピオイド（ヘロイン、モルヒネ、あへん、医療用麻薬）']	お酒	タバコ	大麻	自然系の幻覚剤	幻覚薬	0			0	[]
1/21/2021 21:07:16	1	1	24	1	1	1	高校卒業	1	0	[]	0	0	0	0	[]	0	0	1	19	5	0		24	['乾燥大麻', '大麻樹脂（ハシシ、ワックス）', '電子タバコ', 'エディブル（食品）']	['“ハイ”になること（高揚感、多幸感）', '気ばらし、リラックスのための気分転換', 'その他']	['意図したより大量、または長期間に使用してしまう', '極端な耐性がついてくる']	1	0	[]				0	0	0	0	0	0	['タバコ', 'お酒', 'コカイン', '幻覚薬（LSD、MDMAなど）']	お酒	大麻	タバコ	コカイン	幻覚薬	0			0	[]
1/21/2021 21:08:20	1	1	34	1	1	1	大学卒業	1	0	[]	0	0	0	0	[]	0	0	1	29	5	1	月1回未満	0	['乾燥大麻', '大麻樹脂（ハシシ、ワックス）', '電子タバコ', 'エディブル（食品）']	['気ばらし、リラックスのための気分転換']	[]	0	0	[]				0	0	0	0	0	0	['タバコ', 'お酒', '自然系の幻覚剤（幻覚キノコ、アヤワスカ、ペヨーテなど）', '幻覚薬（LSD、MDMAなど）']	お酒	タバコ	大麻	覚醒剤		0			0	[]
1/21/2021 21:09:14	1	1	39	1	1	1	短大・専門学校卒業	1	0	[]	0	0	0	0	[]	0	1	1	24	15	0		24	['乾燥大麻', '大麻樹脂（ハシシ、ワックス）']	['“ハイ”になること（高揚感、多幸感）', '気ばらし、リラックスのための気分転換']	[]	0	1	['妄想', '幻覚']	2~5回	大した問題ではなかった	数時間から1日	0	0	0	0	0	0	['タバコ', 'お酒']	タバコ	大麻	お酒			0			0	[]
1/21/2021 21:10:16	1	1	59	1	1	1	短大・専門学校卒業	1	1	['気分障害（うつ病、うつ状態、双極性障害）']	49	1	1	0	[]	0	0	1	19	40	1	週1～4日未満	0	['乾燥大麻', '大麻樹脂（ハシシ、ワックス）']	['“ハイ”になること（高揚感、多幸感）', '気ばらし、リラックスのための気分転換', '心理的苦痛（不安、あせり、抑うつ気分など）の緩和', '身体的苦痛（痛み、しびれ、めまい、不眠など）の緩和']	[]	0	1	['不安']	1回	大した問題ではなかった	数分から数時間	0	0	0	0	0	0	['タバコ', 'お酒', '覚せい剤', 'シンナー', 'コカイン', '自然系の幻覚剤（幻覚キノコ、アヤワスカ、ペヨーテなど）', '幻覚薬（LSD、MDMAなど）', 'オピオイド（ヘロイン、モルヒネ、あへん、医療用麻薬）', 'ベンゾジアゼピン系睡眠薬', '市販薬（咳止めなど）']	タバコ	お酒	覚醒剤	大麻		0			0	[]
1/21/2021 21:10:29	1	1	34	1	1	1	高校卒業	1	0	[]	0	0	0	0	[]	0	1	1	14	20	1	週4日以上	0	[]	[]	['意図したより大量、または長期間に使用してしまう', '大麻への強い渇望がある']	1	0	[]				0	0	0	0	0	0	['タバコ', 'お酒', '覚せい剤', 'シンナー', 'コカイン', '幻覚薬（LSD、MDMAなど）', 'ベンゾジアゼピン系睡眠薬', '市販薬（咳止めなど）']	タバコ	シンナー	お酒	幻覚薬	大麻	1	2回	変わらない	1	['覚醒剤']
1/21/2021 21:10:40	1	1	24	1	1	1	中学卒業	1	0	[]	0	0	0	0	[]	0	0	1	19	5	1	週4日以上	0	['乾燥大麻']	['“ハイ”になること（高揚感、多幸感）', '仕事、学業、家事などのパフォーマンス向上', '神秘的・宗教的体験']	[]	0	0	[]				0	0	0	0	0	0	['タバコ', 'お酒', 'コカイン']	大麻	タバコ	お酒			0			0	[]
1/21/2021 21:11:04	1	1	29	1	1	1	大学院卒業以上	1	0	[]	0	0	0	0	[]	0	0	1	24	5	1	月1回～週1回未満	0	['乾燥大麻', '大麻樹脂（ハシシ、ワックス）', '電子タバコ']	['“ハイ”になること（高揚感、多幸感）', '気ばらし、リラックスのための気分転換', '仕事、学業、家事などのパフォーマンス向上', '仲間意識の強化、所属感の向上', '身体的苦痛（痛み、しびれ、めまい、不眠など）の緩和', '病気の治癒（がんの副作用緩和、など）']	[]	0	0	[]				0	0	0	0	0	0	['タバコ', 'お酒', '市販薬（咳止めなど）']	タバコ	お酒	大麻			0			0	[]
1/21/2021 21:11:41	1	1	29	1	1	1	大学卒業	0	0	[]	0	0	0	0	[]	0	0	1	24	5	1	週4日以上	0	['乾燥大麻', '大麻樹脂（ハシシ、ワックス）']	['“ハイ”になること（高揚感、多幸感）', '気ばらし、リラックスのための気分転換', '心理的苦痛（不安、あせり、抑うつ気分など）の緩和', '神秘的・宗教的体験', '性感の増強']	['大麻への強い渇望がある', '物理的に危険な状況でも大麻を継続的に使用する（例：自動車の運転など）']	1	0	[]				0	0	0	0	0	0	['タバコ', 'お酒', '自然系の幻覚剤（幻覚キノコ、アヤワスカ、ペヨーテなど）', '幻覚薬（LSD、MDMAなど）']	お酒	大麻	幻覚薬	タバコ		0			0	[]
1/21/2021 21:12:01	1	1	39	1	1	1	中学卒業	1	0	[]	0	0	0	0	[]	0	0	1	19	20	0		34	['乾燥大麻', 'エディブル（食品）']	['“ハイ”になること（高揚感、多幸感）', '気ばらし、リラックスのための気分転換', '仕事、学業、家事などのパフォーマンス向上', '仲間意識の強化、所属感の向上']	[]	0	1	['不安', '無気力']	2~5回	大した問題ではなかった	数分から数時間	0	0	0	0	0	0	['タバコ', 'お酒', '幻覚薬（LSD、MDMAなど）']	お酒	タバコ	大麻	幻覚薬	該当なし	0			0	[]
1/21/2021 21:12:49	1	1	39	1	1	1	高校卒業	1	0	[]	0	0	0	0	[]	0	0	1	24	15	0		29	['乾燥大麻', '大麻樹脂（ハシシ、ワックス）']	['気ばらし、リラックスのための気分転換', '心理的苦痛（不安、あせり、抑うつ気分など）の緩和']	[]	0	0	[]				0	0	0	1	0	0	['タバコ', 'お酒']	お酒	タバコ	大麻	該当なし	該当なし	0			0	[]
1/21/2021 21:13:53	1	1	44	1	1	1	大学卒業	1	0	[]	0	0	0	0	[]	0	0	1	24	20	0		24	['乾燥大麻']	['“ハイ”になること（高揚感、多幸感）']	[]	0	0	[]				0	0	0	0	0	0	['タバコ', 'お酒']	タバコ	お酒	大麻			0			0	[]
1/21/2021 21:14:15	1	1	24	1	1	1	高校卒業	1	0	[]	0	0	0	0	[]	1	1	1	19	5	1	週4日以上	0	['乾燥大麻', '電子タバコ']	['“ハイ”になること（高揚感、多幸感）', '気ばらし、リラックスのための気分転換']	[]	0	0	[]				0	0	0	0	0	0	['タバコ', 'お酒']	タバコ	お酒	大麻			0			0	[]
1/21/2021 21:14:20	1	1	39	1	1	1	高校卒業	1	0	[]	0	0	0	0	[]	0	0	1	24	15	1	月1回未満	0	['乾燥大麻', '大麻樹脂（ハシシ、ワックス）', '電子タバコ', 'エディブル（食品）']	['“ハイ”になること（高揚感、多幸感）', '気ばらし、リラックスのための気分転換', '仕事、学業、家事などのパフォーマンス向上', '仲間意識の強化、所属感の向上', '心理的苦痛（不安、あせり、抑うつ気分など）の緩和', '身体的苦痛（痛み、しびれ、めまい、不眠など）の緩和']	[]	0	0	[]				0	0	0	0	0	0	['タバコ', 'お酒', '覚せい剤', 'コカイン', '幻覚薬（LSD、MDMAなど）', 'オピオイド（ヘロイン、モルヒネ、あへん、医療用麻薬）', 'ベンゾジアゼピン系睡眠薬']	タバコ	シンナー	大麻	幻覚薬		1	1回	変わらない	0	[]
[truncated: 2,888 more rows]
[truncated: 4 more columns]
